# Supplementary material for: Neural network training method for materials science based on multi-source databases
Source: Sci Rep. 2022 Sep 12;12:15326. doi: 10.1038/s41598-022-19426-8 (PMC9468338; doi:10.1038/s41598-022-19426-8)
Supplement: Supplementary file 1 — Supplementary Information. [file 41598_2022_19426_MOESM1_ESM.xlsx]

## Sheet: energy
1	2	3	4	5	6	7	8	9	10	11	12	13	14	15	16	17	18	19	20	21	22	23	24	25	26	27	28	29	30	31	32	33	34	35	36	37	38	39	40	41	42	43	44	45	46	47	48	49	50
0.79	2.58	1.79	2.03429	0.891265	3	8	5	4.14286	2.40832	1	16	15	13.1429	6.49615	1	3	2	2	0.68313	28.0855	164.93	136.845	64.883	68.8212	1	2.6	1.6	1.35	0.728583	8	94	86	70.2857	44.7474	2.1e-07	1e+23	1e+23	5.71429e+22	6.32456e+22	0	0	0	0	0	0.205	150	149.795	28.9743	65.1228
1.25	1.25	0	1.25	0	8	8	0	8	0	15	15	0	15	0	3	3	0	3	0	168.934	168.934	0	168.934	0	1.75	1.75	0	1.75	0	21	21	0	21	0	6.76e-07	6.76e-07	0	6.76e-07	0	0	0	0	0	0	17	17	0	17	0
1.1	1.1	0	1.1	0	8	8	0	8	0	3	3	0	3	0	3	3	0	3	0	138.905	138.905	0	138.905	0	1.95	1.95	0	1.95	0	33	33	0	33	0	6.15e-07	6.15e-07	0	6.15e-07	0	2475	2475	0	2475	0	13	13	0	13	0
3	3	0	3	0	4	4	0	4	0	18	18	0	18	0	2	2	0	2	0	83.798	83.798	0	83.798	0	0	0	0	0	0	4	4	0	4	0	0	0	0	0	0	1120	1120	0	1120	0	0.00943	0.00943	0	0.00943	0
0.82	0.82	0	0.82	0	5	5	0	5	0	1	1	0	1	0	1	1	0	1	0	85.4678	85.4678	0	85.4678	0	2.35	2.35	0	2.35	0	9	9	0	9	0	1.33e-07	1.33e-07	0	1.33e-07	0	1300	1300	0	1300	0	58	58	0	58	0
1.5	1.5	0	1.5	0	6	6	0	6	0	5	5	0	5	0	3	3	0	3	0	180.948	180.948	0	180.948	0	1.45	1.45	0	1.45	0	52	52	0	52	0	1.35e-07	1.35e-07	0	1.35e-07	0	3400	3400	0	3400	0	57	57	0	57	0
1.63	1.63	0	1.63	0	4	4	0	4	0	5	5	0	5	0	3	3	0	3	0	50.9415	50.9415	0	50.9415	0	1.35	1.35	0	1.35	0	54	54	0	54	0	2e-07	2e-07	0	2e-07	0	4560	4560	0	4560	0	31	31	0	31	0
0	0	0	0	0	2	2	0	2	0	18	18	0	18	0	2	2	0	2	0	20.1797	20.1797	0	20.1797	0	0	0	0	0	0	2	2	0	2	0	0	0	0	0	0	936	936	0	936	0	0.0491	0.0491	0	0.0491	0
1.61	1.61	0	1.61	0	3	3	0	3	0	13	13	0	13	0	2	2	0	2	0	26.9815	26.9815	0	26.9815	0	1.25	1.25	0	1.25	0	80	80	0	80	0	2.7e-08	2.7e-08	0	2.7e-08	0	5100	5100	0	5100	0	235	235	0	235	0
0.82	0.82	0	0.82	0	4	4	0	4	0	1	1	0	1	0	1	1	0	1	0	39.0983	39.0983	0	39.0983	0	2.2	2.2	0	2.2	0	10	10	0	10	0	7.5e-08	7.5e-08	0	7.5e-08	0	2000	2000	0	2000	0	100	100	0	100	0
0	0	0	0	0	2	2	0	2	0	18	18	0	18	0	2	2	0	2	0	20.1797	20.1797	0	20.1797	0	0	0	0	0	0	2	2	0	2	0	0	0	0	0	0	936	936	0	936	0	0.0491	0.0491	0	0.0491	0
1.2	1.2	0	1.2	0	8	8	0	8	0	10	10	0	10	0	3	3	0	3	0	157.25	157.25	0	157.25	0	1.8	1.8	0	1.8	0	27	27	0	27	0	1.31e-06	1.31e-06	0	1.31e-06	0	2680	2680	0	2680	0	11	11	0	11	0
1.91	1.91	0	1.91	0	4	4	0	4	0	10	10	0	10	0	3	3	0	3	0	58.6934	58.6934	0	58.6934	0	1.35	1.35	0	1.35	0	67	67	0	67	0	7.2e-08	7.2e-08	0	7.2e-08	0	4970	4970	0	4970	0	91	91	0	91	0
1.83	1.83	0	1.83	0	4	4	0	4	0	8	8	0	8	0	3	3	0	3	0	55.845	55.845	0	55.845	0	1.4	1.4	0	1.4	0	61	61	0	61	0	1e-07	1e-07	0	1e-07	0	4910	4910	0	4910	0	80	80	0	80	0
1.9	1.9	0	1.9	0	5	5	0	5	0	7	7	0	7	0	3	3	0	3	0	98	98	0	98	0	1.35	1.35	0	1.35	0	59	59	0	59	0	2.2e-07	2.2e-07	0	2.2e-07	0	0	0	0	0	0	51	51	0	51	0
1.9	1.9	0	1.9	0	6	6	0	6	0	7	7	0	7	0	3	3	0	3	0	186.207	186.207	0	186.207	0	1.35	1.35	0	1.35	0	58	58	0	58	0	1.8e-07	1.8e-07	0	1.8e-07	0	4700	4700	0	4700	0	48	48	0	48	0
2.28	2.28	0	2.28	0	6	6	0	6	0	10	10	0	10	0	3	3	0	3	0	195.084	195.084	0	195.084	0	1.35	1.35	0	1.35	0	68	68	0	68	0	1.06e-07	1.06e-07	0	1.06e-07	0	2680	2680	0	2680	0	72	72	0	72	0
1.1	2.55	1.45	1.825	1.0253	4	8	4	6	2.82843	16	16	0	16	0	2	3	1	2.5	0.707107	78.96	173.04	94.08	126	66.5246	1.15	1.75	0.6	1.45	0.424264	17	93	76	55	53.7401	1e-08	2.5e-07	2.4e-07	1.3e-07	1.69706e-07	1590	3350	1760	2470	1244.51	0.52	39	38.48	19.76	27.2095
1.9	2.19	0.29	2.045	0.205061	3	3	0	3	0	14	15	1	14.5	0.707107	2	2	0	2	0	28.0855	30.9738	2.88826	29.5296	2.04231	1	1.1	0.1	1.05	0.0707107	85	90	5	87.5	3.53553	1e-07	0.001	0.0009999	0.00050005	0.000707036	0	0	0	0	0	0.236	150	149.764	75.118	105.899
1.17	1.65	0.48	1.41	0.339411	4	8	4	6	2.82843	8	12	4	10	2.82843	3	3	0	3	0	65.409	150.36	84.951	107.885	60.0694	1.35	1.85	0.5	1.6	0.353553	28	76	48	52	33.9411	6e-08	9.4e-07	8.8e-07	5e-07	6.22254e-07	2130	3700	1570	2915	1110.16	13	120	107	66.5	75.6604
1.9	2.55	0.65	2.225	0.459619	2	3	1	2.5	0.707107	14	14	0	14	0	2	2	0	2	0	12.0107	28.0855	16.0748	20.0481	11.3666	0.7	1.1	0.4	0.9	0.282843	85	95	10	90	7.07107	1e-05	0.001	0.00099	0.000505	0.000700036	2200	18350	16150	10275	11419.8	140	150	10	145	7.07107
1.33	1.33	0	1.33	0	5	5	0	5	0	4	4	0	4	0	3	3	0	3	0	91.224	91.224	0	91.224	0	1.55	1.55	0	1.55	0	49	49	0	49	0	4.33e-07	4.33e-07	0	4.33e-07	0	3800	3800	0	3800	0	23	23	0	23	0
2.2	2.2	0	2.2	0	6	6	0	6	0	8	8	0	8	0	3	3	0	3	0	190.23	190.23	0	190.23	0	1.3	1.3	0	1.3	0	63	63	0	63	0	8.1e-08	8.1e-08	0	8.1e-08	0	4940	4940	0	4940	0	88	88	0	88	0
1.65	1.91	0.26	1.78	0.183848	4	4	0	4	0	10	12	2	11	1.41421	3	3	0	3	0	58.6934	65.409	6.7156	62.0512	4.74865	1.35	1.35	0	1.35	0	67	76	9	71.5	6.36396	6e-08	7.2e-08	1.2e-08	6.6e-08	8.48528e-09	3700	4970	1270	4335	898.026	91	120	29	105.5	20.5061
1.54	1.93	0.39	1.735	0.275772	4	5	1	4.5	0.707107	4	11	7	7.5	4.94975	3	3	0	3	0	47.867	107.868	60.0012	77.8676	42.4273	1.4	1.6	0.2	1.5	0.141421	51	71	20	61	14.1421	1.63e-08	4e-07	3.837e-07	2.0815e-07	2.71317e-07	2600	4140	1540	3370	1088.94	22	430	408	226	288.5
1.65	1.91	0.26	1.78	0.183848	4	4	0	4	0	10	12	2	11	1.41421	3	3	0	3	0	58.6934	65.409	6.7156	62.0512	4.74865	1.35	1.35	0	1.35	0	67	76	9	71.5	6.36396	6e-08	7.2e-08	1.2e-08	6.6e-08	8.48528e-09	3700	4970	1270	4335	898.026	91	120	29	105.5	20.5061
1.1	2.1	1	1.6	0.707107	5	8	3	6.5	2.12132	16	16	0	16	0	2	3	1	2.5	0.707107	127.6	173.04	45.44	150.32	32.1309	1.4	1.75	0.35	1.575	0.247487	17	92	75	54.5	53.033	2.5e-07	0.0001	9.975e-05	5.0125e-05	7.05339e-05	1590	2610	1020	2100	721.249	3	39	36	21	25.4558
1.38	2.1	0.72	1.74	0.509117	5	9	4	7	2.82843	6	16	10	11	7.07107	2	3	1	2.5	0.707107	127.6	238.029	110.429	182.814	78.085	1.4	1.75	0.35	1.575	0.247487	45	92	47	68.5	33.234	2.8e-07	0.0001	9.972e-05	5.014e-05	7.05127e-05	2610	3155	545	2882.5	385.373	3	27	24	15	16.9706
0.98	1.62	0.64	1.3	0.452548	2	6	4	4	2.82843	1	13	12	7	8.48528	1	2	1	1.5	0.707107	6.941	204.383	197.442	105.662	139.613	1.45	1.9	0.45	1.675	0.318198	12	78	66	45	46.669	9.5e-08	1.5e-07	5.5e-08	1.225e-07	3.88909e-08	818	6000	5182	3409	3664.23	46	85	39	65.5	27.5772
1.9	2.55	0.65	2.225	0.459619	2	3	1	2.5	0.707107	14	14	0	14	0	2	2	0	2	0	12.0107	28.0855	16.0748	20.0481	11.3666	0.7	1.1	0.4	0.9	0.282843	85	95	10	90	7.07107	1e-05	0.001	0.00099	0.000505	0.000700036	2200	18350	16150	10275	11419.8	140	150	10	145	7.07107
1.2	1.2	0	1.2	0	8	8	0	8	0	9	9	0	9	0	3	3	0	3	0	151.964	151.964	0	151.964	0	1.85	1.85	0	1.85	0	18	18	0	18	0	9e-07	9e-07	0	9e-07	0	0	0	0	0	0	14	14	0	14	0
2.05	2.05	0	2.05	0	5	5	0	5	0	15	15	0	15	0	2	2	0	2	0	121.76	121.76	0	121.76	0	1.45	1.45	0	1.45	0	88	88	0	88	0	4e-07	4e-07	0	4e-07	0	3420	3420	0	3420	0	24	24	0	24	0
1.1	1.1	0	1.1	0	8	8	0	8	0	16	16	0	16	0	3	3	0	3	0	173.04	173.04	0	173.04	0	1.75	1.75	0	1.75	0	17	17	0	17	0	2.5e-07	2.5e-07	0	2.5e-07	0	1590	1590	0	1590	0	39	39	0	39	0
1.2	1.2	0	1.2	0	8	8	0	8	0	10	10	0	10	0	3	3	0	3	0	157.25	157.25	0	157.25	0	1.8	1.8	0	1.8	0	27	27	0	27	0	1.31e-06	1.31e-06	0	1.31e-06	0	2680	2680	0	2680	0	11	11	0	11	0
1.5	3.04	1.54	2.27	1.08894	2	6	4	4	2.82843	5	15	10	10	7.07107	2	3	1	2.5	0.707107	14.0067	180.948	166.941	97.4773	118.045	0.65	1.45	0.8	1.05	0.565685	52	100	48	76	33.9411	0	0	0	0	0	333.6	3400	3066.4	1866.8	2168.27	0.02583	57	56.9742	28.5129	40.2868
1.24	2.2	0.96	1.72	0.678823	6	8	2	7	1.41421	9	14	5	11.5	3.53553	3	3	0	3	0	167.259	192.217	24.958	179.738	17.648	1.35	1.75	0.4	1.55	0.282843	22	66	44	44	31.1127	4.7e-08	8.6e-07	8.13e-07	4.535e-07	5.74878e-07	2830	4825	1995	3827.5	1410.68	15	150	135	82.5	95.4594
1.25	1.25	0	1.25	0	8	8	0	8	0	15	15	0	15	0	3	3	0	3	0	168.934	168.934	0	168.934	0	1.75	1.75	0	1.75	0	21	21	0	21	0	6.76e-07	6.76e-07	0	6.76e-07	0	0	0	0	0	0	17	17	0	17	0
1	2.55	1.55	1.775	1.09602	4	4	0	4	0	2	16	14	9	9.89949	1	2	1	1.5	0.707107	40.078	78.96	38.882	59.519	27.4937	1.15	1.8	0.65	1.475	0.459619	16	93	77	54.5	54.4472	1e-08	3.4e-08	2.4e-08	2.2e-08	1.69706e-08	3350	3810	460	3580	325.269	0.52	200	199.48	100.26	141.054
1	2.1	1.1	1.55	0.777817	4	5	1	4.5	0.707107	2	16	14	9	9.89949	1	2	1	1.5	0.707107	40.078	127.6	87.522	83.839	61.8874	1.4	1.8	0.4	1.6	0.282843	16	92	76	54	53.7401	3.4e-08	0.0001	9.9966e-05	5.0017e-05	7.06866e-05	2610	3810	1200	3210	848.528	3	200	197	101.5	139.3
1.54	1.54	0	1.54	0	4	4	0	4	0	4	4	0	4	0	3	3	0	3	0	47.867	47.867	0	47.867	0	1.4	1.4	0	1.4	0	51	51	0	51	0	4e-07	4e-07	0	4e-07	0	4140	4140	0	4140	0	22	22	0	22	0
0	0	0	0	0	2	2	0	2	0	18	18	0	18	0	2	2	0	2	0	20.1797	20.1797	0	20.1797	0	0	0	0	0	0	2	2	0	2	0	0	0	0	0	0	936	936	0	936	0	0.0491	0.0491	0	0.0491	0
1.24	1.31	0.07	1.275	0.0494975	3	8	5	5.5	3.53553	2	14	12	8	8.48528	1	3	2	2	1.41421	24.305	167.259	142.954	95.782	101.084	1.5	1.75	0.25	1.625	0.176777	22	73	51	47.5	36.0624	4.4e-08	8.6e-07	8.16e-07	4.52e-07	5.76999e-07	2830	4602	1772	3716	1252.99	15	160	145	87.5	102.53
0.98	0.98	0	0.98	0	2	2	0	2	0	1	1	0	1	0	1	1	0	1	0	6.941	6.941	0	6.941	0	1.45	1.45	0	1.45	0	12	12	0	12	0	9.5e-08	9.5e-08	0	9.5e-08	0	6000	6000	0	6000	0	85	85	0	85	0
2.19	2.19	0	2.19	0	3	3	0	3	0	15	15	0	15	0	2	2	0	2	0	30.9738	30.9738	0	30.9738	0	1	1	0	1	0	90	90	0	90	0	1e-07	1e-07	0	1e-07	0	0	0	0	0	0	0.236	0.236	0	0.236	0
0.93	0.93	0	0.93	0	3	3	0	3	0	1	1	0	1	0	1	1	0	1	0	22.9898	22.9898	0	22.9898	0	1.8	1.8	0	1.8	0	11	11	0	11	0	4.9e-08	4.9e-08	0	4.9e-08	0	3200	3200	0	3200	0	140	140	0	140	0
1.83	1.83	0	1.83	0	4	4	0	4	0	8	8	0	8	0	3	3	0	3	0	55.845	55.845	0	55.845	0	1.4	1.4	0	1.4	0	61	61	0	61	0	1e-07	1e-07	0	1e-07	0	4910	4910	0	4910	0	80	80	0	80	0
1.36	1.36	0	1.36	0	9	9	0	9	0	7	7	0	7	0	3	3	0	3	0	237	237	0	237	0	1.75	1.75	0	1.75	0	44	44	0	44	0	1.2e-06	1.2e-06	0	1.2e-06	0	0	0	0	0	0	6	6	0	6	0
1.31	1.31	0	1.31	0	3	3	0	3	0	2	2	0	2	0	1	1	0	1	0	24.305	24.305	0	24.305	0	1.5	1.5	0	1.5	0	73	73	0	73	0	4.4e-08	4.4e-08	0	4.4e-08	0	4602	4602	0	4602	0	160	160	0	160	0
1.55	2.54	0.99	2.045	0.700036	4	6	2	5	1.41421	7	11	4	9	2.82843	3	3	0	3	0	54.938	196.967	142.029	125.952	100.429	1.35	1.4	0.05	1.375	0.0353553	60	70	10	65	7.07107	2.2e-08	1.44e-06	1.418e-06	7.31e-07	1.00268e-06	1740	5150	3410	3445	2411.23	7.8	320	312.2	163.9	220.759
1.63	1.83	0.2	1.73	0.141421	4	4	0	4	0	5	8	3	6.5	2.12132	3	3	0	3	0	50.9415	55.845	4.9035	53.3932	3.4673	1.35	1.4	0.05	1.375	0.0353553	54	61	7	57.5	4.94975	1e-07	2e-07	1e-07	1.5e-07	7.07107e-08	4560	4910	350	4735	247.487	31	80	49	55.5	34.6482
1.5	2.2	0.7	1.85	0.494975	5	6	1	5.5	0.707107	5	8	3	6.5	2.12132	3	3	0	3	0	101.07	180.948	79.8779	141.009	56.4822	1.3	1.45	0.15	1.375	0.106066	52	62	10	57	7.07107	7.1e-08	1.35e-07	6.4e-08	1.03e-07	4.52548e-08	3400	5970	2570	4685	1817.26	57	120	63	88.5	44.5477
2.01	2.01	0	2.01	0	4	4	0	4	0	14	14	0	14	0	2	2	0	2	0	72.64	72.64	0	72.64	0	1.25	1.25	0	1.25	0	84	84	0	84	0	0.0005	0.0005	0	0.0005	0	5400	5400	0	5400	0	60	60	0	60	0
2.05	2.05	0	2.05	0	5	5	0	5	0	15	15	0	15	0	2	2	0	2	0	121.76	121.76	0	121.76	0	1.45	1.45	0	1.45	0	88	88	0	88	0	4e-07	4e-07	0	4e-07	0	3420	3420	0	3420	0	24	24	0	24	0
1.25	1.25	0	1.25	0	8	8	0	8	0	15	15	0	15	0	3	3	0	3	0	168.934	168.934	0	168.934	0	1.75	1.75	0	1.75	0	21	21	0	21	0	6.76e-07	6.76e-07	0	6.76e-07	0	0	0	0	0	0	17	17	0	17	0
2.2	2.2	0	2.2	0	1	1	0	1	0	1	1	0	1	0	1	1	0	1	0	1.00794	1.00794	0	1.00794	0	0.25	0.25	0	0.25	0	103	103	0	103	0	0	0	0	0	0	1270	1270	0	1270	0	0.1805	0.1805	0	0.1805	0
2.2	2.2	0	2.2	0	1	1	0	1	0	1	1	0	1	0	1	1	0	1	0	1.00794	1.00794	0	1.00794	0	0.25	0.25	0	0.25	0	103	103	0	103	0	0	0	0	0	0	1270	1270	0	1270	0	0.1805	0.1805	0	0.1805	0
1.9	2.04	0.14	1.97	0.0989949	2	5	3	3.5	2.12132	7	13	6	10	4.24264	2	3	1	2.5	0.707107	10.811	98	87.189	54.4055	61.6519	0.85	1.35	0.5	1.1	0.353553	59	86	27	72.5	19.0919	2.2e-07	1000000000000	1000000000000	500000000000	7.07107e+11	0	0	0	0	0	27	51	24	39	16.9706
1.23	2.18	0.95	1.705	0.671751	4	8	4	6	2.82843	13	15	2	14	1.41421	2	3	1	2.5	0.707107	74.9216	164.93	90.0087	119.926	63.6458	1.15	1.75	0.6	1.45	0.424264	23	89	66	56	46.669	3.3e-07	8.14e-07	4.84e-07	5.72e-07	3.4224e-07	0	0	0	0	0	16	50	34	33	24.0416
1.9	2.04	0.14	1.97	0.0989949	2	5	3	3.5	2.12132	7	13	6	10	4.24264	2	3	1	2.5	0.707107	10.811	98	87.189	54.4055	61.6519	0.85	1.35	0.5	1.1	0.353553	59	86	27	72.5	19.0919	2.2e-07	1000000000000	1000000000000	500000000000	7.07107e+11	0	0	0	0	0	27	51	24	39	16.9706
1.23	2.55	1.32	1.89	0.933381	4	8	4	6	2.82843	13	16	3	14.5	2.12132	2	3	1	2.5	0.707107	78.96	164.93	85.9703	121.945	60.7902	1.15	1.75	0.6	1.45	0.424264	23	93	70	58	49.4975	1e-08	8.14e-07	8.04e-07	4.12e-07	5.68514e-07	2760	3350	590	3055	417.193	0.52	16	15.48	8.26	10.946
1.27	2.2	0.93	1.735	0.657609	5	8	3	6.5	2.12132	10	17	7	13.5	4.94975	3	3	0	3	0	106.42	174.967	68.547	140.694	48.47	1.4	1.75	0.35	1.575	0.247487	20	69	49	44.5	34.6482	1.08e-07	5.8e-07	4.72e-07	3.44e-07	3.33754e-07	0	0	0	0	0	16	72	56	44	39.598
1.27	2.28	1.01	1.775	0.714178	5	8	3	6.5	2.12132	9	17	8	13	5.65685	3	3	0	3	0	102.906	174.967	72.0615	138.936	50.9552	1.35	1.75	0.4	1.55	0.282843	20	65	45	42.5	31.8198	4.3e-08	5.8e-07	5.37e-07	3.115e-07	3.79716e-07	0	0	0	0	0	16	150	134	83	94.7523
1.27	2.2	0.93	1.735	0.657609	5	8	3	6.5	2.12132	8	17	9	12.5	6.36396	3	3	0	3	0	101.07	174.967	73.897	138.018	52.2531	1.3	1.75	0.45	1.525	0.318198	20	62	42	41	29.6985	7.1e-08	5.8e-07	5.09e-07	3.255e-07	3.59917e-07	0	0	0	0	0	16	120	104	68	73.5391
0.95	1.62	0.67	1.285	0.473762	5	6	1	5.5	0.707107	2	13	11	7.5	7.77817	1	2	1	1.5	0.707107	87.62	204.383	116.763	146.002	82.5641	1.9	2	0.1	1.95	0.0707107	15	78	63	46.5	44.5477	1.35e-07	1.5e-07	1.5e-08	1.425e-07	1.06066e-08	0	0	0	0	0	35	46	11	40.5	7.77817
1.2	1.2	0	1.2	0	8	8	0	8	0	10	10	0	10	0	3	3	0	3	0	157.25	157.25	0	157.25	0	1.8	1.8	0	1.8	0	27	27	0	27	0	1.31e-06	1.31e-06	0	1.31e-06	0	2680	2680	0	2680	0	11	11	0	11	0
1.27	1.65	0.38	1.46	0.268701	4	8	4	6	2.82843	12	17	5	14.5	3.53553	3	3	0	3	0	65.409	174.967	109.558	120.188	77.4692	1.35	1.75	0.4	1.55	0.282843	20	76	56	48	39.598	6e-08	5.8e-07	5.2e-07	3.2e-07	3.67696e-07	0	0	0	0	0	16	120	104	68	73.5391
1.14	1.31	0.17	1.225	0.120208	3	8	5	5.5	3.53553	2	6	4	4	2.82843	1	3	2	2	1.41421	24.305	144.242	119.937	84.2735	84.8083	1.5	1.85	0.35	1.675	0.247487	30	73	43	51.5	30.4056	4.4e-08	6.43e-07	5.99e-07	3.435e-07	4.23557e-07	2330	4602	2272	3466	1606.55	17	160	143	88.5	101.116
1.23	1.23	0	1.23	0	8	8	0	8	0	13	13	0	13	0	3	3	0	3	0	164.93	164.93	0	164.93	0	1.75	1.75	0	1.75	0	23	23	0	23	0	8.14e-07	8.14e-07	0	8.14e-07	0	2760	2760	0	2760	0	16	16	0	16	0
1.54	1.83	0.29	1.685	0.205061	4	4	0	4	0	4	8	4	6	2.82843	3	3	0	3	0	47.867	55.845	7.978	51.856	5.6413	1.4	1.4	0	1.4	0	51	61	10	56	7.07107	1e-07	4e-07	3e-07	2.5e-07	2.12132e-07	4140	4910	770	4525	544.472	22	80	58	51	41.0122
1.36	3.04	1.68	2.2	1.18794	2	4	2	3	1.41421	3	15	12	9	8.48528	2	3	1	2.5	0.707107	14.0067	44.9559	30.9492	29.4813	21.8844	0.65	1.6	0.95	1.125	0.671751	19	100	81	59.5	57.2756	0	0	0	0	0	0	0	0	0	0	0.02583	16	15.9742	8.01291	11.2954
1.1	1.1	0	1.1	0	8	8	0	8	0	11	11	0	11	0	3	3	0	3	0	158.925	158.925	0	158.925	0	1.75	1.75	0	1.75	0	26	26	0	26	0	1.15e-06	1.15e-06	0	1.15e-06	0	2620	2620	0	2620	0	11	11	0	11	0
1.1	1.96	0.86	1.53	0.608112	5	8	3	6.5	2.12132	14	16	2	15	1.41421	2	3	1	2.5	0.707107	118.71	173.04	54.33	145.875	38.4171	1.45	1.75	0.3	1.6	0.212132	17	83	66	50	46.669	1.15e-07	2.5e-07	1.35e-07	1.825e-07	9.54594e-08	1590	2500	910	2045	643.467	39	67	28	53	19.799
1.63	2.2	0.57	1.915	0.403051	4	6	2	5	1.41421	5	8	3	6.5	2.12132	3	3	0	3	0	50.9415	190.23	139.288	120.586	98.4918	1.3	1.35	0.05	1.325	0.0353553	54	63	9	58.5	6.36396	8.1e-08	2e-07	1.19e-07	1.405e-07	8.41457e-08	4560	4940	380	4750	268.701	31	88	57	59.5	40.3051
1.36	2.19	0.83	1.775	0.586899	3	4	1	3.5	0.707107	3	15	12	9	8.48528	2	3	1	2.5	0.707107	30.9738	44.9559	13.9821	37.9648	9.88687	1	1.6	0.6	1.3	0.424264	19	90	71	54.5	50.2046	1e-07	5.5e-07	4.5e-07	3.25e-07	3.18198e-07	0	0	0	0	0	0.236	16	15.764	8.118	11.1468
1.69	2.54	0.85	2.115	0.601041	5	6	1	5.5	0.707107	11	12	1	11.5	0.707107	3	3	0	3	0	112.411	196.967	84.5556	154.689	59.7898	1.35	1.55	0.2	1.45	0.141421	70	75	5	72.5	3.53553	2.2e-08	7e-08	4.8e-08	4.6e-08	3.39411e-08	1740	2310	570	2025	403.051	97	320	223	208.5	157.685
1.5	1.9	0.4	1.7	0.282843	5	6	1	5.5	0.707107	5	7	2	6	1.41421	3	3	0	3	0	98	180.948	82.9479	139.474	58.653	1.35	1.45	0.1	1.4	0.0707107	52	59	7	55.5	4.94975	1.35e-07	2.2e-07	8.5e-08	1.775e-07	6.01041e-08	0	0	0	0	0	51	57	6	54	4.24264
1.54	1.61	0.07	1.575	0.0494975	3	4	1	3.5	0.707107	4	13	9	8.5	6.36396	2	3	1	2.5	0.707107	26.9815	47.867	20.8855	37.4243	14.7683	1.25	1.4	0.15	1.325	0.106066	51	80	29	65.5	20.5061	2.7e-08	4e-07	3.73e-07	2.135e-07	2.63751e-07	4140	5100	960	4620	678.823	22	235	213	128.5	150.614
1.1	1.62	0.52	1.36	0.367696	6	8	2	7	1.41421	11	13	2	12	1.41421	2	3	1	2.5	0.707107	158.925	204.383	45.4579	181.654	32.1436	1.75	1.9	0.15	1.825	0.106066	26	78	52	52	36.7696	1.5e-07	1.15e-06	1e-06	6.5e-07	7.07107e-07	818	2620	1802	1719	1274.21	11	46	35	28.5	24.7487
1.54	2	0.46	1.77	0.325269	4	6	2	5	1.41421	4	12	8	8	5.65685	3	3	0	3	0	47.867	200.59	152.723	124.228	107.991	1.4	1.5	0.1	1.45	0.0707107	51	74	23	62.5	16.2635	4e-07	9.6e-07	5.6e-07	6.8e-07	3.9598e-07	1407	4140	2733	2773.5	1932.52	8.3	22	13.7	15.15	9.68736
1.31	2.2	0.89	1.755	0.629325	3	5	2	4	1.41421	2	10	8	6	5.65685	1	3	2	2	1.41421	24.305	106.42	82.115	65.3625	58.0641	1.4	1.5	0.1	1.45	0.0707107	69	73	4	71	2.82843	4.4e-08	1.08e-07	6.4e-08	7.6e-08	4.52548e-08	3070	4602	1532	3836	1083.29	72	160	88	116	62.2254
0.79	2.54	1.75	1.665	1.23744	6	6	0	6	0	1	11	10	6	7.07107	1	3	2	2	1.41421	132.905	196.967	64.0611	164.936	45.2981	1.35	2.6	1.25	1.975	0.883883	8	70	62	39	43.8406	2.2e-08	2.1e-07	1.88e-07	1.16e-07	1.32936e-07	0	0	0	0	0	36	320	284	178	200.818
0.82	2.54	1.72	1.68	1.21622	5	6	1	5.5	0.707107	1	11	10	6	7.07107	1	3	2	2	1.41421	85.4678	196.967	111.499	141.217	78.8415	1.35	2.35	1	1.85	0.707107	9	70	61	39.5	43.1335	2.2e-08	1.33e-07	1.11e-07	7.75e-08	7.84889e-08	1300	1740	440	1520	311.127	58	320	262	189	185.262
1.13	1.31	0.18	1.22	0.127279	3	8	5	5.5	3.53553	2	5	3	3.5	2.12132	1	3	2	2	1.41421	24.305	140.908	116.603	82.6063	82.4505	1.5	1.85	0.35	1.675	0.247487	31	73	42	52	29.6985	4.4e-08	7e-07	6.56e-07	3.72e-07	4.63862e-07	2280	4602	2322	3441	1641.9	13	160	147	86.5	103.945
1.1	1.65	0.55	1.375	0.388909	4	8	4	6	2.82843	11	12	1	11.5	0.707107	3	3	0	3	0	65.409	158.925	93.5164	112.167	66.126	1.35	1.75	0.4	1.55	0.282843	26	76	50	51	35.3553	6e-08	1.15e-06	1.09e-06	6.05e-07	7.70746e-07	2620	3700	1080	3160	763.675	11	120	109	65.5	77.0746
1.22	2.54	1.32	1.88	0.933381	6	8	2	7	1.41421	11	12	1	11.5	0.707107	3	3	0	3	0	162.5	196.967	34.4666	179.733	24.3715	1.35	1.75	0.4	1.55	0.282843	24	70	46	47	32.5269	2.2e-08	9.26e-07	9.04e-07	4.74e-07	6.39225e-07	1740	2710	970	2225	685.894	11	320	309	165.5	218.496
1	1.69	0.69	1.345	0.487904	4	5	1	4.5	0.707107	2	12	10	7	7.07107	1	3	2	2	1.41421	40.078	112.411	72.333	76.2445	51.1472	1.55	1.8	0.25	1.675	0.176777	16	75	59	45.5	41.7193	3.4e-08	7e-08	3.6e-08	5.2e-08	2.54558e-08	2310	3810	1500	3060	1060.66	97	200	103	148.5	72.832
1.83	2.2	0.37	2.015	0.26163	4	5	1	4.5	0.707107	8	10	2	9	1.41421	3	3	0	3	0	55.845	106.42	50.575	81.1325	35.7619	1.4	1.4	0	1.4	0	61	69	8	65	5.65685	1e-07	1.08e-07	8e-09	1.04e-07	5.65685e-09	3070	4910	1840	3990	1301.08	72	80	8	76	5.65685
1.3	2.2	0.9	1.75	0.636396	5	6	1	5.5	0.707107	4	8	4	6	2.82843	3	3	0	3	0	101.07	178.49	77.42	139.78	54.7442	1.3	1.55	0.25	1.425	0.176777	50	62	12	56	8.48528	7.1e-08	3.4e-07	2.69e-07	2.055e-07	1.90212e-07	3010	5970	2960	4490	2093.04	23	120	97	71.5	68.5894
1.1	2.05	0.95	1.575	0.671751	5	8	3	6.5	2.12132	11	15	4	13	2.82843	2	3	1	2.5	0.707107	121.76	158.925	37.1653	140.343	26.2799	1.45	1.75	0.3	1.6	0.212132	26	88	62	57	43.8406	4e-07	1.15e-06	7.5e-07	7.75e-07	5.3033e-07	2620	3420	800	3020	565.685	11	24	13	17.5	9.19239
1.12	1.31	0.19	1.215	0.13435	3	8	5	5.5	3.53553	2	4	2	3	1.41421	1	3	2	2	1.41421	24.305	140.116	115.811	82.2105	81.8907	1.5	1.85	0.35	1.675	0.247487	32	73	41	52.5	28.9914	4.4e-08	7.4e-07	6.96e-07	3.92e-07	4.92146e-07	2100	4602	2502	3351	1769.18	11	160	149	85.5	105.359
1.22	1.9	0.68	1.56	0.480833	4	5	1	4.5	0.707107	3	11	8	7	5.65685	3	3	0	3	0	63.546	88.9059	25.3599	76.2259	17.9321	1.35	1.8	0.45	1.575	0.318198	25	72	47	48.5	33.234	1.72e-08	6e-07	5.828e-07	3.086e-07	4.12102e-07	3300	3570	270	3435	190.919	17	400	383	208.5	270.822
1.3	1.9	0.6	1.6	0.424264	5	6	1	5.5	0.707107	4	7	3	5.5	2.12132	3	3	0	3	0	98	178.49	80.49	138.245	56.915	1.35	1.55	0.2	1.45	0.141421	50	59	9	54.5	6.36396	2.2e-07	3.4e-07	1.2e-07	2.8e-07	8.48528e-08	0	0	0	0	0	23	51	28	37	19.799
1.2	1.31	0.11	1.255	0.0777817	3	8	5	5.5	3.53553	2	9	7	5.5	4.94975	1	3	2	2	1.41421	24.305	151.964	127.659	88.1345	90.2685	1.5	1.85	0.35	1.675	0.247487	18	73	55	45.5	38.8909	4.4e-08	9e-07	8.56e-07	4.72e-07	6.05283e-07	0	0	0	0	0	14	160	146	87	103.238
1.17	1.31	0.14	1.24	0.0989949	3	8	5	5.5	3.53553	2	8	6	5	4.24264	1	3	2	2	1.41421	24.305	150.36	126.055	87.3325	89.1343	1.5	1.85	0.35	1.675	0.247487	28	73	45	50.5	31.8198	4.4e-08	9.4e-07	8.96e-07	4.92e-07	6.33568e-07	2130	4602	2472	3366	1747.97	13	160	147	86.5	103.945
0	0	0	0	0	2	2	0	2	0	18	18	0	18	0	2	2	0	2	0	20.1797	20.1797	0	20.1797	0	0	0	0	0	0	2	2	0	2	0	0	0	0	0	0	936	936	0	936	0	0.0491	0.0491	0	0.0491	0
2.01	2.55	0.54	2.28	0.381838	2	4	2	3	1.41421	14	14	0	14	0	2	2	0	2	0	12.0107	72.64	60.6293	42.3254	42.8714	0.7	1.25	0.55	0.975	0.388909	84	95	11	89.5	7.77817	1e-05	0.0005	0.00049	0.000255	0.000346482	5400	18350	12950	11875	9157.03	60	140	80	100	56.5685
1.36	2.55	1.19	1.955	0.841457	2	4	2	3	1.41421	3	14	11	8.5	7.77817	2	3	1	2.5	0.707107	12.0107	44.9559	32.9452	28.4833	23.2958	0.7	1.6	0.9	1.15	0.636396	19	95	76	57	53.7401	5.5e-07	1e-05	9.45e-06	5.275e-06	6.68216e-06	0	0	0	0	0	16	140	124	78	87.6812
1.24	2.28	1.04	1.76	0.735391	5	8	3	6.5	2.12132	9	14	5	11.5	3.53553	3	3	0	3	0	102.906	167.259	64.3535	135.082	45.5048	1.35	1.75	0.4	1.55	0.282843	22	65	43	43.5	30.4056	4.3e-08	8.6e-07	8.17e-07	4.515e-07	5.77706e-07	2830	4700	1870	3765	1322.29	15	150	135	82.5	95.4594
1.22	2.55	1.33	1.885	0.940452	2	5	3	3.5	2.12132	3	14	11	8.5	7.77817	2	3	1	2.5	0.707107	12.0107	88.9059	76.8952	50.4583	54.3731	0.7	1.8	1.1	1.25	0.777817	25	95	70	60	49.4975	6e-07	1e-05	9.4e-06	5.3e-06	6.6468e-06	3300	18350	15050	10825	10642	17	140	123	78.5	86.9741
0	0	0	0	0	2	2	0	2	0	18	18	0	18	0	2	2	0	2	0	20.1797	20.1797	0	20.1797	0	0	0	0	0	0	2	2	0	2	0	0	0	0	0	0	936	936	0	936	0	0.0491	0.0491	0	0.0491	0
2.55	2.55	0	2.55	0	4	4	0	4	0	16	16	0	16	0	2	2	0	2	0	78.96	78.96	0	78.96	0	1.15	1.15	0	1.15	0	93	93	0	93	0	1e-08	1e-08	0	1e-08	0	3350	3350	0	3350	0	0.52	0.52	0	0.52	0
1.23	1.23	0	1.23	0	8	8	0	8	0	13	13	0	13	0	3	3	0	3	0	164.93	164.93	0	164.93	0	1.75	1.75	0	1.75	0	23	23	0	23	0	8.14e-07	8.14e-07	0	8.14e-07	0	2760	2760	0	2760	0	16	16	0	16	0
1.96	2.19	0.23	2.075	0.162635	3	5	2	4	1.41421	14	15	1	14.5	0.707107	2	2	0	2	0	30.9738	118.71	87.7362	74.8419	62.0389	1	1.45	0.45	1.225	0.318198	83	90	7	86.5	4.94975	1e-07	1.15e-07	1.5e-08	1.075e-07	1.06066e-08	0	0	0	0	0	0.236	67	66.764	33.618	47.2093
1.23	2.1	0.87	1.665	0.615183	5	8	3	6.5	2.12132	13	16	3	14.5	2.12132	2	3	1	2.5	0.707107	127.6	164.93	37.3303	146.265	26.3965	1.4	1.75	0.35	1.575	0.247487	23	92	69	57.5	48.7904	8.14e-07	0.0001	9.9186e-05	5.0407e-05	7.01351e-05	2610	2760	150	2685	106.066	3	16	13	9.5	9.19239
2	2.55	0.55	2.275	0.388909	4	6	2	5	1.41421	12	16	4	14	2.82843	2	3	1	2.5	0.707107	78.96	200.59	121.63	139.775	86.0054	1.15	1.5	0.35	1.325	0.247487	74	93	19	83.5	13.435	1e-08	9.6e-07	9.5e-07	4.85e-07	6.71751e-07	1407	3350	1943	2378.5	1373.91	0.52	8.3	7.78	4.41	5.50129
1.1	1.69	0.59	1.395	0.417193	5	8	3	6.5	2.12132	3	12	9	7.5	6.36396	3	3	0	3	0	112.411	138.905	26.4945	125.658	18.7344	1.55	1.95	0.4	1.75	0.282843	33	75	42	54	29.6985	7e-08	6.15e-07	5.45e-07	3.425e-07	3.85373e-07	2310	2475	165	2392.5	116.673	13	97	84	55	59.397
2.2	2.2	0	2.2	0	1	1	0	1	0	1	1	0	1	0	1	1	0	1	0	1.00794	1.00794	0	1.00794	0	0.25	0.25	0	0.25	0	103	103	0	103	0	0	0	0	0	0	1270	1270	0	1270	0	0.1805	0.1805	0	0.1805	0
2	2.58	0.58	2.29	0.410122	3	6	3	4.5	2.12132	12	16	4	14	2.82843	2	3	1	2.5	0.707107	32.065	200.59	168.525	116.328	119.165	1	1.5	0.5	1.25	0.353553	74	94	20	84	14.1421	9.6e-07	1e+23	1e+23	5e+22	7.07107e+22	0	0	0	0	0	0.205	8.3	8.095	4.2525	5.72403
1.96	2.55	0.59	2.255	0.417193	2	5	3	3.5	2.12132	14	14	0	14	0	2	2	0	2	0	12.0107	118.71	106.699	65.3603	75.4478	0.7	1.45	0.75	1.075	0.53033	83	95	12	89	8.48528	1.15e-07	1e-05	9.885e-06	5.0575e-06	6.98975e-06	2500	18350	15850	10425	11207.6	67	140	73	103.5	51.6188
1.36	2.19	0.83	1.775	0.586899	3	4	1	3.5	0.707107	3	15	12	9	8.48528	2	3	1	2.5	0.707107	30.9738	44.9559	13.9821	37.9648	9.88687	1	1.6	0.6	1.3	0.424264	19	90	71	54.5	50.2046	1e-07	5.5e-07	4.5e-07	3.25e-07	3.18198e-07	0	0	0	0	0	0.236	16	15.764	8.118	11.1468
1.69	2.2	0.51	1.945	0.360624	5	5	0	5	0	10	12	2	11	1.41421	3	3	0	3	0	106.42	112.411	5.991	109.415	4.23628	1.4	1.55	0.15	1.475	0.106066	69	75	6	72	4.24264	7e-08	1.08e-07	3.8e-08	8.9e-08	2.68701e-08	2310	3070	760	2690	537.401	72	97	25	84.5	17.6777
2.05	2.05	0	2.05	0	5	5	0	5	0	15	15	0	15	0	2	2	0	2	0	121.76	121.76	0	121.76	0	1.45	1.45	0	1.45	0	88	88	0	88	0	4e-07	4e-07	0	4e-07	0	3420	3420	0	3420	0	24	24	0	24	0
1.22	1.61	0.39	1.415	0.275772	3	8	5	5.5	3.53553	12	13	1	12.5	0.707107	2	3	1	2.5	0.707107	26.9815	162.5	135.518	94.7408	95.826	1.25	1.75	0.5	1.5	0.353553	24	80	56	52	39.598	2.7e-08	9.26e-07	8.99e-07	4.765e-07	6.35689e-07	2710	5100	2390	3905	1689.99	11	235	224	123	158.392
2	2.2	0.2	2.1	0.141421	5	6	1	5.5	0.707107	10	12	2	11	1.41421	3	3	0	3	0	106.42	200.59	94.17	153.505	66.5882	1.4	1.5	0.1	1.45	0.0707107	69	74	5	71.5	3.53553	1.08e-07	9.6e-07	8.52e-07	5.34e-07	6.02455e-07	1407	3070	1663	2238.5	1175.92	8.3	72	63.7	40.15	45.0427
1.2	2.18	0.98	1.69	0.692965	4	8	4	6	2.82843	10	15	5	12.5	3.53553	2	3	1	2.5	0.707107	74.9216	157.25	82.3284	116.086	58.215	1.15	1.8	0.65	1.475	0.459619	27	89	62	58	43.8406	3.3e-07	1.31e-06	9.8e-07	8.2e-07	6.92965e-07	0	0	0	0	0	11	50	39	30.5	27.5772
1.91	2.55	0.64	2.23	0.452548	2	4	2	3	1.41421	10	14	4	12	2.82843	2	3	1	2.5	0.707107	12.0107	58.6934	46.6827	35.352	33.0097	0.7	1.35	0.65	1.025	0.459619	67	95	28	81	19.799	7.2e-08	1e-05	9.928e-06	5.036e-06	7.02016e-06	4970	18350	13380	11660	9461.09	91	140	49	115.5	34.6482
1.81	1.81	0	1.81	0	4	4	0	4	0	13	13	0	13	0	2	2	0	2	0	69.723	69.723	0	69.723	0	1.3	1.3	0	1.3	0	81	81	0	81	0	1.4e-07	1.4e-07	0	1.4e-07	0	2740	2740	0	2740	0	29	29	0	29	0
1.33	2	0.67	1.665	0.473762	5	6	1	5.5	0.707107	4	12	8	8	5.65685	3	3	0	3	0	91.224	200.59	109.366	145.907	77.3334	1.5	1.55	0.05	1.525	0.0353553	49	74	25	61.5	17.6777	4.33e-07	9.6e-07	5.27e-07	6.965e-07	3.72645e-07	1407	3800	2393	2603.5	1692.11	8.3	23	14.7	15.65	10.3945
1.13	2.1	0.97	1.615	0.685894	5	8	3	6.5	2.12132	5	16	11	10.5	7.77817	2	3	1	2.5	0.707107	127.6	140.908	13.3076	134.254	9.40993	1.4	1.85	0.45	1.625	0.318198	31	92	61	61.5	43.1335	7e-07	0.0001	9.93e-05	5.035e-05	7.02157e-05	2280	2610	330	2445	233.345	3	13	10	8	7.07107
1.9	2.04	0.14	1.97	0.0989949	2	5	3	3.5	2.12132	7	13	6	10	4.24264	2	3	1	2.5	0.707107	10.811	98	87.189	54.4055	61.6519	0.85	1.35	0.5	1.1	0.353553	59	86	27	72.5	19.0919	2.2e-07	1000000000000	1000000000000	500000000000	7.07107e+11	0	0	0	0	0	27	51	24	39	16.9706
1.6	2.58	0.98	2.09	0.692965	3	5	2	4	1.41421	5	16	11	10.5	7.77817	2	3	1	2.5	0.707107	32.065	92.9064	60.8414	62.4857	43.0214	1	1.45	0.45	1.225	0.318198	53	94	41	73.5	28.9914	1.52e-07	1e+23	1e+23	5e+22	7.07107e+22	0	0	0	0	0	0.205	54	53.795	27.1025	38.0388
1.91	3.04	1.13	2.475	0.799031	2	4	2	3	1.41421	10	15	5	12.5	3.53553	2	3	1	2.5	0.707107	14.0067	58.6934	44.6867	36.35	31.5983	0.65	1.35	0.7	1	0.494975	67	100	33	83.5	23.3345	0	0	0	0	0	333.6	4970	4636.4	2651.8	3278.43	0.02583	91	90.9742	45.5129	64.3285
1.2	2.54	1.34	1.87	0.947523	6	8	2	7	1.41421	10	11	1	10.5	0.707107	3	3	0	3	0	157.25	196.967	39.7166	177.108	28.0839	1.35	1.8	0.45	1.575	0.318198	27	70	43	48.5	30.4056	2.2e-08	1.31e-06	1.288e-06	6.66e-07	9.10754e-07	1740	2680	940	2210	664.68	11	320	309	165.5	218.496
1.1	2	0.9	1.55	0.636396	6	8	2	7	1.41421	3	12	9	7.5	6.36396	3	3	0	3	0	138.905	200.59	61.6845	169.748	43.6175	1.5	1.95	0.45	1.725	0.318198	33	74	41	53.5	28.9914	6.15e-07	9.6e-07	3.45e-07	7.875e-07	2.43952e-07	1407	2475	1068	1941	755.19	8.3	13	4.7	10.65	3.3234
0	0	0	0	0	2	2	0	2	0	18	18	0	18	0	2	2	0	2	0	20.1797	20.1797	0	20.1797	0	0	0	0	0	0	2	2	0	2	0	0	0	0	0	0	936	936	0	936	0	0.0491	0.0491	0	0.0491	0
1.55	2.55	1	2.05	0.707107	4	4	0	4	0	7	16	9	11.5	6.36396	2	3	1	2.5	0.707107	54.938	78.96	24.022	66.949	16.9861	1.15	1.4	0.25	1.275	0.176777	60	93	33	76.5	23.3345	1e-08	1.44e-06	1.43e-06	7.25e-07	1.01116e-06	3350	5150	1800	4250	1272.79	0.52	7.8	7.28	4.16	5.14774
1.31	1.62	0.31	1.465	0.219203	3	6	3	4.5	2.12132	2	13	11	7.5	7.77817	1	2	1	1.5	0.707107	24.305	204.383	180.078	114.344	127.335	1.5	1.9	0.4	1.7	0.282843	73	78	5	75.5	3.53553	4.4e-08	1.5e-07	1.06e-07	9.7e-08	7.49533e-08	818	4602	3784	2710	2675.69	46	160	114	103	80.6102
0.98	0.98	0	0.98	0	2	2	0	2	0	1	1	0	1	0	1	1	0	1	0	6.941	6.941	0	6.941	0	1.45	1.45	0	1.45	0	12	12	0	12	0	9.5e-08	9.5e-08	0	9.5e-08	0	6000	6000	0	6000	0	85	85	0	85	0
0	0	0	0	0	2	2	0	2	0	18	18	0	18	0	2	2	0	2	0	20.1797	20.1797	0	20.1797	0	0	0	0	0	0	2	2	0	2	0	0	0	0	0	0	936	936	0	936	0	0.0491	0.0491	0	0.0491	0
0	0	0	0	0	2	2	0	2	0	18	18	0	18	0	2	2	0	2	0	20.1797	20.1797	0	20.1797	0	0	0	0	0	0	2	2	0	2	0	0	0	0	0	0	936	936	0	936	0	0.0491	0.0491	0	0.0491	0
1.25	1.31	0.06	1.28	0.0424264	3	8	5	5.5	3.53553	2	15	13	8.5	9.19239	1	3	2	2	1.41421	24.305	168.934	144.629	96.6196	102.268	1.5	1.75	0.25	1.625	0.176777	21	73	52	47	36.7696	4.4e-08	6.76e-07	6.32e-07	3.6e-07	4.46891e-07	0	0	0	0	0	17	160	143	88.5	101.116
0.95	2.55	1.6	1.75	1.13137	4	5	1	4.5	0.707107	2	16	14	9	9.89949	1	2	1	1.5	0.707107	78.96	87.62	8.66	83.29	6.12354	1.15	2	0.85	1.575	0.601041	15	93	78	54	55.1543	1e-08	1.35e-07	1.25e-07	7.25e-08	8.83883e-08	0	0	0	0	0	0.52	35	34.48	17.76	24.381
0	0	0	0	0	1	1	0	1	0	18	18	0	18	0	2	2	0	2	0	4.0026	4.0026	0	4.0026	0	0	0	0	0	0	1	1	0	1	0	0	0	0	0	0	970	970	0	970	0	0.1513	0.1513	0	0.1513	0
1.69	2.28	0.59	1.985	0.417193	5	6	1	5.5	0.707107	10	12	2	11	1.41421	3	3	0	3	0	112.411	195.084	82.673	153.748	58.4586	1.35	1.55	0.2	1.45	0.141421	68	75	7	71.5	4.94975	7e-08	1.06e-07	3.6e-08	8.8e-08	2.54558e-08	2310	2680	370	2495	261.63	72	97	25	84.5	17.6777
1.66	3.04	1.38	2.35	0.975807	2	4	2	3	1.41421	6	15	9	10.5	6.36396	2	3	1	2.5	0.707107	14.0067	51.9961	37.9894	33.0014	26.8626	0.65	1.4	0.75	1.025	0.53033	57	100	43	78.5	30.4056	0	0	0	0	0	333.6	5940	5606.4	3136.8	3964.32	0.02583	94	93.9742	47.0129	66.4498
2.33	2.55	0.22	2.44	0.155563	4	6	2	5	1.41421	14	16	2	15	1.41421	2	2	0	2	0	78.96	207.2	128.24	143.08	90.6794	1.15	1.8	0.65	1.475	0.459619	82	93	11	87.5	7.77817	1e-08	2.1e-07	2e-07	1.1e-07	1.41421e-07	1260	3350	2090	2305	1477.85	0.52	35	34.48	17.76	24.381
1.63	3.44	1.81	2.535	1.27986	2	4	2	3	1.41421	5	16	11	10.5	7.77817	2	3	1	2.5	0.707107	15.9994	50.9415	34.9421	33.4704	24.7078	0.6	1.35	0.75	0.975	0.53033	54	101	47	77.5	33.234	0	0	0	0	0	317.5	4560	4242.5	2438.75	2999.9	0.02658	31	30.9734	15.5133	21.9015
1.69	2.28	0.59	1.985	0.417193	5	6	1	5.5	0.707107	10	12	2	11	1.41421	3	3	0	3	0	112.411	195.084	82.673	153.748	58.4586	1.35	1.55	0.2	1.45	0.141421	68	75	7	71.5	4.94975	7e-08	1.06e-07	3.6e-08	8.8e-08	2.54558e-08	2310	2680	370	2495	261.63	72	97	25	84.5	17.6777
1	1.78	0.78	1.39	0.551543	4	5	1	4.5	0.707107	2	13	11	7.5	7.77817	1	2	1	1.5	0.707107	40.078	114.818	74.74	77.448	52.8492	1.55	1.8	0.25	1.675	0.176777	16	79	63	47.5	44.5477	3.4e-08	8e-08	4.6e-08	5.7e-08	3.25269e-08	1215	3810	2595	2512.5	1834.94	82	200	118	141	83.4386
1.57	3.44	1.87	2.505	1.32229	2	2	0	2	0	2	16	14	9	9.89949	1	2	1	1.5	0.707107	9.01218	15.9994	6.98722	12.5058	4.94071	0.6	1.05	0.45	0.825	0.318198	77	101	24	89	16.9706	0	0	0	0	0	317.5	13000	12682.5	6658.75	8967.88	0.02658	190	189.973	95.0133	134.331
1.23	2.54	1.31	1.885	0.92631	6	8	2	7	1.41421	11	13	2	12	1.41421	3	3	0	3	0	164.93	196.967	32.0362	180.948	22.653	1.35	1.75	0.4	1.55	0.282843	23	70	47	46.5	33.234	2.2e-08	8.14e-07	7.92e-07	4.18e-07	5.60029e-07	1740	2760	1020	2250	721.249	16	320	304	168	214.96
1.25	1.65	0.4	1.45	0.282843	4	8	4	6	2.82843	12	15	3	13.5	2.12132	3	3	0	3	0	65.409	168.934	103.525	117.172	73.2034	1.35	1.75	0.4	1.55	0.282843	21	76	55	48.5	38.8909	6e-08	6.76e-07	6.16e-07	3.68e-07	4.35578e-07	0	0	0	0	0	17	120	103	68.5	72.832
0	0	0	0	0	2	2	0	2	0	18	18	0	18	0	2	2	0	2	0	20.1797	20.1797	0	20.1797	0	0	0	0	0	0	2	2	0	2	0	0	0	0	0	0	936	936	0	936	0	0.0491	0.0491	0	0.0491	0
0.95	1.31	0.36	1.13	0.254558	3	5	2	4	1.41421	2	2	0	2	0	1	1	0	1	0	24.305	87.62	63.315	55.9625	44.7705	1.5	2	0.5	1.75	0.353553	15	73	58	44	41.0122	4.4e-08	1.35e-07	9.1e-08	8.95e-08	6.43467e-08	0	0	0	0	0	35	160	125	97.5	88.3883
1.24	2.18	0.94	1.71	0.66468	4	8	4	6	2.82843	14	15	1	14.5	0.707107	2	3	1	2.5	0.707107	74.9216	167.259	92.3374	121.09	65.2924	1.15	1.75	0.6	1.45	0.424264	22	89	67	55.5	47.3762	3.3e-07	8.6e-07	5.3e-07	5.95e-07	3.74767e-07	0	0	0	0	0	15	50	35	32.5	24.7487
1.81	1.91	0.1	1.86	0.0707107	4	4	0	4	0	10	13	3	11.5	2.12132	2	3	1	2.5	0.707107	58.6934	69.723	11.0296	64.2082	7.7991	1.3	1.35	0.05	1.325	0.0353553	67	81	14	74	9.89949	7.2e-08	1.4e-07	6.8e-08	1.06e-07	4.80833e-08	2740	4970	2230	3855	1576.85	29	91	62	60	43.8406
1.33	2.2	0.87	1.765	0.615183	5	5	0	5	0	4	10	6	7	4.24264	3	3	0	3	0	91.224	106.42	15.196	98.822	10.7452	1.4	1.55	0.15	1.475	0.106066	49	69	20	59	14.1421	1.08e-07	4.33e-07	3.25e-07	2.705e-07	2.2981e-07	3070	3800	730	3435	516.188	23	72	49	47.5	34.6482
1.55	2	0.45	1.775	0.318198	4	6	2	5	1.41421	7	12	5	9.5	3.53553	3	3	0	3	0	54.938	200.59	145.652	127.764	102.991	1.4	1.5	0.1	1.45	0.0707107	60	74	14	67	9.89949	9.6e-07	1.44e-06	4.8e-07	1.2e-06	3.39411e-07	1407	5150	3743	3278.5	2646.7	7.8	8.3	0.5	8.05	0.353553
0	0	0	0	0	2	2	0	2	0	18	18	0	18	0	2	2	0	2	0	20.1797	20.1797	0	20.1797	0	0	0	0	0	0	2	2	0	2	0	0	0	0	0	0	936	936	0	936	0	0.0491	0.0491	0	0.0491	0
0	0	0	0	0	2	2	0	2	0	18	18	0	18	0	2	2	0	2	0	20.1797	20.1797	0	20.1797	0	0	0	0	0	0	2	2	0	2	0	0	0	0	0	0	936	936	0	936	0	0.0491	0.0491	0	0.0491	0
1.5	3.04	1.54	2.27	1.08894	2	6	4	4	2.82843	5	15	10	10	7.07107	2	3	1	2.5	0.707107	14.0067	180.948	166.941	97.4773	118.045	0.65	1.45	0.8	1.05	0.565685	52	100	48	76	33.9411	0	0	0	0	0	333.6	3400	3066.4	1866.8	2168.27	0.02583	57	56.9742	28.5129	40.2868
1.1	2.19	1.09	1.645	0.770746	3	8	5	5.5	3.53553	11	15	4	13	2.82843	2	3	1	2.5	0.707107	30.9738	158.925	127.952	94.9496	90.4754	1	1.75	0.75	1.375	0.53033	26	90	64	58	45.2548	1e-07	1.15e-06	1.05e-06	6.25e-07	7.42462e-07	0	0	0	0	0	0.236	11	10.764	5.618	7.6113
2	2.1	0.1	2.05	0.0707107	5	6	1	5.5	0.707107	12	16	4	14	2.82843	2	3	1	2.5	0.707107	127.6	200.59	72.99	164.095	51.6117	1.4	1.5	0.1	1.45	0.0707107	74	92	18	83	12.7279	9.6e-07	0.0001	9.904e-05	5.048e-05	7.00319e-05	1407	2610	1203	2008.5	850.649	3	8.3	5.3	5.65	3.74767
1.55	2	0.45	1.775	0.318198	4	6	2	5	1.41421	7	12	5	9.5	3.53553	3	3	0	3	0	54.938	200.59	145.652	127.764	102.991	1.4	1.5	0.1	1.45	0.0707107	60	74	14	67	9.89949	9.6e-07	1.44e-06	4.8e-07	1.2e-06	3.39411e-07	1407	5150	3743	3278.5	2646.7	7.8	8.3	0.5	8.05	0.353553
1.17	1.69	0.52	1.43	0.367696	5	8	3	6.5	2.12132	8	12	4	10	2.82843	3	3	0	3	0	112.411	150.36	37.949	131.386	26.834	1.55	1.85	0.3	1.7	0.212132	28	75	47	51.5	33.234	7e-08	9.4e-07	8.7e-07	5.05e-07	6.15183e-07	2130	2310	180	2220	127.279	13	97	84	55	59.397
2.36	2.55	0.19	2.455	0.13435	2	6	4	4	2.82843	6	14	8	10	5.65685	2	3	1	2.5	0.707107	12.0107	183.84	171.829	97.9253	121.502	0.7	1.35	0.65	1.025	0.459619	55	95	40	75	28.2843	5.4e-08	1e-05	9.946e-06	5.027e-06	7.03288e-06	5174	18350	13176	11762	9316.84	140	170	30	155	21.2132
0.79	3.16	2.37	1.975	1.67584	3	6	3	4.5	2.12132	1	17	16	9	11.3137	1	2	1	1.5	0.707107	35.453	132.905	97.4525	84.1792	68.9093	1	2.6	1.6	1.8	1.13137	8	99	91	53.5	64.3467	2.1e-07	10000000000	10000000000	5000000000	7.07107e+09	0	0	0	0	0	0.0089	36	35.9911	18.0044	25.4496
1.22	1.22	0	1.22	0	5	5	0	5	0	3	3	0	3	0	3	3	0	3	0	88.9059	88.9059	0	88.9059	0	1.8	1.8	0	1.8	0	25	25	0	25	0	6e-07	6e-07	0	6e-07	0	3300	3300	0	3300	0	17	17	0	17	0
1.65	2.58	0.93	2.115	0.657609	3	4	1	3.5	0.707107	12	16	4	14	2.82843	2	3	1	2.5	0.707107	32.065	65.409	33.344	48.737	23.5778	1	1.35	0.35	1.175	0.247487	76	94	18	85	12.7279	6e-08	1e+23	1e+23	5e+22	7.07107e+22	0	0	0	0	0	0.205	120	119.795	60.1025	84.7079
1.24	2.05	0.81	1.645	0.572756	5	8	3	6.5	2.12132	14	15	1	14.5	0.707107	2	3	1	2.5	0.707107	121.76	167.259	45.499	144.51	32.1727	1.45	1.75	0.3	1.6	0.212132	22	88	66	55	46.669	4e-07	8.6e-07	4.6e-07	6.3e-07	3.25269e-07	2830	3420	590	3125	417.193	15	24	9	19.5	6.36396
1.31	1.93	0.62	1.62	0.438406	3	5	2	4	1.41421	2	11	9	6.5	6.36396	1	3	2	2	1.41421	24.305	107.868	83.5632	66.0866	59.0881	1.5	1.6	0.1	1.55	0.0707107	71	73	2	72	1.41421	1.63e-08	4.4e-08	2.77e-08	3.015e-08	1.95869e-08	2600	4602	2002	3601	1415.63	160	430	270	295	190.919
1.33	2.55	1.22	1.94	0.86267	2	5	3	3.5	2.12132	4	14	10	9	7.07107	2	3	1	2.5	0.707107	12.0107	91.224	79.2133	51.6174	56.0123	0.7	1.55	0.85	1.125	0.601041	49	95	46	72	32.5269	4.33e-07	1e-05	9.567e-06	5.2165e-06	6.76489e-06	3800	18350	14550	11075	10288.4	23	140	117	81.5	82.7315
1.33	3.04	1.71	2.185	1.20915	2	5	3	3.5	2.12132	4	15	11	9.5	7.77817	2	3	1	2.5	0.707107	14.0067	91.224	77.2173	52.6153	54.6009	0.65	1.55	0.9	1.1	0.636396	49	100	51	74.5	36.0624	0	0	0	0	0	333.6	3800	3466.4	2066.8	2451.11	0.02583	23	22.9742	11.5129	16.2452
1.25	1.69	0.44	1.47	0.311127	5	8	3	6.5	2.12132	12	15	3	13.5	2.12132	3	3	0	3	0	112.411	168.934	56.5232	140.673	39.9679	1.55	1.75	0.2	1.65	0.141421	21	75	54	48	38.1838	7e-08	6.76e-07	6.06e-07	3.73e-07	4.28507e-07	0	0	0	0	0	17	97	80	57	56.5685
1	1.62	0.62	1.31	0.438406	4	6	2	5	1.41421	2	13	11	7.5	7.77817	1	2	1	1.5	0.707107	40.078	204.383	164.305	122.231	116.181	1.8	1.9	0.1	1.85	0.0707107	16	78	62	47	43.8406	3.4e-08	1.5e-07	1.16e-07	9.2e-08	8.20244e-08	818	3810	2992	2314	2115.66	46	200	154	123	108.894
1.33	2.19	0.86	1.76	0.608112	3	5	2	4	1.41421	4	15	11	9.5	7.77817	2	3	1	2.5	0.707107	30.9738	91.224	60.2502	61.0989	42.6034	1	1.55	0.55	1.275	0.388909	49	90	41	69.5	28.9914	1e-07	4.33e-07	3.33e-07	2.665e-07	2.35467e-07	0	0	0	0	0	0.236	23	22.764	11.618	16.0966
0.89	2.55	1.66	1.72	1.1738	4	6	2	5	1.41421	2	16	14	9	9.89949	1	2	1	1.5	0.707107	78.96	137.327	58.367	108.143	41.2717	1.15	2.15	1	1.65	0.707107	14	93	79	53.5	55.8614	1e-08	3.4e-07	3.3e-07	1.75e-07	2.33345e-07	1620	3350	1730	2485	1223.29	0.52	18	17.48	9.26	12.3602
1.31	2.58	1.27	1.945	0.898026	3	3	0	3	0	2	16	14	9	9.89949	1	2	1	1.5	0.707107	24.305	32.065	7.76	28.185	5.48715	1	1.5	0.5	1.25	0.353553	73	94	21	83.5	14.8492	4.4e-08	1e+23	1e+23	5e+22	7.07107e+22	0	0	0	0	0	0.205	160	159.795	80.1025	112.992
1.62	1.96	0.34	1.79	0.240416	5	6	1	5.5	0.707107	13	14	1	13.5	0.707107	2	2	0	2	0	118.71	204.383	85.6733	161.547	60.5802	1.45	1.9	0.45	1.675	0.318198	78	83	5	80.5	3.53553	1.15e-07	1.5e-07	3.5e-08	1.325e-07	2.47487e-08	818	2500	1682	1659	1189.35	46	67	21	56.5	14.8492
1.22	1.69	0.47	1.455	0.33234	5	5	0	5	0	3	12	9	7.5	6.36396	3	3	0	3	0	88.9059	112.411	23.5052	100.658	16.6207	1.55	1.8	0.25	1.675	0.176777	25	75	50	50	35.3553	7e-08	6e-07	5.3e-07	3.35e-07	3.74767e-07	2310	3300	990	2805	700.036	17	97	80	57	56.5685
1.1	1.69	0.59	1.395	0.417193	5	8	3	6.5	2.12132	12	16	4	14	2.82843	3	3	0	3	0	112.411	173.04	60.629	142.726	42.8712	1.55	1.75	0.2	1.65	0.141421	17	75	58	46	41.0122	7e-08	2.5e-07	1.8e-07	1.6e-07	1.27279e-07	1590	2310	720	1950	509.117	39	97	58	68	41.0122
2.16	3.04	0.88	2.6	0.622254	2	5	3	3.5	2.12132	6	15	9	10.5	6.36396	2	3	1	2.5	0.707107	14.0067	95.94	81.9333	54.9733	57.9356	0.65	1.45	0.8	1.05	0.565685	56	100	44	78	31.1127	0	0	0	0	0	333.6	6190	5856.4	3261.8	4141.1	0.02583	139	138.974	69.5129	98.2696
1.55	3.44	1.89	2.495	1.33643	2	4	2	3	1.41421	7	16	9	11.5	6.36396	2	3	1	2.5	0.707107	15.9994	54.938	38.9386	35.4687	27.5338	0.6	1.4	0.8	1	0.565685	60	101	41	80.5	28.9914	0	0	0	0	0	317.5	5150	4832.5	2733.75	3417.09	0.02658	7.8	7.77342	3.91329	5.49664
1.23	2.19	0.96	1.71	0.678823	3	8	5	5.5	3.53553	13	15	2	14	1.41421	2	3	1	2.5	0.707107	30.9738	164.93	133.957	97.952	94.7216	1	1.75	0.75	1.375	0.53033	23	90	67	56.5	47.3762	1e-07	8.14e-07	7.14e-07	4.57e-07	5.04874e-07	0	0	0	0	0	0.236	16	15.764	8.118	11.1468
1.65	2.1	0.45	1.875	0.318198	4	5	1	4.5	0.707107	12	16	4	14	2.82843	2	3	1	2.5	0.707107	65.409	127.6	62.191	96.5045	43.9757	1.35	1.4	0.05	1.375	0.0353553	76	92	16	84	11.3137	6e-08	0.0001	9.994e-05	5.003e-05	7.06683e-05	2610	3700	1090	3155	770.746	3	120	117	61.5	82.7315
1.91	3.44	1.53	2.675	1.08187	2	4	2	3	1.41421	10	16	6	13	4.24264	2	3	1	2.5	0.707107	15.9994	58.6934	42.694	37.3464	30.1892	0.6	1.35	0.75	0.975	0.53033	67	101	34	84	24.0416	0	0	0	0	0	317.5	4970	4652.5	2643.75	3289.81	0.02658	91	90.9734	45.5133	64.3279
1.9	2.55	0.65	2.225	0.459619	2	6	4	4	2.82843	7	14	7	10.5	4.94975	2	3	1	2.5	0.707107	12.0107	186.207	174.196	99.1088	123.175	0.7	1.35	0.65	1.025	0.459619	58	95	37	76.5	26.163	1.8e-07	1e-05	9.82e-06	5.09e-06	6.94379e-06	4700	18350	13650	11525	9652.01	48	140	92	94	65.0538
1.55	2.2	0.65	1.875	0.459619	4	5	1	4.5	0.707107	7	10	3	8.5	2.12132	3	3	0	3	0	54.938	106.42	51.482	80.679	36.4032	1.4	1.4	0	1.4	0	60	69	9	64.5	6.36396	1.08e-07	1.44e-06	1.332e-06	7.74e-07	9.41866e-07	3070	5150	2080	4110	1470.78	7.8	72	64.2	39.9	45.3963
1.13	2	0.87	1.565	0.615183	6	8	2	7	1.41421	5	12	7	8.5	4.94975	3	3	0	3	0	140.908	200.59	59.6823	170.749	42.2018	1.5	1.85	0.35	1.675	0.247487	31	74	43	52.5	30.4056	7e-07	9.6e-07	2.6e-07	8.3e-07	1.83848e-07	1407	2280	873	1843.5	617.304	8.3	13	4.7	10.65	3.3234
0.95	2	1.05	1.475	0.742462	5	6	1	5.5	0.707107	2	12	10	7	7.07107	1	3	2	2	1.41421	87.62	200.59	112.97	144.105	79.8819	1.5	2	0.5	1.75	0.353553	15	74	59	44.5	41.7193	1.35e-07	9.6e-07	8.25e-07	5.475e-07	5.83363e-07	0	0	0	0	0	8.3	35	26.7	21.65	18.8798
1.31	1.31	0	1.31	0	3	3	0	3	0	2	2	0	2	0	1	1	0	1	0	24.305	24.305	0	24.305	0	1.5	1.5	0	1.5	0	73	73	0	73	0	4.4e-08	4.4e-08	0	4.4e-08	0	4602	4602	0	4602	0	160	160	0	160	0
1.2	2.02	0.82	1.61	0.579828	6	8	2	7	1.41421	10	15	5	12.5	3.53553	2	3	1	2.5	0.707107	157.25	208.98	51.7304	183.115	36.5789	1.6	1.8	0.2	1.7	0.141421	27	87	60	57	42.4264	1.3e-06	1.31e-06	1e-08	1.305e-06	7.07107e-09	1790	2680	890	2235	629.325	8	11	3	9.5	2.12132
1.33	2.58	1.25	1.955	0.883883	3	5	2	4	1.41421	4	16	12	10	8.48528	2	3	1	2.5	0.707107	32.065	91.224	59.159	61.6445	41.8317	1	1.55	0.55	1.275	0.388909	49	94	45	71.5	31.8198	4.33e-07	1e+23	1e+23	5e+22	7.07107e+22	0	0	0	0	0	0.205	23	22.795	11.6025	16.1185
2.2	3.04	0.84	2.62	0.59397	2	5	3	3.5	2.12132	10	15	5	12.5	3.53553	2	3	1	2.5	0.707107	14.0067	106.42	92.4133	60.2133	65.3461	0.65	1.4	0.75	1.025	0.53033	69	100	31	84.5	21.9203	0	0	0	0	0	333.6	3070	2736.4	1701.8	1934.93	0.02583	72	71.9742	36.0129	50.8934
1.62	2.96	1.34	2.29	0.947523	4	6	2	5	1.41421	13	17	4	15	2.82843	2	2	0	2	0	79.904	204.383	124.479	142.144	88.0202	1.15	1.9	0.75	1.525	0.53033	78	98	20	88	14.1421	1.5e-07	1e+18	1e+18	5e+17	7.07107e+17	0	0	0	0	0	0.12	46	45.88	23.06	32.4421
2.2	2.55	0.35	2.375	0.247487	2	6	4	4	2.82843	9	14	5	11.5	3.53553	2	3	1	2.5	0.707107	12.0107	192.217	180.206	102.114	127.425	0.7	1.35	0.65	1.025	0.459619	66	95	29	80.5	20.5061	4.7e-08	1e-05	9.953e-06	5.0235e-06	7.03783e-06	4825	18350	13525	11587.5	9563.62	140	150	10	145	7.07107
1.1	2	0.9	1.55	0.636396	6	8	2	7	1.41421	11	12	1	11.5	0.707107	3	3	0	3	0	158.925	200.59	41.6646	179.758	29.4614	1.5	1.75	0.25	1.625	0.176777	26	74	48	50	33.9411	9.6e-07	1.15e-06	1.9e-07	1.055e-06	1.3435e-07	1407	2620	1213	2013.5	857.721	8.3	11	2.7	9.65	1.90919
1.22	1.69	0.47	1.455	0.33234	5	8	3	6.5	2.12132	12	12	0	12	0	3	3	0	3	0	112.411	162.5	50.089	137.456	35.4183	1.55	1.75	0.2	1.65	0.141421	24	75	51	49.5	36.0624	7e-08	9.26e-07	8.56e-07	4.98e-07	6.05283e-07	2310	2710	400	2510	282.843	11	97	86	54	60.8112
1.61	2.19	0.58	1.9	0.410122	3	3	0	3	0	13	15	2	14	1.41421	2	2	0	2	0	26.9815	30.9738	3.99222	28.9777	2.82293	1	1.25	0.25	1.125	0.176777	80	90	10	85	7.07107	2.7e-08	1e-07	7.3e-08	6.35e-08	5.16188e-08	0	0	0	0	0	0.236	235	234.764	117.618	166.003
1.25	2.05	0.8	1.65	0.565685	5	8	3	6.5	2.12132	15	15	0	15	0	2	3	1	2.5	0.707107	121.76	168.934	47.1742	145.347	33.3572	1.45	1.75	0.3	1.6	0.212132	21	88	67	54.5	47.3762	4e-07	6.76e-07	2.76e-07	5.38e-07	1.95161e-07	0	0	0	0	0	17	24	7	20.5	4.94975
2.28	2.55	0.27	2.415	0.190919	2	6	4	4	2.82843	10	14	4	12	2.82843	2	3	1	2.5	0.707107	12.0107	195.084	183.073	103.547	129.452	0.7	1.35	0.65	1.025	0.459619	68	95	27	81.5	19.0919	1.06e-07	1e-05	9.894e-06	5.053e-06	6.99611e-06	2680	18350	15670	10515	11080.4	72	140	68	106	48.0833
1.61	2.2	0.59	1.905	0.417193	3	5	2	4	1.41421	8	13	5	10.5	3.53553	2	3	1	2.5	0.707107	26.9815	101.07	74.0885	64.0258	52.3885	1.25	1.3	0.05	1.275	0.0353553	62	80	18	71	12.7279	2.7e-08	7.1e-08	4.4e-08	4.9e-08	3.11127e-08	5100	5970	870	5535	615.183	120	235	115	177.5	81.3173
1.65	1.65	0	1.65	0	4	4	0	4	0	12	12	0	12	0	3	3	0	3	0	65.409	65.409	0	65.409	0	1.35	1.35	0	1.35	0	76	76	0	76	0	6e-08	6e-08	0	6e-08	0	3700	3700	0	3700	0	120	120	0	120	0
1.24	1.69	0.45	1.465	0.318198	5	8	3	6.5	2.12132	12	14	2	13	1.41421	3	3	0	3	0	112.411	167.259	54.848	139.835	38.7834	1.55	1.75	0.2	1.65	0.141421	22	75	53	48.5	37.4767	7e-08	8.6e-07	7.9e-07	4.65e-07	5.58614e-07	2310	2830	520	2570	367.696	15	97	82	56	57.9828
0.82	2.66	1.84	1.74	1.30108	5	5	0	5	0	1	17	16	9	11.3137	1	2	1	1.5	0.707107	85.4678	126.904	41.4367	106.186	29.3002	1.4	2.35	0.95	1.875	0.671751	9	97	88	53	62.2254	1.33e-07	1000000000000000	1000000000000000	500000000000000	707106781186547	0	0	0	0	0	0.449	58	57.551	29.2245	40.6947
1.36	2.58	1.22	1.97	0.86267	3	4	1	3.5	0.707107	3	16	13	9.5	9.19239	2	3	1	2.5	0.707107	32.065	44.9559	12.8909	38.5105	9.11525	1	1.6	0.6	1.3	0.424264	19	94	75	56.5	53.033	5.5e-07	1e+23	1e+23	5e+22	7.07107e+22	0	0	0	0	0	0.205	16	15.795	8.1025	11.1688
1.65	3.44	1.79	2.545	1.26572	2	4	2	3	1.41421	12	16	4	14	2.82843	2	3	1	2.5	0.707107	15.9994	65.409	49.4096	40.7042	34.9379	0.6	1.35	0.75	0.975	0.53033	76	101	25	88.5	17.6777	0	0	0	0	0	317.5	3700	3382.5	2008.75	2391.79	0.02658	120	119.973	60.0133	84.834
1.78	2.18	0.4	1.98	0.282843	4	5	1	4.5	0.707107	13	15	2	14	1.41421	2	2	0	2	0	74.9216	114.818	39.8964	94.8698	28.211	1.15	1.55	0.4	1.35	0.282843	79	89	10	84	7.07107	8e-08	3.3e-07	2.5e-07	2.05e-07	1.76777e-07	0	0	0	0	0	50	82	32	66	22.6274
0.98	2.66	1.68	1.82	1.18794	2	5	3	3.5	2.12132	1	17	16	9	11.3137	1	2	1	1.5	0.707107	6.941	126.904	119.963	66.9227	84.827	1.4	1.45	0.05	1.425	0.0353553	12	97	85	54.5	60.1041	9.5e-08	1000000000000000	1000000000000000	500000000000000	707106781186547	0	0	0	0	0	0.449	85	84.551	42.7245	59.7866
1.55	1.91	0.36	1.73	0.254558	4	4	0	4	0	7	10	3	8.5	2.12132	3	3	0	3	0	54.938	58.6934	3.75535	56.8157	2.65544	1.35	1.4	0.05	1.375	0.0353553	60	67	7	63.5	4.94975	7.2e-08	1.44e-06	1.368e-06	7.56e-07	9.67322e-07	4970	5150	180	5060	127.279	7.8	91	83.2	49.4	58.8313
1.24	2.1	0.86	1.67	0.608112	5	8	3	6.5	2.12132	14	16	2	15	1.41421	2	3	1	2.5	0.707107	127.6	167.259	39.659	147.429	28.0431	1.4	1.75	0.35	1.575	0.247487	22	92	70	57	49.4975	8.6e-07	0.0001	9.914e-05	5.043e-05	7.01026e-05	2610	2830	220	2720	155.563	3	15	12	9	8.48528
1.55	2.28	0.73	1.915	0.516188	4	6	2	5	1.41421	7	10	3	8.5	2.12132	3	3	0	3	0	54.938	195.084	140.146	125.011	99.0982	1.35	1.4	0.05	1.375	0.0353553	60	68	8	64	5.65685	1.06e-07	1.44e-06	1.334e-06	7.73e-07	9.4328e-07	2680	5150	2470	3915	1746.55	7.8	72	64.2	39.9	45.3963
1.22	3.04	1.82	2.13	1.28693	2	5	3	3.5	2.12132	3	15	12	9	8.48528	2	3	1	2.5	0.707107	14.0067	88.9059	74.8992	51.4563	52.9617	0.65	1.8	1.15	1.225	0.813173	25	100	75	62.5	53.033	0	0	0	0	0	333.6	3300	2966.4	1816.8	2097.56	0.02583	17	16.9742	8.51291	12.0026
1.25	2	0.75	1.625	0.53033	6	8	2	7	1.41421	12	15	3	13.5	2.12132	3	3	0	3	0	168.934	200.59	31.6558	184.762	22.384	1.5	1.75	0.25	1.625	0.176777	21	74	53	47.5	37.4767	6.76e-07	9.6e-07	2.84e-07	8.18e-07	2.00818e-07	0	0	0	0	0	8.3	17	8.7	12.65	6.15183
1.55	1.63	0.08	1.59	0.0565685	4	4	0	4	0	5	7	2	6	1.41421	3	3	0	3	0	50.9415	54.938	3.99654	52.9398	2.82598	1.35	1.4	0.05	1.375	0.0353553	54	60	6	57	4.24264	2e-07	1.44e-06	1.24e-06	8.2e-07	8.76812e-07	4560	5150	590	4855	417.193	7.8	31	23.2	19.4	16.4049
1.3	2.55	1.25	1.925	0.883883	2	6	4	4	2.82843	4	14	10	9	7.07107	2	3	1	2.5	0.707107	12.0107	178.49	166.479	95.2503	117.719	0.7	1.55	0.85	1.125	0.601041	50	95	45	72.5	31.8198	3.4e-07	1e-05	9.66e-06	5.17e-06	6.83065e-06	3010	18350	15340	10680	10847	23	140	117	81.5	82.7315
1.36	3.04	1.68	2.2	1.18794	2	4	2	3	1.41421	3	15	12	9	8.48528	2	3	1	2.5	0.707107	14.0067	44.9559	30.9492	29.4813	21.8844	0.65	1.6	0.95	1.125	0.671751	19	100	81	59.5	57.2756	0	0	0	0	0	0	0	0	0	0	0.02583	16	15.9742	8.01291	11.2954
0.82	2.66	1.84	1.74	1.30108	4	5	1	4.5	0.707107	1	17	16	9	11.3137	1	2	1	1.5	0.707107	39.0983	126.904	87.8062	83.0014	62.0883	1.4	2.2	0.8	1.8	0.565685	10	97	87	53.5	61.5183	7.5e-08	1000000000000000	1000000000000000	500000000000000	707106781186547	0	0	0	0	0	0.449	100	99.551	50.2245	70.3932
1.55	2.28	0.73	1.915	0.516188	4	5	1	4.5	0.707107	7	9	2	8	1.41421	3	3	0	3	0	54.938	102.906	47.9675	78.9218	33.9181	1.35	1.4	0.05	1.375	0.0353553	60	65	5	62.5	3.53553	4.3e-08	1.44e-06	1.397e-06	7.415e-07	9.87828e-07	4700	5150	450	4925	318.198	7.8	150	142.2	78.9	100.551
1.91	3.44	1.53	2.675	1.08187	2	4	2	3	1.41421	10	16	6	13	4.24264	2	3	1	2.5	0.707107	15.9994	58.6934	42.694	37.3464	30.1892	0.6	1.35	0.75	0.975	0.53033	67	101	34	84	24.0416	0	0	0	0	0	317.5	4970	4652.5	2643.75	3289.81	0.02658	91	90.9734	45.5133	64.3279
1.33	3.04	1.71	2.185	1.20915	2	5	3	3.5	2.12132	4	15	11	9.5	7.77817	2	3	1	2.5	0.707107	14.0067	91.224	77.2173	52.6153	54.6009	0.65	1.55	0.9	1.1	0.636396	49	100	51	74.5	36.0624	0	0	0	0	0	333.6	3800	3466.4	2066.8	2451.11	0.02583	23	22.9742	11.5129	16.2452
1.5	2.55	1.05	2.025	0.742462	2	6	4	4	2.82843	5	14	9	9.5	6.36396	2	3	1	2.5	0.707107	12.0107	180.948	168.937	96.4793	119.457	0.7	1.45	0.75	1.075	0.53033	52	95	43	73.5	30.4056	1.35e-07	1e-05	9.865e-06	5.0675e-06	6.97561e-06	3400	18350	14950	10875	10571.2	57	140	83	98.5	58.6899
2.33	2.55	0.22	2.44	0.155563	4	6	2	5	1.41421	14	16	2	15	1.41421	2	2	0	2	0	78.96	207.2	128.24	143.08	90.6794	1.15	1.8	0.65	1.475	0.459619	82	93	11	87.5	7.77817	1e-08	2.1e-07	2e-07	1.1e-07	1.41421e-07	1260	3350	2090	2305	1477.85	0.52	35	34.48	17.76	24.381
0	0	0	0	0	2	2	0	2	0	18	18	0	18	0	2	2	0	2	0	20.1797	20.1797	0	20.1797	0	0	0	0	0	0	2	2	0	2	0	0	0	0	0	0	936	936	0	936	0	0.0491	0.0491	0	0.0491	0
1.22	2.19	0.97	1.705	0.685894	3	5	2	4	1.41421	3	15	12	9	8.48528	2	3	1	2.5	0.707107	30.9738	88.9059	57.9321	59.9398	40.9642	1	1.8	0.8	1.4	0.565685	25	90	65	57.5	45.9619	1e-07	6e-07	5e-07	3.5e-07	3.53553e-07	0	0	0	0	0	0.236	17	16.764	8.618	11.8539
1.3	2.55	1.25	1.925	0.883883	2	6	4	4	2.82843	4	14	10	9	7.07107	2	3	1	2.5	0.707107	12.0107	178.49	166.479	95.2503	117.719	0.7	1.55	0.85	1.125	0.601041	50	95	45	72.5	31.8198	3.4e-07	1e-05	9.66e-06	5.17e-06	6.83065e-06	3010	18350	15340	10680	10847	23	140	117	81.5	82.7315
0.79	3.98	3.19	2.385	2.25567	2	6	4	4	2.82843	1	17	16	9	11.3137	1	2	1	1.5	0.707107	18.9984	132.905	113.907	75.9519	80.5444	0.5	2.6	2.1	1.55	1.48492	8	102	94	55	66.468	0	0	0	0	0	0	0	0	0	0	0.0277	36	35.9723	18.0139	25.4363
1.36	1.9	0.54	1.63	0.381838	3	4	1	3.5	0.707107	3	14	11	8.5	7.77817	2	3	1	2.5	0.707107	28.0855	44.9559	16.8704	36.5207	11.9292	1.1	1.6	0.5	1.35	0.353553	19	85	66	52	46.669	5.5e-07	0.001	0.00099945	0.000500275	0.000706718	0	0	0	0	0	16	150	134	83	94.7523
0.95	3.44	2.49	2.195	1.7607	2	5	3	3.5	2.12132	2	16	14	9	9.89949	1	2	1	1.5	0.707107	15.9994	87.62	71.6206	51.8097	50.6434	0.6	2	1.4	1.3	0.989949	15	101	86	58	60.8112	0	0	0	0	0	0	0	0	0	0	0.02658	35	34.9734	17.5133	24.7299
1.54	2.2	0.66	1.87	0.46669	4	5	1	4.5	0.707107	4	10	6	7	4.24264	3	3	0	3	0	47.867	106.42	58.553	77.1435	41.4032	1.4	1.4	0	1.4	0	51	69	18	60	12.7279	1.08e-07	4e-07	2.92e-07	2.54e-07	2.06475e-07	3070	4140	1070	3605	756.604	22	72	50	47	35.3553
0.95	2.58	1.63	1.765	1.15258	3	5	2	4	1.41421	2	16	14	9	9.89949	1	2	1	1.5	0.707107	32.065	87.62	55.555	59.8425	39.2833	1	2	1	1.5	0.707107	15	94	79	54.5	55.8614	1.35e-07	1e+23	1e+23	5e+22	7.07107e+22	0	0	0	0	0	0.205	35	34.795	17.6025	24.6038
0.95	3.44	2.49	2.195	1.7607	2	5	3	3.5	2.12132	2	16	14	9	9.89949	1	2	1	1.5	0.707107	15.9994	87.62	71.6206	51.8097	50.6434	0.6	2	1.4	1.3	0.989949	15	101	86	58	60.8112	0	0	0	0	0	0	0	0	0	0	0.02658	35	34.9734	17.5133	24.7299
1.5	3.44	1.94	2.47	1.37179	2	9	7	5.5	4.94975	5	16	11	10.5	7.77817	2	3	1	2.5	0.707107	15.9994	231.036	215.036	123.518	152.054	0.6	1.8	1.2	1.2	0.848528	46	101	55	73.5	38.8909	0	0	0	0	0	0	0	0	0	0	0.02658	47	46.9734	23.5133	33.2152
1.3	1.3	0	1.3	0	9	9	0	9	0	4	4	0	4	0	3	3	0	3	0	232.038	232.038	0	232.038	0	1.8	1.8	0	1.8	0	47	47	0	47	0	1.5e-07	1.5e-07	0	1.5e-07	0	2490	2490	0	2490	0	54	54	0	54	0
1.36	2.19	0.83	1.775	0.586899	3	9	6	6	4.24264	7	15	8	11	5.65685	2	3	1	2.5	0.707107	30.9738	237	206.026	133.987	145.683	1	1.75	0.75	1.375	0.53033	44	90	46	67	32.5269	1e-07	1.2e-06	1.1e-06	6.5e-07	7.77817e-07	0	0	0	0	0	0.236	6	5.764	3.118	4.07576
1.3	2.58	1.28	1.94	0.905097	3	9	6	6	4.24264	4	16	12	10	8.48528	2	3	1	2.5	0.707107	32.065	232.038	199.973	132.052	141.402	1	1.8	0.8	1.4	0.565685	47	94	47	70.5	33.234	1.5e-07	1e+23	1e+23	5e+22	7.07107e+22	0	0	0	0	0	0.205	54	53.795	27.1025	38.0388
1.14	2.1	0.96	1.62	0.678823	5	8	3	6.5	2.12132	6	16	10	11	7.07107	2	3	1	2.5	0.707107	127.6	144.242	16.642	135.921	11.7677	1.4	1.85	0.45	1.625	0.318198	30	92	62	61	43.8406	6.43e-07	0.0001	9.9357e-05	5.03215e-05	7.0256e-05	2330	2610	280	2470	197.99	3	17	14	10	9.89949
2.2	3.04	0.84	2.62	0.59397	2	5	3	3.5	2.12132	10	15	5	12.5	3.53553	2	3	1	2.5	0.707107	14.0067	106.42	92.4133	60.2133	65.3461	0.65	1.4	0.75	1.025	0.53033	69	100	31	84.5	21.9203	0	0	0	0	0	333.6	3070	2736.4	1701.8	1934.93	0.02583	72	71.9742	36.0129	50.8934
2.04	2.2	0.16	2.12	0.113137	2	6	4	4	2.82843	8	13	5	10.5	3.53553	2	3	1	2.5	0.707107	10.811	190.23	179.419	100.52	126.868	0.85	1.3	0.45	1.075	0.318198	63	86	23	74.5	16.2635	8.1e-08	1000000000000	1000000000000	500000000000	7.07107e+11	4940	16200	11260	10570	7962.02	27	88	61	57.5	43.1335
1.54	2.2	0.66	1.87	0.46669	4	5	1	4.5	0.707107	4	10	6	7	4.24264	3	3	0	3	0	47.867	106.42	58.553	77.1435	41.4032	1.4	1.4	0	1.4	0	51	69	18	60	12.7279	1.08e-07	4e-07	2.92e-07	2.54e-07	2.06475e-07	3070	4140	1070	3605	756.604	22	72	50	47	35.3553
2.36	3.04	0.68	2.7	0.480833	2	6	4	4	2.82843	6	15	9	10.5	6.36396	2	3	1	2.5	0.707107	14.0067	183.84	169.833	98.9233	120.09	0.65	1.35	0.7	1	0.494975	55	100	45	77.5	31.8198	0	0	0	0	0	333.6	5174	4840.4	2753.8	3422.68	0.02583	170	169.974	85.0129	120.19
0.82	2.96	2.14	1.89	1.51321	4	5	1	4.5	0.707107	1	17	16	9	11.3137	1	2	1	1.5	0.707107	79.904	85.4678	5.5638	82.6859	3.9342	1.15	2.35	1.2	1.75	0.848528	9	98	89	53.5	62.9325	1.33e-07	1e+18	1e+18	5e+17	7.07107e+17	0	0	0	0	0	0.12	58	57.88	29.06	40.9273
1.5	2.55	1.05	2.025	0.742462	2	6	4	4	2.82843	5	14	9	9.5	6.36396	2	3	1	2.5	0.707107	12.0107	180.948	168.937	96.4793	119.457	0.7	1.45	0.75	1.075	0.53033	52	95	43	73.5	30.4056	1.35e-07	1e-05	9.865e-06	5.0675e-06	6.97561e-06	3400	18350	14950	10875	10571.2	57	140	83	98.5	58.6899
2	2.28	0.28	2.14	0.19799	6	6	0	6	0	10	12	2	11	1.41421	3	3	0	3	0	195.084	200.59	5.506	197.837	3.89333	1.35	1.5	0.15	1.425	0.106066	68	74	6	71	4.24264	1.06e-07	9.6e-07	8.54e-07	5.33e-07	6.03869e-07	1407	2680	1273	2043.5	900.147	8.3	72	63.7	40.15	45.0427
1.33	1.33	0	1.33	0	5	5	0	5	0	4	4	0	4	0	3	3	0	3	0	91.224	91.224	0	91.224	0	1.55	1.55	0	1.55	0	49	49	0	49	0	4.33e-07	4.33e-07	0	4.33e-07	0	3800	3800	0	3800	0	23	23	0	23	0
1.22	1.65	0.43	1.435	0.304056	4	5	1	4.5	0.707107	3	12	9	7.5	6.36396	3	3	0	3	0	65.409	88.9059	23.4968	77.1574	16.6148	1.35	1.8	0.45	1.575	0.318198	25	76	51	50.5	36.0624	6e-08	6e-07	5.4e-07	3.3e-07	3.81838e-07	3300	3700	400	3500	282.843	17	120	103	68.5	72.832
1.23	1.31	0.08	1.27	0.0565685	3	8	5	5.5	3.53553	2	13	11	7.5	7.77817	1	3	2	2	1.41421	24.305	164.93	140.625	94.6177	99.4371	1.5	1.75	0.25	1.625	0.176777	23	73	50	48	35.3553	4.4e-08	8.14e-07	7.7e-07	4.29e-07	5.44472e-07	2760	4602	1842	3681	1302.49	16	160	144	88	101.823
0	0	0	0	0	2	2	0	2	0	18	18	0	18	0	2	2	0	2	0	20.1797	20.1797	0	20.1797	0	0	0	0	0	0	2	2	0	2	0	0	0	0	0	0	936	936	0	936	0	0.0491	0.0491	0	0.0491	0
1.14	2.19	1.05	1.665	0.742462	3	8	5	5.5	3.53553	6	15	9	10.5	6.36396	2	3	1	2.5	0.707107	30.9738	144.242	113.268	87.6079	80.0927	1	1.85	0.85	1.425	0.601041	30	90	60	60	42.4264	1e-07	6.43e-07	5.43e-07	3.715e-07	3.83959e-07	0	0	0	0	0	0.236	17	16.764	8.618	11.8539
2.01	2.01	0	2.01	0	4	4	0	4	0	14	14	0	14	0	2	2	0	2	0	72.64	72.64	0	72.64	0	1.25	1.25	0	1.25	0	84	84	0	84	0	0.0005	0.0005	0	0.0005	0	5400	5400	0	5400	0	60	60	0	60	0
1.9	3.04	1.14	2.47	0.806102	2	6	4	4	2.82843	7	15	8	11	5.65685	2	3	1	2.5	0.707107	14.0067	186.207	172.2	100.107	121.764	0.65	1.35	0.7	1	0.494975	58	100	42	79	29.6985	0	0	0	0	0	333.6	4700	4366.4	2516.8	3087.51	0.02583	48	47.9742	24.0129	33.9229
1.54	1.81	0.27	1.675	0.190919	4	4	0	4	0	4	13	9	8.5	6.36396	2	3	1	2.5	0.707107	47.867	69.723	21.856	58.795	15.4545	1.3	1.4	0.1	1.35	0.0707107	51	81	30	66	21.2132	1.4e-07	4e-07	2.6e-07	2.7e-07	1.83848e-07	2740	4140	1400	3440	989.949	22	29	7	25.5	4.94975
0.82	3.16	2.34	1.99	1.65463	3	5	2	4	1.41421	1	17	16	9	11.3137	1	2	1	1.5	0.707107	35.453	85.4678	50.0148	60.4604	35.3658	1	2.35	1.35	1.675	0.954594	9	99	90	54	63.6396	1.33e-07	10000000000	10000000000	5000000000	7.07107e+09	206	1300	1094	753	773.575	0.0089	58	57.9911	29.0044	41.0059
1.22	2.18	0.96	1.7	0.678823	4	5	1	4.5	0.707107	3	15	12	9	8.48528	2	3	1	2.5	0.707107	74.9216	88.9059	13.9842	81.9137	9.88836	1.15	1.8	0.65	1.475	0.459619	25	89	64	57	45.2548	3.3e-07	6e-07	2.7e-07	4.65e-07	1.90919e-07	0	0	0	0	0	17	50	33	33.5	23.3345
1.62	2	0.38	1.81	0.268701	6	6	0	6	0	12	13	1	12.5	0.707107	2	3	1	2.5	0.707107	200.59	204.383	3.7933	202.487	2.68227	1.5	1.9	0.4	1.7	0.282843	74	78	4	76	2.82843	1.5e-07	9.6e-07	8.1e-07	5.55e-07	5.72756e-07	818	1407	589	1112.5	416.486	8.3	46	37.7	27.15	26.6579
1.22	1.62	0.4	1.42	0.282843	6	8	2	7	1.41421	12	13	1	12.5	0.707107	2	3	1	2.5	0.707107	162.5	204.383	41.8833	183.442	29.616	1.75	1.9	0.15	1.825	0.106066	24	78	54	51	38.1838	1.5e-07	9.26e-07	7.76e-07	5.38e-07	5.48715e-07	818	2710	1892	1764	1337.85	11	46	35	28.5	24.7487
1.23	2.2	0.97	1.715	0.685894	5	8	3	6.5	2.12132	10	13	3	11.5	2.12132	3	3	0	3	0	106.42	164.93	58.5103	135.675	41.373	1.4	1.75	0.35	1.575	0.247487	23	69	46	46	32.5269	1.08e-07	8.14e-07	7.06e-07	4.61e-07	4.99217e-07	2760	3070	310	2915	219.203	16	72	56	44	39.598
1.1	1.81	0.71	1.455	0.502046	4	8	4	6	2.82843	13	16	3	14.5	2.12132	2	3	1	2.5	0.707107	69.723	173.04	103.317	121.381	73.0562	1.3	1.75	0.45	1.525	0.318198	17	81	64	49	45.2548	1.4e-07	2.5e-07	1.1e-07	1.95e-07	7.77817e-08	1590	2740	1150	2165	813.173	29	39	10	34	7.07107
1.62	2.05	0.43	1.835	0.304056	5	6	1	5.5	0.707107	13	15	2	14	1.41421	2	2	0	2	0	121.76	204.383	82.6233	163.072	58.4235	1.45	1.9	0.45	1.675	0.318198	78	88	10	83	7.07107	1.5e-07	4e-07	2.5e-07	2.75e-07	1.76777e-07	818	3420	2602	2119	1839.89	24	46	22	35	15.5563
1.61	2.2	0.59	1.905	0.417193	3	5	2	4	1.41421	10	13	3	11.5	2.12132	2	3	1	2.5	0.707107	26.9815	106.42	79.4385	66.7008	56.1715	1.25	1.4	0.15	1.325	0.106066	69	80	11	74.5	7.77817	2.7e-08	1.08e-07	8.1e-08	6.75e-08	5.72756e-08	3070	5100	2030	4085	1435.43	72	235	163	153.5	115.258
1.3	1.3	0	1.3	0	9	9	0	9	0	4	4	0	4	0	3	3	0	3	0	232.038	232.038	0	232.038	0	1.8	1.8	0	1.8	0	47	47	0	47	0	1.5e-07	1.5e-07	0	1.5e-07	0	2490	2490	0	2490	0	54	54	0	54	0
1.38	2.58	1.2	1.98	0.848528	3	9	6	6	4.24264	6	16	10	11	7.07107	2	3	1	2.5	0.707107	32.065	238.029	205.964	135.047	145.638	1	1.75	0.75	1.375	0.53033	45	94	49	69.5	34.6482	2.8e-07	1e+23	1e+23	5e+22	7.07107e+22	0	0	0	0	0	0.205	27	26.795	13.6025	18.9469
1.25	2.1	0.85	1.675	0.601041	5	8	3	6.5	2.12132	15	16	1	15.5	0.707107	2	3	1	2.5	0.707107	127.6	168.934	41.3342	148.267	29.2277	1.4	1.75	0.35	1.575	0.247487	21	92	71	56.5	50.2046	6.76e-07	0.0001	9.9324e-05	5.0338e-05	7.02327e-05	0	0	0	0	0	3	17	14	10	9.89949
2.28	3.04	0.76	2.66	0.537401	2	6	4	4	2.82843	10	15	5	12.5	3.53553	2	3	1	2.5	0.707107	14.0067	195.084	181.077	104.545	128.041	0.65	1.35	0.7	1	0.494975	68	100	32	84	22.6274	0	0	0	0	0	333.6	2680	2346.4	1506.8	1659.16	0.02583	72	71.9742	36.0129	50.8934
1.2	2.18	0.98	1.69	0.692965	4	8	4	6	2.82843	10	15	5	12.5	3.53553	2	3	1	2.5	0.707107	74.9216	157.25	82.3284	116.086	58.215	1.15	1.8	0.65	1.475	0.459619	27	89	62	58	43.8406	3.3e-07	1.31e-06	9.8e-07	8.2e-07	6.92965e-07	0	0	0	0	0	11	50	39	30.5	27.5772
0.82	2.66	1.84	1.74	1.30108	4	5	1	4.5	0.707107	1	17	16	9	11.3137	1	2	1	1.5	0.707107	39.0983	126.904	87.8062	83.0014	62.0883	1.4	2.2	0.8	1.8	0.565685	10	97	87	53.5	61.5183	7.5e-08	1000000000000000	1000000000000000	500000000000000	707106781186547	0	0	0	0	0	0.449	100	99.551	50.2245	70.3932
1.24	1.62	0.38	1.43	0.268701	6	8	2	7	1.41421	13	14	1	13.5	0.707107	2	3	1	2.5	0.707107	167.259	204.383	37.1243	185.821	26.2508	1.75	1.9	0.15	1.825	0.106066	22	78	56	50	39.598	1.5e-07	8.6e-07	7.1e-07	5.05e-07	5.02046e-07	818	2830	2012	1824	1422.7	15	46	31	30.5	21.9203
2.2	2.2	0	2.2	0	5	5	0	5	0	8	8	0	8	0	3	3	0	3	0	101.07	101.07	0	101.07	0	1.3	1.3	0	1.3	0	62	62	0	62	0	7.1e-08	7.1e-08	0	7.1e-08	0	5970	5970	0	5970	0	120	120	0	120	0
1.9	1.9	0	1.9	0	3	3	0	3	0	14	14	0	14	0	2	2	0	2	0	28.0855	28.0855	0	28.0855	0	1.1	1.1	0	1.1	0	85	85	0	85	0	0.001	0.001	0	0.001	0	2200	2200	0	2200	0	150	150	0	150	0
2.28	2.55	0.27	2.415	0.190919	2	6	4	4	2.82843	10	14	4	12	2.82843	2	3	1	2.5	0.707107	12.0107	195.084	183.073	103.547	129.452	0.7	1.35	0.65	1.025	0.459619	68	95	27	81.5	19.0919	1.06e-07	1e-05	9.894e-06	5.053e-06	6.99611e-06	2680	18350	15670	10515	11080.4	72	140	68	106	48.0833
1.9	3.04	1.14	2.47	0.806102	2	6	4	4	2.82843	7	15	8	11	5.65685	2	3	1	2.5	0.707107	14.0067	186.207	172.2	100.107	121.764	0.65	1.35	0.7	1	0.494975	58	100	42	79	29.6985	0	0	0	0	0	333.6	4700	4366.4	2516.8	3087.51	0.02583	48	47.9742	24.0129	33.9229
2.04	2.18	0.14	2.11	0.0989949	2	4	2	3	1.41421	13	15	2	14	1.41421	2	2	0	2	0	10.811	74.9216	64.1106	42.8663	45.333	0.85	1.15	0.3	1	0.212132	86	89	3	87.5	2.12132	3.3e-07	1000000000000	1000000000000	500000000000	7.07107e+11	0	0	0	0	0	27	50	23	38.5	16.2635
1.65	1.91	0.26	1.78	0.183848	4	4	0	4	0	10	12	2	11	1.41421	3	3	0	3	0	58.6934	65.409	6.7156	62.0512	4.74865	1.35	1.35	0	1.35	0	67	76	9	71.5	6.36396	6e-08	7.2e-08	1.2e-08	6.6e-08	8.48528e-09	3700	4970	1270	4335	898.026	91	120	29	105.5	20.5061
1.17	2.54	1.37	1.855	0.968736	6	8	2	7	1.41421	8	11	3	9.5	2.12132	3	3	0	3	0	150.36	196.967	46.6066	173.663	32.9558	1.35	1.85	0.5	1.6	0.353553	28	70	42	49	29.6985	2.2e-08	9.4e-07	9.18e-07	4.81e-07	6.49124e-07	1740	2130	390	1935	275.772	13	320	307	166.5	217.082
1.22	2	0.78	1.61	0.551543	6	8	2	7	1.41421	12	12	0	12	0	3	3	0	3	0	162.5	200.59	38.09	181.545	26.9337	1.5	1.75	0.25	1.625	0.176777	24	74	50	49	35.3553	9.26e-07	9.6e-07	3.4e-08	9.43e-07	2.40416e-08	1407	2710	1303	2058.5	921.36	8.3	11	2.7	9.65	1.90919
3.44	3.44	0	3.44	0	2	2	0	2	0	16	16	0	16	0	2	2	0	2	0	15.9994	15.9994	0	15.9994	0	0.6	0.6	0	0.6	0	101	101	0	101	0	0	0	0	0	0	317.5	317.5	0	317.5	0	0.02658	0.02658	0	0.02658	0
1.62	3.16	1.54	2.39	1.08894	3	6	3	4.5	2.12132	13	17	4	15	2.82843	2	2	0	2	0	35.453	204.383	168.93	119.918	119.452	1	1.9	0.9	1.45	0.636396	78	99	21	88.5	14.8492	1.5e-07	10000000000	10000000000	5000000000	7.07107e+09	206	818	612	512	432.749	0.0089	46	45.9911	23.0044	32.5206
1.27	2.54	1.27	1.905	0.898026	6	8	2	7	1.41421	11	17	6	14	4.24264	3	3	0	3	0	174.967	196.967	21.9996	185.967	15.556	1.35	1.75	0.4	1.55	0.282843	20	70	50	45	35.3553	2.2e-08	5.8e-07	5.58e-07	3.01e-07	3.94566e-07	0	0	0	0	0	16	320	304	168	214.96
1.65	2.54	0.89	2.095	0.629325	4	6	2	5	1.41421	11	12	1	11.5	0.707107	3	3	0	3	0	65.409	196.967	131.558	131.188	93.0252	1.35	1.35	0	1.35	0	70	76	6	73	4.24264	2.2e-08	6e-08	3.8e-08	4.1e-08	2.68701e-08	1740	3700	1960	2720	1385.93	120	320	200	220	141.421
1.63	2.2	0.57	1.915	0.403051	4	6	2	5	1.41421	5	9	4	7	2.82843	3	3	0	3	0	50.9415	192.217	141.275	121.579	99.8969	1.35	1.35	0	1.35	0	54	66	12	60	8.48528	4.7e-08	2e-07	1.53e-07	1.235e-07	1.08187e-07	4560	4825	265	4692.5	187.383	31	150	119	90.5	84.1457
1.23	1.62	0.39	1.425	0.275772	6	8	2	7	1.41421	13	13	0	13	0	2	3	1	2.5	0.707107	164.93	204.383	39.453	184.657	27.8975	1.75	1.9	0.15	1.825	0.106066	23	78	55	50.5	38.8909	1.5e-07	8.14e-07	6.64e-07	4.82e-07	4.69519e-07	818	2760	1942	1789	1373.2	16	46	30	31	21.2132
1.22	1.78	0.56	1.5	0.39598	5	8	3	6.5	2.12132	12	13	1	12.5	0.707107	2	3	1	2.5	0.707107	114.818	162.5	47.682	138.659	33.7163	1.55	1.75	0.2	1.65	0.141421	24	79	55	51.5	38.8909	8e-08	9.26e-07	8.46e-07	5.03e-07	5.98212e-07	1215	2710	1495	1962.5	1057.12	11	82	71	46.5	50.2046
1.1	2.54	1.44	1.82	1.01823	6	8	2	7	1.41421	11	11	0	11	0	3	3	0	3	0	158.925	196.967	38.0412	177.946	26.8992	1.35	1.75	0.4	1.55	0.282843	26	70	44	48	31.1127	2.2e-08	1.15e-06	1.128e-06	5.86e-07	7.97616e-07	1740	2620	880	2180	622.254	11	320	309	165.5	218.496
1.54	2.54	1	2.04	0.707107	4	6	2	5	1.41421	4	11	7	7.5	4.94975	3	3	0	3	0	47.867	196.967	149.1	122.417	105.429	1.35	1.4	0.05	1.375	0.0353553	51	70	19	60.5	13.435	2.2e-08	4e-07	3.78e-07	2.11e-07	2.67286e-07	1740	4140	2400	2940	1697.06	22	320	298	171	210.718
1.6	2.2	0.6	1.9	0.424264	5	5	0	5	0	5	8	3	6.5	2.12132	3	3	0	3	0	92.9064	101.07	8.16362	96.9882	5.77255	1.3	1.45	0.15	1.375	0.106066	53	62	9	57.5	6.36396	7.1e-08	1.52e-07	8.1e-08	1.115e-07	5.72756e-08	3480	5970	2490	4725	1760.7	54	120	66	87	46.669
1.22	2.05	0.83	1.635	0.586899	5	5	0	5	0	3	15	12	9	8.48528	2	3	1	2.5	0.707107	88.9059	121.76	32.8541	105.333	23.2314	1.45	1.8	0.35	1.625	0.247487	25	88	63	56.5	44.5477	4e-07	6e-07	2e-07	5e-07	1.41421e-07	3300	3420	120	3360	84.8528	17	24	7	20.5	4.94975
1.14	2.05	0.91	1.595	0.643467	5	8	3	6.5	2.12132	6	15	9	10.5	6.36396	2	3	1	2.5	0.707107	121.76	144.242	22.482	133.001	15.8972	1.45	1.85	0.4	1.65	0.282843	30	88	58	59	41.0122	4e-07	6.43e-07	2.43e-07	5.215e-07	1.71827e-07	2330	3420	1090	2875	770.746	17	24	7	20.5	4.94975
2	2.2	0.2	2.1	0.141421	5	6	1	5.5	0.707107	10	12	2	11	1.41421	3	3	0	3	0	106.42	200.59	94.17	153.505	66.5882	1.4	1.5	0.1	1.45	0.0707107	69	74	5	71.5	3.53553	1.08e-07	9.6e-07	8.52e-07	5.34e-07	6.02455e-07	1407	3070	1663	2238.5	1175.92	8.3	72	63.7	40.15	45.0427
1.69	2.1	0.41	1.895	0.289914	5	5	0	5	0	12	16	4	14	2.82843	2	3	1	2.5	0.707107	112.411	127.6	15.189	120.005	10.7402	1.4	1.55	0.15	1.475	0.106066	75	92	17	83.5	12.0208	7e-08	0.0001	9.993e-05	5.0035e-05	7.06612e-05	2310	2610	300	2460	212.132	3	97	94	50	66.468
1.12	1.69	0.57	1.405	0.403051	5	8	3	6.5	2.12132	4	12	8	8	5.65685	3	3	0	3	0	112.411	140.116	27.705	126.263	19.5904	1.55	1.85	0.3	1.7	0.212132	32	75	43	53.5	30.4056	7e-08	7.4e-07	6.7e-07	4.05e-07	4.73762e-07	2100	2310	210	2205	148.492	11	97	86	54	60.8112
1.2	1.78	0.58	1.49	0.410122	5	8	3	6.5	2.12132	10	13	3	11.5	2.12132	2	3	1	2.5	0.707107	114.818	157.25	42.432	136.034	30.004	1.55	1.8	0.25	1.675	0.176777	27	79	52	53	36.7696	8e-08	1.31e-06	1.23e-06	6.95e-07	8.69741e-07	1215	2680	1465	1947.5	1035.91	11	82	71	46.5	50.2046
1.83	1.91	0.08	1.87	0.0565685	4	4	0	4	0	8	10	2	9	1.41421	3	3	0	3	0	55.845	58.6934	2.8484	57.2692	2.01412	1.35	1.4	0.05	1.375	0.0353553	61	67	6	64	4.24264	7.2e-08	1e-07	2.8e-08	8.6e-08	1.9799e-08	4910	4970	60	4940	42.4264	80	91	11	85.5	7.77817
1.13	1.61	0.48	1.37	0.339411	3	8	5	5.5	3.53553	5	13	8	9	5.65685	2	3	1	2.5	0.707107	26.9815	140.908	113.926	83.9446	80.5579	1.25	1.85	0.6	1.55	0.424264	31	80	49	55.5	34.6482	2.7e-08	7e-07	6.73e-07	3.635e-07	4.75883e-07	2280	5100	2820	3690	1994.04	13	235	222	124	156.978
1.61	2.28	0.67	1.945	0.473762	3	6	3	4.5	2.12132	10	13	3	11.5	2.12132	2	3	1	2.5	0.707107	26.9815	195.084	168.102	111.033	118.866	1.25	1.35	0.1	1.3	0.0707107	68	80	12	74	8.48528	2.7e-08	1.06e-07	7.9e-08	6.65e-08	5.58614e-08	2680	5100	2420	3890	1711.2	72	235	163	153.5	115.258
1.69	3.44	1.75	2.565	1.23744	2	5	3	3.5	2.12132	12	16	4	14	2.82843	2	3	1	2.5	0.707107	15.9994	112.411	96.4116	64.2052	68.1733	0.6	1.55	0.95	1.075	0.671751	75	101	26	88	18.3848	0	0	0	0	0	317.5	2310	1992.5	1313.75	1408.91	0.02658	97	96.9734	48.5133	68.5706
1.66	2.1	0.44	1.88	0.311127	4	5	1	4.5	0.707107	6	16	10	11	7.07107	2	3	1	2.5	0.707107	51.9961	127.6	75.6039	89.798	53.46	1.4	1.4	0	1.4	0	57	92	35	74.5	24.7487	1.27e-07	0.0001	9.9873e-05	5.00635e-05	7.06209e-05	2610	5940	3330	4275	2354.67	3	94	91	48.5	64.3467
1.55	1.65	0.1	1.6	0.0707107	4	4	0	4	0	7	12	5	9.5	3.53553	3	3	0	3	0	54.938	65.409	10.471	60.1735	7.40408	1.35	1.4	0.05	1.375	0.0353553	60	76	16	68	11.3137	6e-08	1.44e-06	1.38e-06	7.5e-07	9.75807e-07	3700	5150	1450	4425	1025.3	7.8	120	112.2	63.9	79.3374
1.55	2.2	0.65	1.875	0.459619	4	6	2	5	1.41421	7	9	2	8	1.41421	3	3	0	3	0	54.938	192.217	137.279	123.578	97.0709	1.35	1.4	0.05	1.375	0.0353553	60	66	6	63	4.24264	4.7e-08	1.44e-06	1.393e-06	7.435e-07	9.85e-07	4825	5150	325	4987.5	229.81	7.8	150	142.2	78.9	100.551
1.65	2.55	0.9	2.1	0.636396	4	4	0	4	0	12	16	4	14	2.82843	2	3	1	2.5	0.707107	65.409	78.96	13.551	72.1845	9.582	1.15	1.35	0.2	1.25	0.141421	76	93	17	84.5	12.0208	1e-08	6e-08	5e-08	3.5e-08	3.53553e-08	3350	3700	350	3525	247.487	0.52	120	119.48	60.26	84.4851
0.82	3.16	2.34	1.99	1.65463	3	4	1	3.5	0.707107	1	17	16	9	11.3137	1	2	1	1.5	0.707107	35.453	39.0983	3.6453	37.2756	2.57762	1	2.2	1.2	1.6	0.848528	10	99	89	54.5	62.9325	7.5e-08	10000000000	10000000000	5000000000	7.07107e+09	206	2000	1794	1103	1268.55	0.0089	100	99.9911	50.0044	70.7044
1.93	3.04	1.11	2.485	0.784889	2	5	3	3.5	2.12132	11	15	4	13	2.82843	2	3	1	2.5	0.707107	14.0067	107.868	93.8615	60.9374	66.3701	0.65	1.6	0.95	1.125	0.671751	71	100	29	85.5	20.5061	0	0	0	0	0	333.6	2600	2266.4	1466.8	1602.59	0.02583	430	429.974	215.013	304.038
0.82	2.66	1.84	1.74	1.30108	5	5	0	5	0	1	17	16	9	11.3137	1	2	1	1.5	0.707107	85.4678	126.904	41.4367	106.186	29.3002	1.4	2.35	0.95	1.875	0.671751	9	97	88	53	62.2254	1.33e-07	1000000000000000	1000000000000000	500000000000000	707106781186547	0	0	0	0	0	0.449	58	57.551	29.2245	40.6947
1.1	2.54	1.44	1.82	1.01823	6	8	2	7	1.41421	11	16	5	13.5	3.53553	3	3	0	3	0	173.04	196.967	23.9266	185.003	16.9186	1.35	1.75	0.4	1.55	0.282843	17	70	53	43.5	37.4767	2.2e-08	2.5e-07	2.28e-07	1.36e-07	1.6122e-07	1590	1740	150	1665	106.066	39	320	281	179.5	198.697
0.82	2.96	2.14	1.89	1.51321	4	4	0	4	0	1	17	16	9	11.3137	1	2	1	1.5	0.707107	39.0983	79.904	40.8057	59.5011	28.854	1.15	2.2	1.05	1.675	0.742462	10	98	88	54	62.2254	7.5e-08	1e+18	1e+18	5e+17	7.07107e+17	0	0	0	0	0	0.12	100	99.88	50.06	70.6258
0.82	2.96	2.14	1.89	1.51321	4	5	1	4.5	0.707107	1	17	16	9	11.3137	1	2	1	1.5	0.707107	79.904	85.4678	5.5638	82.6859	3.9342	1.15	2.35	1.2	1.75	0.848528	9	98	89	53.5	62.9325	1.33e-07	1e+18	1e+18	5e+17	7.07107e+17	0	0	0	0	0	0.12	58	57.88	29.06	40.9273
1.38	2.55	1.17	1.965	0.827315	2	9	7	5.5	4.94975	6	14	8	10	5.65685	2	3	1	2.5	0.707107	12.0107	238.029	226.018	125.02	159.819	0.7	1.75	1.05	1.225	0.742462	45	95	50	70	35.3553	2.8e-07	1e-05	9.72e-06	5.14e-06	6.87308e-06	3155	18350	15195	10752.5	10744.5	27	140	113	83.5	79.9031
2.16	3.04	0.88	2.6	0.622254	2	5	3	3.5	2.12132	6	15	9	10.5	6.36396	2	3	1	2.5	0.707107	14.0067	95.94	81.9333	54.9733	57.9356	0.65	1.45	0.8	1.05	0.565685	56	100	44	78	31.1127	0	0	0	0	0	333.6	6190	5856.4	3261.8	4141.1	0.02583	139	138.974	69.5129	98.2696
1.36	2.05	0.69	1.705	0.487904	4	5	1	4.5	0.707107	3	15	12	9	8.48528	2	3	1	2.5	0.707107	44.9559	121.76	76.8041	83.358	54.3087	1.45	1.6	0.15	1.525	0.106066	19	88	69	53.5	48.7904	4e-07	5.5e-07	1.5e-07	4.75e-07	1.06066e-07	0	0	0	0	0	16	24	8	20	5.65685
1.33	2.55	1.22	1.94	0.86267	2	5	3	3.5	2.12132	4	14	10	9	7.07107	2	3	1	2.5	0.707107	12.0107	91.224	79.2133	51.6174	56.0123	0.7	1.55	0.85	1.125	0.601041	49	95	46	72	32.5269	4.33e-07	1e-05	9.567e-06	5.2165e-06	6.76489e-06	3800	18350	14550	11075	10288.4	23	140	117	81.5	82.7315
0.79	2.2	1.41	1.495	0.997021	1	6	5	3.5	3.53553	1	1	0	1	0	1	1	0	1	0	1.00794	132.905	131.898	66.9567	93.2656	0.25	2.6	2.35	1.425	1.6617	8	103	95	55.5	67.1751	0	0	0	0	0	0	0	0	0	0	0.1805	36	35.8195	18.0903	25.3282
1.13	2.1	0.97	1.615	0.685894	5	8	3	6.5	2.12132	5	16	11	10.5	7.77817	2	3	1	2.5	0.707107	127.6	140.908	13.3076	134.254	9.40993	1.4	1.85	0.45	1.625	0.318198	31	92	61	61.5	43.1335	7e-07	0.0001	9.93e-05	5.035e-05	7.02157e-05	2280	2610	330	2445	233.345	3	13	10	8	7.07107
1.2	1.78	0.58	1.49	0.410122	5	8	3	6.5	2.12132	9	13	4	11	2.82843	2	3	1	2.5	0.707107	114.818	151.964	37.146	133.391	26.2662	1.55	1.85	0.3	1.7	0.212132	18	79	61	48.5	43.1335	8e-08	9e-07	8.2e-07	4.9e-07	5.79828e-07	0	0	0	0	0	14	82	68	48	48.0833
1.78	2.05	0.27	1.915	0.190919	5	5	0	5	0	13	15	2	14	1.41421	2	2	0	2	0	114.818	121.76	6.942	118.289	4.90874	1.45	1.55	0.1	1.5	0.0707107	79	88	9	83.5	6.36396	8e-08	4e-07	3.2e-07	2.4e-07	2.26274e-07	1215	3420	2205	2317.5	1559.17	24	82	58	53	41.0122
1.1	2.55	1.45	1.825	1.0253	4	8	4	6	2.82843	3	16	13	9.5	9.19239	2	3	1	2.5	0.707107	78.96	138.905	59.9455	108.933	42.3878	1.15	1.95	0.8	1.55	0.565685	33	93	60	63	42.4264	1e-08	6.15e-07	6.05e-07	3.125e-07	4.278e-07	2475	3350	875	2912.5	618.718	0.52	13	12.48	6.76	8.82469
1.9	1.9	0	1.9	0	3	3	0	3	0	14	14	0	14	0	2	2	0	2	0	28.0855	28.0855	0	28.0855	0	1.1	1.1	0	1.1	0	85	85	0	85	0	0.001	0.001	0	0.001	0	2200	2200	0	2200	0	150	150	0	150	0
2.28	2.55	0.27	2.415	0.190919	2	6	4	4	2.82843	10	14	4	12	2.82843	2	3	1	2.5	0.707107	12.0107	195.084	183.073	103.547	129.452	0.7	1.35	0.65	1.025	0.459619	68	95	27	81.5	19.0919	1.06e-07	1e-05	9.894e-06	5.053e-06	6.99611e-06	2680	18350	15670	10515	11080.4	72	140	68	106	48.0833
1.78	2.1	0.32	1.94	0.226274	5	5	0	5	0	13	16	3	14.5	2.12132	2	2	0	2	0	114.818	127.6	12.782	121.209	9.03824	1.4	1.55	0.15	1.475	0.106066	79	92	13	85.5	9.19239	8e-08	0.0001	9.992e-05	5.004e-05	7.06541e-05	1215	2610	1395	1912.5	986.414	3	82	79	42.5	55.8614
2.28	3.04	0.76	2.66	0.537401	2	5	3	3.5	2.12132	9	15	6	12	4.24264	2	3	1	2.5	0.707107	14.0067	102.906	88.8988	58.4561	62.8609	0.65	1.35	0.7	1	0.494975	65	100	35	82.5	24.7487	0	0	0	0	0	333.6	4700	4366.4	2516.8	3087.51	0.02583	150	149.974	75.0129	106.048
2.2	3.04	0.84	2.62	0.59397	2	6	4	4	2.82843	9	15	6	12	4.24264	2	3	1	2.5	0.707107	14.0067	192.217	178.21	103.112	126.014	0.65	1.35	0.7	1	0.494975	66	100	34	83	24.0416	0	0	0	0	0	333.6	4825	4491.4	2579.3	3175.9	0.02583	150	149.974	75.0129	106.048
2.2	3.44	1.24	2.82	0.876812	2	5	3	3.5	2.12132	10	16	6	13	4.24264	2	3	1	2.5	0.707107	15.9994	106.42	90.4206	61.2097	63.937	0.6	1.4	0.8	1	0.565685	69	101	32	85	22.6274	0	0	0	0	0	317.5	3070	2752.5	1693.75	1946.31	0.02658	72	71.9734	36.0133	50.8929
1.1	2.18	1.08	1.64	0.763675	4	8	4	6	2.82843	3	15	12	9	8.48528	2	3	1	2.5	0.707107	74.9216	138.905	63.9839	106.914	45.2434	1.15	1.95	0.8	1.55	0.565685	33	89	56	61	39.598	3.3e-07	6.15e-07	2.85e-07	4.725e-07	2.01525e-07	0	0	0	0	0	13	50	37	31.5	26.163
1.93	3.04	1.11	2.485	0.784889	2	5	3	3.5	2.12132	11	15	4	13	2.82843	2	3	1	2.5	0.707107	14.0067	107.868	93.8615	60.9374	66.3701	0.65	1.6	0.95	1.125	0.671751	71	100	29	85.5	20.5061	0	0	0	0	0	333.6	2600	2266.4	1466.8	1602.59	0.02583	430	429.974	215.013	304.038
1.33	2.2	0.87	1.765	0.615183	1	5	4	3	2.82843	1	4	3	2.5	2.12132	1	3	2	2	1.41421	1.00794	91.224	90.2161	46.116	63.7924	0.25	1.55	1.3	0.9	0.919239	49	103	54	76	38.1838	0	0	0	0	0	1270	3800	2530	2535	1788.98	0.1805	23	22.8195	11.5902	16.1358
2.36	3.04	0.68	2.7	0.480833	2	6	4	4	2.82843	6	15	9	10.5	6.36396	2	3	1	2.5	0.707107	14.0067	183.84	169.833	98.9233	120.09	0.65	1.35	0.7	1	0.494975	55	100	45	77.5	31.8198	0	0	0	0	0	333.6	5174	4840.4	2753.8	3422.68	0.02583	170	169.974	85.0129	120.19
1.2	2.55	1.35	1.875	0.954594	4	8	4	6	2.82843	10	16	6	13	4.24264	2	3	1	2.5	0.707107	78.96	157.25	78.29	118.105	55.3594	1.15	1.8	0.65	1.475	0.459619	27	93	66	60	46.669	1e-08	1.31e-06	1.3e-06	6.6e-07	9.19239e-07	2680	3350	670	3015	473.762	0.52	11	10.48	5.76	7.41048
1.78	2.18	0.4	1.98	0.282843	4	5	1	4.5	0.707107	13	15	2	14	1.41421	2	2	0	2	0	74.9216	114.818	39.8964	94.8698	28.211	1.15	1.55	0.4	1.35	0.282843	79	89	10	84	7.07107	8e-08	3.3e-07	2.5e-07	2.05e-07	1.76777e-07	0	0	0	0	0	50	82	32	66	22.6274
2.33	2.58	0.25	2.455	0.176777	3	6	3	4.5	2.12132	14	16	2	15	1.41421	2	2	0	2	0	32.065	207.2	175.135	119.632	123.839	1	1.8	0.8	1.4	0.565685	82	94	12	88	8.48528	2.1e-07	1e+23	1e+23	5e+22	7.07107e+22	0	0	0	0	0	0.205	35	34.795	17.6025	24.6038
2.2	2.28	0.08	2.24	0.0565685	1	5	4	3	2.82843	1	9	8	5	5.65685	1	3	2	2	1.41421	1.00794	102.906	101.898	51.9567	72.0525	0.25	1.35	1.1	0.8	0.777817	65	103	38	84	26.8701	0	0	0	0	0	1270	4700	3430	2985	2425.38	0.1805	150	149.82	75.0902	105.938
1.24	2.18	0.94	1.71	0.66468	4	8	4	6	2.82843	14	15	1	14.5	0.707107	2	3	1	2.5	0.707107	74.9216	167.259	92.3374	121.09	65.2924	1.15	1.75	0.6	1.45	0.424264	22	89	67	55.5	47.3762	3.3e-07	8.6e-07	5.3e-07	5.95e-07	3.74767e-07	0	0	0	0	0	15	50	35	32.5	24.7487
0.89	2.1	1.21	1.495	0.855599	5	6	1	5.5	0.707107	2	16	14	9	9.89949	1	2	1	1.5	0.707107	127.6	137.327	9.727	132.464	6.87803	1.4	2.15	0.75	1.775	0.53033	14	92	78	53	55.1543	3.4e-07	0.0001	9.966e-05	5.017e-05	7.04703e-05	1620	2610	990	2115	700.036	3	18	15	10.5	10.6066
1.13	2.55	1.42	1.84	1.00409	4	8	4	6	2.82843	5	16	11	10.5	7.77817	2	3	1	2.5	0.707107	78.96	140.908	61.9476	109.934	43.8036	1.15	1.85	0.7	1.5	0.494975	31	93	62	62	43.8406	1e-08	7e-07	6.9e-07	3.55e-07	4.87904e-07	2280	3350	1070	2815	756.604	0.52	13	12.48	6.76	8.82469
1.36	2.18	0.82	1.77	0.579828	4	4	0	4	0	3	15	12	9	8.48528	2	3	1	2.5	0.707107	44.9559	74.9216	29.9657	59.9388	21.1889	1.15	1.6	0.45	1.375	0.318198	19	89	70	54	49.4975	3.3e-07	5.5e-07	2.2e-07	4.4e-07	1.55563e-07	0	0	0	0	0	16	50	34	33	24.0416
1.14	2.55	1.41	1.845	0.997021	4	8	4	6	2.82843	6	16	10	11	7.07107	2	3	1	2.5	0.707107	78.96	144.242	65.282	111.601	46.1613	1.15	1.85	0.7	1.5	0.494975	30	93	63	61.5	44.5477	1e-08	6.43e-07	6.33e-07	3.265e-07	4.47599e-07	2330	3350	1020	2840	721.249	0.52	17	16.48	8.76	11.6531
1.36	3.04	1.68	2.2	1.18794	2	9	7	5.5	4.94975	7	15	8	11	5.65685	2	3	1	2.5	0.707107	14.0067	237	222.993	125.503	157.68	0.65	1.75	1.1	1.2	0.777817	44	100	56	72	39.598	0	0	0	0	0	0	0	0	0	0	0.02583	6	5.97417	3.01292	4.22438
1.28	2.55	1.27	1.915	0.898026	2	9	7	5.5	4.94975	8	14	6	11	4.24264	2	3	1	2.5	0.707107	12.0107	244	231.989	128.005	164.041	0.7	1.75	1.05	1.225	0.742462	43	95	52	69	36.7696	1.5e-06	1e-05	8.5e-06	5.75e-06	6.01041e-06	2260	18350	16090	10305	11377.3	6	140	134	73	94.7523
1.36	1.96	0.6	1.66	0.424264	4	5	1	4.5	0.707107	3	14	11	8.5	7.77817	2	3	1	2.5	0.707107	44.9559	118.71	73.7541	81.833	52.152	1.45	1.6	0.15	1.525	0.106066	19	83	64	51	45.2548	1.15e-07	5.5e-07	4.35e-07	3.325e-07	3.07591e-07	0	0	0	0	0	16	67	51	41.5	36.0624
2.54	3.04	0.5	2.79	0.353553	2	6	4	4	2.82843	11	15	4	13	2.82843	2	3	1	2.5	0.707107	14.0067	196.967	182.96	105.487	129.372	0.65	1.35	0.7	1	0.494975	70	100	30	85	21.2132	0	0	0	0	0	333.6	1740	1406.4	1036.8	994.475	0.02583	320	319.974	160.013	226.256
1.81	2.2	0.39	2.005	0.275772	4	6	2	5	1.41421	9	13	4	11	2.82843	2	3	1	2.5	0.707107	69.723	192.217	122.494	130.97	86.6163	1.3	1.35	0.05	1.325	0.0353553	66	81	15	73.5	10.6066	4.7e-08	1.4e-07	9.3e-08	9.35e-08	6.57609e-08	2740	4825	2085	3782.5	1474.32	29	150	121	89.5	85.5599
1.2	2.28	1.08	1.74	0.763675	5	8	3	6.5	2.12132	9	10	1	9.5	0.707107	3	3	0	3	0	102.906	157.25	54.3445	130.078	38.4274	1.35	1.8	0.45	1.575	0.318198	27	65	38	46	26.8701	4.3e-08	1.31e-06	1.267e-06	6.765e-07	8.95904e-07	2680	4700	2020	3690	1428.36	11	150	139	80.5	98.2878
1.36	1.91	0.55	1.635	0.388909	4	4	0	4	0	3	10	7	6.5	4.94975	3	3	0	3	0	44.9559	58.6934	13.7375	51.8247	9.71387	1.35	1.6	0.25	1.475	0.176777	19	67	48	43	33.9411	7.2e-08	5.5e-07	4.78e-07	3.11e-07	3.37997e-07	0	0	0	0	0	16	91	75	53.5	53.033
2.36	3.04	0.68	2.7	0.480833	2	6	4	4	2.82843	6	15	9	10.5	6.36396	2	3	1	2.5	0.707107	14.0067	183.84	169.833	98.9233	120.09	0.65	1.35	0.7	1	0.494975	55	100	45	77.5	31.8198	0	0	0	0	0	333.6	5174	4840.4	2753.8	3422.68	0.02583	170	169.974	85.0129	120.19
1.1	3.04	1.94	2.07	1.37179	2	8	6	5	4.24264	3	15	12	9	8.48528	2	3	1	2.5	0.707107	14.0067	138.905	124.899	76.4561	88.3168	0.65	1.95	1.3	1.3	0.919239	33	100	67	66.5	47.3762	0	0	0	0	0	333.6	2475	2141.4	1404.3	1514.2	0.02583	13	12.9742	6.51291	9.17412
2.2	3.04	0.84	2.62	0.59397	2	6	4	4	2.82843	8	15	7	11.5	4.94975	2	3	1	2.5	0.707107	14.0067	190.23	176.223	102.118	124.609	0.65	1.3	0.65	0.975	0.459619	63	100	37	81.5	26.163	0	0	0	0	0	333.6	4940	4606.4	2636.8	3257.22	0.02583	88	87.9742	44.0129	62.2071
1.61	1.9	0.29	1.755	0.205061	3	6	3	4.5	2.12132	7	13	6	10	4.24264	2	3	1	2.5	0.707107	26.9815	186.207	159.225	106.594	112.589	1.25	1.35	0.1	1.3	0.0707107	58	80	22	69	15.5563	2.7e-08	1.8e-07	1.53e-07	1.035e-07	1.08187e-07	4700	5100	400	4900	282.843	48	235	187	141.5	132.229
2.2	2.55	0.35	2.375	0.247487	2	5	3	3.5	2.12132	10	14	4	12	2.82843	2	3	1	2.5	0.707107	12.0107	106.42	94.4093	59.2154	66.7575	0.7	1.4	0.7	1.05	0.494975	69	95	26	82	18.3848	1.08e-07	1e-05	9.892e-06	5.054e-06	6.9947e-06	3070	18350	15280	10710	10804.6	72	140	68	106	48.0833
1.1	1.69	0.59	1.395	0.417193	5	8	3	6.5	2.12132	11	12	1	11.5	0.707107	3	3	0	3	0	112.411	158.925	46.5144	135.668	32.8906	1.55	1.75	0.2	1.65	0.141421	26	75	49	50.5	34.6482	7e-08	1.15e-06	1.08e-06	6.1e-07	7.63675e-07	2310	2620	310	2465	219.203	11	97	86	54	60.8112
1.2	3.44	2.24	2.32	1.58392	2	8	6	5	4.24264	10	16	6	13	4.24264	2	3	1	2.5	0.707107	15.9994	157.25	141.251	86.6247	99.8793	0.6	1.8	1.2	1.2	0.848528	27	101	74	64	52.3259	0	0	0	0	0	317.5	2680	2362.5	1498.75	1670.54	0.02658	11	10.9734	5.51329	7.75938
1.36	2.58	1.22	1.97	0.86267	3	9	6	6	4.24264	7	16	9	11.5	6.36396	2	3	1	2.5	0.707107	32.065	237	204.935	134.532	144.911	1	1.75	0.75	1.375	0.53033	44	94	50	69	35.3553	1.2e-06	1e+23	1e+23	5e+22	7.07107e+22	0	0	0	0	0	0.205	6	5.795	3.1025	4.09768
1.38	2.05	0.67	1.715	0.473762	5	9	4	7	2.82843	6	15	9	10.5	6.36396	2	3	1	2.5	0.707107	121.76	238.029	116.269	179.894	82.2145	1.45	1.75	0.3	1.6	0.212132	45	88	43	66.5	30.4056	2.8e-07	4e-07	1.2e-07	3.4e-07	8.48528e-08	3155	3420	265	3287.5	187.383	24	27	3	25.5	2.12132
1.36	2.2	0.84	1.78	0.59397	4	6	2	5	1.41421	3	9	6	6	4.24264	3	3	0	3	0	44.9559	192.217	147.261	118.586	104.129	1.35	1.6	0.25	1.475	0.176777	19	66	47	42.5	33.234	4.7e-08	5.5e-07	5.03e-07	2.985e-07	3.55675e-07	0	0	0	0	0	16	150	134	83	94.7523
2.66	2.66	0	2.66	0	5	5	0	5	0	17	17	0	17	0	2	2	0	2	0	126.904	126.904	0	126.904	0	1.4	1.4	0	1.4	0	97	97	0	97	0	1000000000000000	1000000000000000	0	1000000000000000	0	0	0	0	0	0	0.449	0.449	0	0.449	0
1.2	1.9	0.7	1.55	0.494975	4	8	4	6	2.82843	10	11	1	10.5	0.707107	3	3	0	3	0	63.546	157.25	93.704	110.398	66.2587	1.35	1.8	0.45	1.575	0.318198	27	72	45	49.5	31.8198	1.72e-08	1.31e-06	1.2928e-06	6.636e-07	9.14148e-07	2680	3570	890	3125	629.325	11	400	389	205.5	275.065
1.28	3.44	2.16	2.36	1.52735	2	9	7	5.5	4.94975	8	16	8	12	5.65685	2	3	1	2.5	0.707107	15.9994	244	228.001	130	161.221	0.6	1.75	1.15	1.175	0.813173	43	101	58	72	41.0122	0	0	0	0	0	317.5	2260	1942.5	1288.75	1373.55	0.02658	6	5.97342	3.01329	4.22385
0.89	1.69	0.8	1.29	0.565685	5	6	1	5.5	0.707107	2	12	10	7	7.07107	1	3	2	2	1.41421	112.411	137.327	24.916	124.869	17.6183	1.55	2.15	0.6	1.85	0.424264	14	75	61	44.5	43.1335	7e-08	3.4e-07	2.7e-07	2.05e-07	1.90919e-07	1620	2310	690	1965	487.904	18	97	79	57.5	55.8614
1.54	2.2	0.66	1.87	0.46669	4	6	2	5	1.41421	4	9	5	6.5	3.53553	3	3	0	3	0	47.867	192.217	144.35	120.042	102.071	1.35	1.4	0.05	1.375	0.0353553	51	66	15	58.5	10.6066	4.7e-08	4e-07	3.53e-07	2.235e-07	2.49609e-07	4140	4825	685	4482.5	484.368	22	150	128	86	90.5097
1.22	1.93	0.71	1.575	0.502046	5	8	3	6.5	2.12132	11	12	1	11.5	0.707107	3	3	0	3	0	107.868	162.5	54.6318	135.184	38.6305	1.6	1.75	0.15	1.675	0.106066	24	71	47	47.5	33.234	1.63e-08	9.26e-07	9.097e-07	4.7115e-07	6.43255e-07	2600	2710	110	2655	77.7817	11	430	419	220.5	296.278
1.9	2.54	0.64	2.22	0.452548	4	6	2	5	1.41421	11	11	0	11	0	3	3	0	3	0	63.546	196.967	133.421	130.256	94.3426	1.35	1.35	0	1.35	0	70	72	2	71	1.41421	1.72e-08	2.2e-08	4.8e-09	1.96e-08	3.39411e-09	1740	3570	1830	2655	1294.01	320	400	80	360	56.5685
1.9	2.2	0.3	2.05	0.212132	3	6	3	4.5	2.12132	8	14	6	11	4.24264	2	3	1	2.5	0.707107	28.0855	190.23	162.144	109.158	114.653	1.1	1.3	0.2	1.2	0.141421	63	85	22	74	15.5563	8.1e-08	0.001	0.000999919	0.000500041	0.00070705	2200	4940	2740	3570	1937.47	88	150	62	119	43.8406
1.81	1.93	0.12	1.87	0.0848528	4	5	1	4.5	0.707107	11	13	2	12	1.41421	2	3	1	2.5	0.707107	69.723	107.868	38.1452	88.7956	26.9727	1.3	1.6	0.3	1.45	0.212132	71	81	10	76	7.07107	1.63e-08	1.4e-07	1.237e-07	7.815e-08	8.74691e-08	2600	2740	140	2670	98.9949	29	430	401	229.5	283.55
0.89	2	1.11	1.445	0.784889	6	6	0	6	0	2	12	10	7	7.07107	1	3	2	2	1.41421	137.327	200.59	63.263	168.958	44.7337	1.5	2.15	0.65	1.825	0.459619	14	74	60	44	42.4264	3.4e-07	9.6e-07	6.2e-07	6.5e-07	4.38406e-07	1407	1620	213	1513.5	150.614	8.3	18	9.7	13.15	6.85894
1.25	2.2	0.95	1.725	0.671751	6	8	2	7	1.41421	9	15	6	12	4.24264	3	3	0	3	0	168.934	192.217	23.2828	180.576	16.4634	1.35	1.75	0.4	1.55	0.282843	21	66	45	43.5	31.8198	4.7e-08	6.76e-07	6.29e-07	3.615e-07	4.4477e-07	0	0	0	0	0	17	150	133	83.5	94.0452
1.2	1.62	0.42	1.41	0.296985	6	8	2	7	1.41421	10	13	3	11.5	2.12132	2	3	1	2.5	0.707107	157.25	204.383	47.1333	180.817	33.3283	1.8	1.9	0.1	1.85	0.0707107	27	78	51	52.5	36.0624	1.5e-07	1.31e-06	1.16e-06	7.3e-07	8.20244e-07	818	2680	1862	1749	1316.63	11	46	35	28.5	24.7487
1.9	2.96	1.06	2.43	0.749533	4	4	0	4	0	11	17	6	14	4.24264	2	3	1	2.5	0.707107	63.546	79.904	16.358	71.725	11.5669	1.15	1.35	0.2	1.25	0.141421	72	98	26	85	18.3848	1.72e-08	1e+18	1e+18	5e+17	7.07107e+17	0	0	0	0	0	0.12	400	399.88	200.06	282.758
1.17	1.17	0	1.17	0	8	8	0	8	0	8	8	0	8	0	3	3	0	3	0	150.36	150.36	0	150.36	0	1.85	1.85	0	1.85	0	28	28	0	28	0	9.4e-07	9.4e-07	0	9.4e-07	0	2130	2130	0	2130	0	13	13	0	13	0
1.28	2.19	0.91	1.735	0.643467	3	9	6	6	4.24264	8	15	7	11.5	4.94975	2	3	1	2.5	0.707107	30.9738	244	213.026	137.487	150.632	1	1.75	0.75	1.375	0.53033	43	90	47	66.5	33.234	1e-07	1.5e-06	1.4e-06	8e-07	9.89949e-07	0	0	0	0	0	0.236	6	5.764	3.118	4.07576
0.82	3.98	3.16	2.4	2.23446	2	5	3	3.5	2.12132	1	17	16	9	11.3137	1	2	1	1.5	0.707107	18.9984	85.4678	66.4694	52.2331	47.001	0.5	2.35	1.85	1.425	1.30815	9	102	93	55.5	65.7609	0	0	0	0	0	0	0	0	0	0	0.0277	58	57.9723	29.0139	40.9926
1.36	2.01	0.65	1.685	0.459619	4	4	0	4	0	3	14	11	8.5	7.77817	2	3	1	2.5	0.707107	44.9559	72.64	27.6841	58.798	19.5756	1.25	1.6	0.35	1.425	0.247487	19	84	65	51.5	45.9619	5.5e-07	0.0005	0.00049945	0.000250275	0.000353164	0	0	0	0	0	16	60	44	38	31.1127
1.91	2.2	0.29	2.055	0.205061	1	4	3	2.5	2.12132	1	10	9	5.5	6.36396	1	3	2	2	1.41421	1.00794	58.6934	57.6855	29.8507	40.7898	0.25	1.35	1.1	0.8	0.777817	67	103	36	85	25.4558	0	0	0	0	0	1270	4970	3700	3120	2616.3	0.1805	91	90.8195	45.5902	64.2191
1.65	2.28	0.63	1.965	0.445477	4	6	2	5	1.41421	10	12	2	11	1.41421	3	3	0	3	0	65.409	195.084	129.675	130.246	91.6941	1.35	1.35	0	1.35	0	68	76	8	72	5.65685	6e-08	1.06e-07	4.6e-08	8.3e-08	3.25269e-08	2680	3700	1020	3190	721.249	72	120	48	96	33.9411
1.24	1.93	0.69	1.585	0.487904	5	8	3	6.5	2.12132	11	14	3	12.5	2.12132	3	3	0	3	0	107.868	167.259	59.3908	137.564	41.9956	1.6	1.75	0.15	1.675	0.106066	22	71	49	46.5	34.6482	1.63e-08	8.6e-07	8.437e-07	4.3815e-07	5.96586e-07	2600	2830	230	2715	162.635	15	430	415	222.5	293.449
1.81	2.2	0.39	2.005	0.275772	4	5	1	4.5	0.707107	8	13	5	10.5	3.53553	2	3	1	2.5	0.707107	69.723	101.07	31.347	85.3965	22.1657	1.3	1.3	0	1.3	0	62	81	19	71.5	13.435	7.1e-08	1.4e-07	6.9e-08	1.055e-07	4.87904e-08	2740	5970	3230	4355	2283.95	29	120	91	74.5	64.3467
1.83	2.28	0.45	2.055	0.318198	4	5	1	4.5	0.707107	8	9	1	8.5	0.707107	3	3	0	3	0	55.845	102.906	47.0605	79.3752	33.2768	1.35	1.4	0.05	1.375	0.0353553	61	65	4	63	2.82843	4.3e-08	1e-07	5.7e-08	7.15e-08	4.03051e-08	4700	4910	210	4805	148.492	80	150	70	115	49.4975
1.54	1.81	0.27	1.675	0.190919	4	4	0	4	0	4	13	9	8.5	6.36396	2	3	1	2.5	0.707107	47.867	69.723	21.856	58.795	15.4545	1.3	1.4	0.1	1.35	0.0707107	51	81	30	66	21.2132	1.4e-07	4e-07	2.6e-07	2.7e-07	1.83848e-07	2740	4140	1400	3440	989.949	22	29	7	25.5	4.94975
1.22	1.65	0.43	1.435	0.304056	4	8	4	6	2.82843	12	12	0	12	0	3	3	0	3	0	65.409	162.5	97.091	113.954	68.6537	1.35	1.75	0.4	1.55	0.282843	24	76	52	50	36.7696	6e-08	9.26e-07	8.66e-07	4.93e-07	6.12354e-07	2710	3700	990	3205	700.036	11	120	109	65.5	77.0746
1.57	1.91	0.34	1.74	0.240416	2	4	2	3	1.41421	2	10	8	6	5.65685	1	3	2	2	1.41421	9.01218	58.6934	49.6812	33.8528	35.1299	1.05	1.35	0.3	1.2	0.212132	67	77	10	72	7.07107	3.8e-08	7.2e-08	3.4e-08	5.5e-08	2.40416e-08	4970	13000	8030	8985	5678.07	91	190	99	140.5	70.0036
1.1	2.19	1.09	1.645	0.770746	3	8	5	5.5	3.53553	3	15	12	9	8.48528	2	3	1	2.5	0.707107	30.9738	138.905	107.932	84.9396	76.3192	1	1.95	0.95	1.475	0.671751	33	90	57	61.5	40.3051	1e-07	6.15e-07	5.15e-07	3.575e-07	3.6416e-07	0	0	0	0	0	0.236	13	12.764	6.618	9.02551
1.81	1.81	0	1.81	0	4	4	0	4	0	13	13	0	13	0	2	2	0	2	0	69.723	69.723	0	69.723	0	1.3	1.3	0	1.3	0	81	81	0	81	0	1.4e-07	1.4e-07	0	1.4e-07	0	2740	2740	0	2740	0	29	29	0	29	0
1.2	1.93	0.73	1.565	0.516188	5	8	3	6.5	2.12132	10	11	1	10.5	0.707107	3	3	0	3	0	107.868	157.25	49.3818	132.559	34.9182	1.6	1.8	0.2	1.7	0.141421	27	71	44	49	31.1127	1.63e-08	1.31e-06	1.2937e-06	6.6315e-07	9.14784e-07	2600	2680	80	2640	56.5685	11	430	419	220.5	296.278
0.93	3.16	2.23	2.045	1.57685	3	3	0	3	0	1	17	16	9	11.3137	1	2	1	1.5	0.707107	22.9898	35.453	12.4632	29.2214	8.81283	1	1.8	0.8	1.4	0.565685	11	99	88	55	62.2254	4.9e-08	10000000000	10000000000	5000000000	7.07107e+09	206	3200	2994	1703	2117.08	0.0089	140	139.991	70.0045	98.9887
1.81	2.18	0.37	1.995	0.26163	4	4	0	4	0	13	15	2	14	1.41421	2	2	0	2	0	69.723	74.9216	5.1986	72.3223	3.67597	1.15	1.3	0.15	1.225	0.106066	81	89	8	85	5.65685	1.4e-07	3.3e-07	1.9e-07	2.35e-07	1.3435e-07	0	0	0	0	0	29	50	21	39.5	14.8492
1.5	3.04	1.54	2.27	1.08894	2	6	4	4	2.82843	5	15	10	10	7.07107	2	3	1	2.5	0.707107	14.0067	180.948	166.941	97.4773	118.045	0.65	1.45	0.8	1.05	0.565685	52	100	48	76	33.9411	0	0	0	0	0	333.6	3400	3066.4	1866.8	2168.27	0.02583	57	56.9742	28.5129	40.2868
1.38	2.18	0.8	1.78	0.565685	4	9	5	6.5	3.53553	6	15	9	10.5	6.36396	2	3	1	2.5	0.707107	74.9216	238.029	163.107	156.475	115.334	1.15	1.75	0.6	1.45	0.424264	45	89	44	67	31.1127	2.8e-07	3.3e-07	5e-08	3.05e-07	3.53553e-08	0	0	0	0	0	27	50	23	38.5	16.2635
1.22	2.2	0.98	1.71	0.692965	5	6	1	5.5	0.707107	3	9	6	6	4.24264	3	3	0	3	0	88.9059	192.217	103.311	140.561	73.052	1.35	1.8	0.45	1.575	0.318198	25	66	41	45.5	28.9914	4.7e-08	6e-07	5.53e-07	3.235e-07	3.9103e-07	3300	4825	1525	4062.5	1078.34	17	150	133	83.5	94.0452
1.55	2.58	1.03	2.065	0.72832	3	4	1	3.5	0.707107	7	16	9	11.5	6.36396	2	3	1	2.5	0.707107	32.065	54.938	22.873	43.5015	16.1737	1	1.4	0.4	1.2	0.282843	60	94	34	77	24.0416	1.44e-06	1e+23	1e+23	5e+22	7.07107e+22	0	0	0	0	0	0.205	7.8	7.595	4.0025	5.37048
1.28	2.2	0.92	1.74	0.650538	5	9	4	7	2.82843	8	8	0	8	0	3	3	0	3	0	101.07	244	142.93	172.535	101.067	1.3	1.75	0.45	1.525	0.318198	43	62	19	52.5	13.435	7.1e-08	1.5e-06	1.429e-06	7.855e-07	1.01046e-06	2260	5970	3710	4115	2623.37	6	120	114	63	80.6102
0.89	1.65	0.76	1.27	0.537401	4	6	2	5	1.41421	2	12	10	7	7.07107	1	3	2	2	1.41421	65.409	137.327	71.918	101.368	50.8537	1.35	2.15	0.8	1.75	0.565685	14	76	62	45	43.8406	6e-08	3.4e-07	2.8e-07	2e-07	1.9799e-07	1620	3700	2080	2660	1470.78	18	120	102	69	72.1249
1.91	2.28	0.37	2.095	0.26163	4	6	2	5	1.41421	10	10	0	10	0	3	3	0	3	0	58.6934	195.084	136.391	126.889	96.4427	1.35	1.35	0	1.35	0	67	68	1	67.5	0.707107	7.2e-08	1.06e-07	3.4e-08	8.9e-08	2.40416e-08	2680	4970	2290	3825	1619.27	72	91	19	81.5	13.435
1.93	1.93	0	1.93	0	5	5	0	5	0	11	11	0	11	0	3	3	0	3	0	107.868	107.868	0	107.868	0	1.6	1.6	0	1.6	0	71	71	0	71	0	1.63e-08	1.63e-08	0	1.63e-08	0	2600	2600	0	2600	0	430	430	0	430	0
1.65	2.2	0.55	1.925	0.388909	4	5	1	4.5	0.707107	10	12	2	11	1.41421	3	3	0	3	0	65.409	106.42	41.011	85.9145	28.9992	1.35	1.4	0.05	1.375	0.0353553	69	76	7	72.5	4.94975	6e-08	1.08e-07	4.8e-08	8.4e-08	3.39411e-08	3070	3700	630	3385	445.477	72	120	48	96	33.9411
1.1	2.02	0.92	1.56	0.650538	6	8	2	7	1.41421	3	15	12	9	8.48528	2	3	1	2.5	0.707107	138.905	208.98	70.0749	173.943	49.5505	1.6	1.95	0.35	1.775	0.247487	33	87	54	60	38.1838	6.15e-07	1.3e-06	6.85e-07	9.575e-07	4.84368e-07	1790	2475	685	2132.5	484.368	8	13	5	10.5	3.53553
1.36	2.55	1.19	1.955	0.841457	4	9	5	6.5	3.53553	7	16	9	11.5	6.36396	2	3	1	2.5	0.707107	78.96	237	158.04	157.98	111.751	1.15	1.75	0.6	1.45	0.424264	44	93	49	68.5	34.6482	1e-08	1.2e-06	1.19e-06	6.05e-07	8.41457e-07	0	0	0	0	0	0.52	6	5.48	3.26	3.87495
0.93	2.2	1.27	1.565	0.898026	1	3	2	2	1.41421	1	1	0	1	0	1	1	0	1	0	1.00794	22.9898	21.9818	11.9989	15.5435	0.25	1.8	1.55	1.025	1.09602	11	103	92	57	65.0538	0	0	0	0	0	1270	3200	1930	2235	1364.72	0.1805	140	139.82	70.0902	98.8673
1.78	2.05	0.27	1.915	0.190919	5	5	0	5	0	13	15	2	14	1.41421	2	2	0	2	0	114.818	121.76	6.942	118.289	4.90874	1.45	1.55	0.1	1.5	0.0707107	79	88	9	83.5	6.36396	8e-08	4e-07	3.2e-07	2.4e-07	2.26274e-07	1215	3420	2205	2317.5	1559.17	24	82	58	53	41.0122
1.2	2.05	0.85	1.625	0.601041	5	8	3	6.5	2.12132	10	15	5	12.5	3.53553	2	3	1	2.5	0.707107	121.76	157.25	35.49	139.505	25.0952	1.45	1.8	0.35	1.625	0.247487	27	88	61	57.5	43.1335	4e-07	1.31e-06	9.1e-07	8.55e-07	6.43467e-07	2680	3420	740	3050	523.259	11	24	13	17.5	9.19239
1.1	1.1	0	1.1	0	8	8	0	8	0	16	16	0	16	0	3	3	0	3	0	173.04	173.04	0	173.04	0	1.75	1.75	0	1.75	0	17	17	0	17	0	2.5e-07	2.5e-07	0	2.5e-07	0	1590	1590	0	1590	0	39	39	0	39	0
1.66	2.55	0.89	2.105	0.629325	2	4	2	3	1.41421	6	14	8	10	5.65685	2	3	1	2.5	0.707107	12.0107	51.9961	39.9854	32.0034	28.2739	0.7	1.4	0.7	1.05	0.494975	57	95	38	76	26.8701	1.27e-07	1e-05	9.873e-06	5.0635e-06	6.98127e-06	5940	18350	12410	12145	8775.2	94	140	46	117	32.5269
1.17	2.18	1.01	1.675	0.714178	4	8	4	6	2.82843	8	15	7	11.5	4.94975	2	3	1	2.5	0.707107	74.9216	150.36	75.4384	112.641	53.343	1.15	1.85	0.7	1.5	0.494975	28	89	61	58.5	43.1335	3.3e-07	9.4e-07	6.1e-07	6.35e-07	4.31335e-07	0	0	0	0	0	13	50	37	31.5	26.163
2.01	2.05	0.04	2.03	0.0282843	4	5	1	4.5	0.707107	14	15	1	14.5	0.707107	2	2	0	2	0	72.64	121.76	49.12	97.2	34.7331	1.25	1.45	0.2	1.35	0.141421	84	88	4	86	2.82843	4e-07	0.0005	0.0004996	0.0002502	0.000353271	3420	5400	1980	4410	1400.07	24	60	36	42	25.4558
1.2	1.61	0.41	1.405	0.289914	3	8	5	5.5	3.53553	10	13	3	11.5	2.12132	2	3	1	2.5	0.707107	26.9815	157.25	130.268	92.1158	92.1137	1.25	1.8	0.55	1.525	0.388909	27	80	53	53.5	37.4767	2.7e-08	1.31e-06	1.283e-06	6.685e-07	9.07218e-07	2680	5100	2420	3890	1711.2	11	235	224	123	158.392
1.36	2.28	0.92	1.82	0.650538	4	5	1	4.5	0.707107	3	9	6	6	4.24264	3	3	0	3	0	44.9559	102.906	57.9496	73.9307	40.9765	1.35	1.6	0.25	1.475	0.176777	19	65	46	42	32.5269	4.3e-08	5.5e-07	5.07e-07	2.965e-07	3.58503e-07	0	0	0	0	0	16	150	134	83	94.7523
1.78	2.2	0.42	1.99	0.296985	5	5	0	5	0	10	13	3	11.5	2.12132	2	3	1	2.5	0.707107	106.42	114.818	8.398	110.619	5.93828	1.4	1.55	0.15	1.475	0.106066	69	79	10	74	7.07107	8e-08	1.08e-07	2.8e-08	9.4e-08	1.9799e-08	1215	3070	1855	2142.5	1311.68	72	82	10	77	7.07107
2.2	2.55	0.35	2.375	0.247487	2	5	3	3.5	2.12132	8	14	6	11	4.24264	2	3	1	2.5	0.707107	12.0107	101.07	89.0593	56.5403	62.9744	0.7	1.3	0.6	1	0.424264	62	95	33	78.5	23.3345	7.1e-08	1e-05	9.929e-06	5.0355e-06	7.02086e-06	5970	18350	12380	12160	8753.98	120	140	20	130	14.1421
1.12	1.93	0.81	1.525	0.572756	5	8	3	6.5	2.12132	4	11	7	7.5	4.94975	3	3	0	3	0	107.868	140.116	32.2478	123.992	22.8026	1.6	1.85	0.25	1.725	0.176777	32	71	39	51.5	27.5772	1.63e-08	7.4e-07	7.237e-07	3.7815e-07	5.11733e-07	2100	2600	500	2350	353.553	11	430	419	220.5	296.278
1.22	1.31	0.09	1.265	0.0636396	3	8	5	5.5	3.53553	2	12	10	7	7.07107	1	3	2	2	1.41421	24.305	162.5	138.195	93.4025	97.7186	1.5	1.75	0.25	1.625	0.176777	24	73	49	48.5	34.6482	4.4e-08	9.26e-07	8.82e-07	4.85e-07	6.23668e-07	2710	4602	1892	3656	1337.85	11	160	149	85.5	105.359
1.23	1.9	0.67	1.565	0.473762	4	8	4	6	2.82843	11	13	2	12	1.41421	3	3	0	3	0	63.546	164.93	101.384	114.238	71.6895	1.35	1.75	0.4	1.55	0.282843	23	72	49	47.5	34.6482	1.72e-08	8.14e-07	7.968e-07	4.156e-07	5.63423e-07	2760	3570	810	3165	572.756	16	400	384	208	271.529
1.33	2.28	0.95	1.805	0.671751	5	5	0	5	0	4	9	5	6.5	3.53553	3	3	0	3	0	91.224	102.906	11.6815	97.0648	8.26007	1.35	1.55	0.2	1.45	0.141421	49	65	16	57	11.3137	4.3e-08	4.33e-07	3.9e-07	2.38e-07	2.75772e-07	3800	4700	900	4250	636.396	23	150	127	86.5	89.8026
2.36	3.04	0.68	2.7	0.480833	2	6	4	4	2.82843	6	15	9	10.5	6.36396	2	3	1	2.5	0.707107	14.0067	183.84	169.833	98.9233	120.09	0.65	1.35	0.7	1	0.494975	55	100	45	77.5	31.8198	0	0	0	0	0	333.6	5174	4840.4	2753.8	3422.68	0.02583	170	169.974	85.0129	120.19
1.57	1.9	0.33	1.735	0.233345	2	4	2	3	1.41421	2	11	9	6.5	6.36396	1	3	2	2	1.41421	9.01218	63.546	54.5338	36.2791	38.5612	1.05	1.35	0.3	1.2	0.212132	72	77	5	74.5	3.53553	1.72e-08	3.8e-08	2.08e-08	2.76e-08	1.47078e-08	3570	13000	9430	8285	6668.02	190	400	210	295	148.492
1.62	3.98	2.36	2.8	1.66877	2	6	4	4	2.82843	13	17	4	15	2.82843	2	2	0	2	0	18.9984	204.383	185.385	111.691	131.087	0.5	1.9	1.4	1.2	0.989949	78	102	24	90	16.9706	0	0	0	0	0	0	0	0	0	0	0.0277	46	45.9723	23.0139	32.5073
1.3	2.01	0.71	1.655	0.502046	4	9	5	6.5	3.53553	4	14	10	9	7.07107	2	3	1	2.5	0.707107	72.64	232.038	159.398	152.339	112.711	1.25	1.8	0.55	1.525	0.388909	47	84	37	65.5	26.163	1.5e-07	0.0005	0.00049985	0.000250075	0.000353447	2490	5400	2910	3945	2057.68	54	60	6	57	4.24264
1.2	2.05	0.85	1.625	0.601041	5	8	3	6.5	2.12132	10	15	5	12.5	3.53553	2	3	1	2.5	0.707107	121.76	157.25	35.49	139.505	25.0952	1.45	1.8	0.35	1.625	0.247487	27	88	61	57.5	43.1335	4e-07	1.31e-06	9.1e-07	8.55e-07	6.43467e-07	2680	3420	740	3050	523.259	11	24	13	17.5	9.19239
1.25	3.04	1.79	2.145	1.26572	2	8	6	5	4.24264	15	15	0	15	0	2	3	1	2.5	0.707107	14.0067	168.934	154.928	91.4705	109.55	0.65	1.75	1.1	1.2	0.777817	21	100	79	60.5	55.8614	0	0	0	0	0	0	0	0	0	0	0.02583	17	16.9742	8.51291	12.0026
0.82	2.2	1.38	1.51	0.975807	1	5	4	3	2.82843	1	1	0	1	0	1	1	0	1	0	1.00794	85.4678	84.4599	43.2379	59.7221	0.25	2.35	2.1	1.3	1.48492	9	103	94	56	66.468	0	0	0	0	0	1270	1300	30	1285	21.2132	0.1805	58	57.8195	29.0903	40.8846
1.17	2.28	1.11	1.725	0.784889	5	8	3	6.5	2.12132	8	9	1	8.5	0.707107	3	3	0	3	0	102.906	150.36	47.4545	126.633	33.5554	1.35	1.85	0.5	1.6	0.353553	28	65	37	46.5	26.163	4.3e-08	9.4e-07	8.97e-07	4.915e-07	6.34275e-07	2130	4700	2570	3415	1817.26	13	150	137	81.5	96.8736
2.55	2.58	0.03	2.565	0.0212132	3	4	1	3.5	0.707107	16	16	0	16	0	2	2	0	2	0	32.065	78.96	46.895	55.5125	33.1598	1	1.15	0.15	1.075	0.106066	93	94	1	93.5	0.707107	1e-08	1e+23	1e+23	5e+22	7.07107e+22	0	0	0	0	0	0.205	0.52	0.315	0.3625	0.222739
1.22	2.18	0.96	1.7	0.678823	4	5	1	4.5	0.707107	3	15	12	9	8.48528	2	3	1	2.5	0.707107	74.9216	88.9059	13.9842	81.9137	9.88836	1.15	1.8	0.65	1.475	0.459619	25	89	64	57	45.2548	3.3e-07	6e-07	2.7e-07	4.65e-07	1.90919e-07	0	0	0	0	0	17	50	33	33.5	23.3345
1.12	1.93	0.81	1.525	0.572756	5	8	3	6.5	2.12132	4	11	7	7.5	4.94975	3	3	0	3	0	107.868	140.116	32.2478	123.992	22.8026	1.6	1.85	0.25	1.725	0.176777	32	71	39	51.5	27.5772	1.63e-08	7.4e-07	7.237e-07	3.7815e-07	5.11733e-07	2100	2600	500	2350	353.553	11	430	419	220.5	296.278
0.95	1.9	0.95	1.425	0.671751	3	5	2	4	1.41421	2	14	12	8	8.48528	1	2	1	1.5	0.707107	28.0855	87.62	59.5345	57.8528	42.0972	1.1	2	0.9	1.55	0.636396	15	85	70	50	49.4975	1.35e-07	0.001	0.000999865	0.000500068	0.000707011	0	0	0	0	0	35	150	115	92.5	81.3173
0.93	0.93	0	0.93	0	3	3	0	3	0	1	1	0	1	0	1	1	0	1	0	22.9898	22.9898	0	22.9898	0	1.8	1.8	0	1.8	0	11	11	0	11	0	4.9e-08	4.9e-08	0	4.9e-08	0	3200	3200	0	3200	0	140	140	0	140	0
1.81	2.19	0.38	2	0.268701	3	4	1	3.5	0.707107	13	15	2	14	1.41421	2	2	0	2	0	30.9738	69.723	38.7492	50.3484	27.3998	1	1.3	0.3	1.15	0.212132	81	90	9	85.5	6.36396	1e-07	1.4e-07	4e-08	1.2e-07	2.82843e-08	0	0	0	0	0	0.236	29	28.764	14.618	20.3392
1.3	2.18	0.88	1.74	0.622254	4	9	5	6.5	3.53553	4	15	11	9.5	7.77817	2	3	1	2.5	0.707107	74.9216	232.038	157.116	153.48	111.098	1.15	1.8	0.65	1.475	0.459619	47	89	42	68	29.6985	1.5e-07	3.3e-07	1.8e-07	2.4e-07	1.27279e-07	0	0	0	0	0	50	54	4	52	2.82843
1.36	1.36	0	1.36	0	4	4	0	4	0	3	3	0	3	0	3	3	0	3	0	44.9559	44.9559	0	44.9559	0	1.6	1.6	0	1.6	0	19	19	0	19	0	5.5e-07	5.5e-07	0	5.5e-07	0	0	0	0	0	0	16	16	0	16	0
1.36	2.18	0.82	1.77	0.579828	4	9	5	6.5	3.53553	7	15	8	11	5.65685	2	3	1	2.5	0.707107	74.9216	237	162.078	155.961	114.607	1.15	1.75	0.6	1.45	0.424264	44	89	45	66.5	31.8198	3.3e-07	1.2e-06	8.7e-07	7.65e-07	6.15183e-07	0	0	0	0	0	6	50	44	28	31.1127
1.54	2.28	0.74	1.91	0.523259	4	5	1	4.5	0.707107	4	9	5	6.5	3.53553	3	3	0	3	0	47.867	102.906	55.0385	75.3863	38.9181	1.35	1.4	0.05	1.375	0.0353553	51	65	14	58	9.89949	4.3e-08	4e-07	3.57e-07	2.215e-07	2.52437e-07	4140	4700	560	4420	395.98	22	150	128	86	90.5097
0.98	2.58	1.6	1.78	1.13137	2	3	1	2.5	0.707107	1	16	15	8.5	10.6066	1	2	1	1.5	0.707107	6.941	32.065	25.124	19.503	17.7654	1	1.45	0.45	1.225	0.318198	12	94	82	53	57.9828	9.5e-08	1e+23	1e+23	5e+22	7.07107e+22	0	0	0	0	0	0.205	85	84.795	42.6025	59.9591
1.78	2.28	0.5	2.03	0.353553	5	5	0	5	0	9	13	4	11	2.82843	2	3	1	2.5	0.707107	102.906	114.818	11.9125	108.862	8.42341	1.35	1.55	0.2	1.45	0.141421	65	79	14	72	9.89949	4.3e-08	8e-08	3.7e-08	6.15e-08	2.6163e-08	1215	4700	3485	2957.5	2464.27	82	150	68	116	48.0833
1.13	1.78	0.65	1.455	0.459619	5	8	3	6.5	2.12132	5	13	8	9	5.65685	2	3	1	2.5	0.707107	114.818	140.908	26.0896	127.863	18.4482	1.55	1.85	0.3	1.7	0.212132	31	79	48	55	33.9411	8e-08	7e-07	6.2e-07	3.9e-07	4.38406e-07	1215	2280	1065	1747.5	753.069	13	82	69	47.5	48.7904
1.17	2.58	1.41	1.875	0.997021	3	8	5	5.5	3.53553	8	16	8	12	5.65685	2	3	1	2.5	0.707107	32.065	150.36	118.295	91.2125	83.6472	1	1.85	0.85	1.425	0.601041	28	94	66	61	46.669	9.4e-07	1e+23	1e+23	5e+22	7.07107e+22	0	0	0	0	0	0.205	13	12.795	6.6025	9.04743
1.1	2.19	1.09	1.645	0.770746	3	8	5	5.5	3.53553	15	16	1	15.5	0.707107	2	3	1	2.5	0.707107	30.9738	173.04	142.066	102.007	100.456	1	1.75	0.75	1.375	0.53033	17	90	73	53.5	51.6188	1e-07	2.5e-07	1.5e-07	1.75e-07	1.06066e-07	0	0	0	0	0	0.236	39	38.764	19.618	27.4103
1.81	2.05	0.24	1.93	0.169706	4	5	1	4.5	0.707107	13	15	2	14	1.41421	2	2	0	2	0	69.723	121.76	52.037	95.7415	36.7957	1.3	1.45	0.15	1.375	0.106066	81	88	7	84.5	4.94975	1.4e-07	4e-07	2.6e-07	2.7e-07	1.83848e-07	2740	3420	680	3080	480.833	24	29	5	26.5	3.53553
1.1	1.31	0.21	1.205	0.148492	3	8	5	5.5	3.53553	2	3	1	2.5	0.707107	1	3	2	2	1.41421	24.305	138.905	114.6	81.6052	81.0348	1.5	1.95	0.45	1.725	0.318198	33	73	40	53	28.2843	4.4e-08	6.15e-07	5.71e-07	3.295e-07	4.03758e-07	2475	4602	2127	3538.5	1504.02	13	160	147	86.5	103.945
1.13	3.04	1.91	2.085	1.35057	2	8	6	5	4.24264	5	15	10	10	7.07107	2	3	1	2.5	0.707107	14.0067	140.908	126.901	77.4572	89.7325	0.65	1.85	1.2	1.25	0.848528	31	100	69	65.5	48.7904	0	0	0	0	0	333.6	2280	1946.4	1306.8	1376.31	0.02583	13	12.9742	6.51291	9.17412
1.65	1.9	0.25	1.775	0.176777	4	4	0	4	0	11	12	1	11.5	0.707107	3	3	0	3	0	63.546	65.409	1.863	64.4775	1.31734	1.35	1.35	0	1.35	0	72	76	4	74	2.82843	1.72e-08	6e-08	4.28e-08	3.86e-08	3.02642e-08	3570	3700	130	3635	91.9239	120	400	280	260	197.99
1.54	1.57	0.03	1.555	0.0212132	2	4	2	3	1.41421	2	4	2	3	1.41421	1	3	2	2	1.41421	9.01218	47.867	38.8548	28.4396	27.4745	1.05	1.4	0.35	1.225	0.247487	51	77	26	64	18.3848	3.8e-08	4e-07	3.62e-07	2.19e-07	2.55973e-07	4140	13000	8860	8570	6264.97	22	190	168	106	118.794
0.79	2.66	1.87	1.725	1.32229	5	6	1	5.5	0.707107	1	17	16	9	11.3137	1	2	1	1.5	0.707107	126.904	132.905	6.00098	129.905	4.24333	1.4	2.6	1.2	2	0.848528	8	97	89	52.5	62.9325	2.1e-07	1000000000000000	1000000000000000	500000000000000	707106781186547	0	0	0	0	0	0.449	36	35.551	18.2245	25.1384
1.2	3.04	1.84	2.12	1.30108	2	8	6	5	4.24264	9	15	6	12	4.24264	2	3	1	2.5	0.707107	14.0067	151.964	137.957	82.9853	97.5505	0.65	1.85	1.2	1.25	0.848528	18	100	82	59	57.9828	0	0	0	0	0	0	0	0	0	0	0.02583	14	13.9742	7.01291	9.88123
1.36	2.05	0.69	1.705	0.487904	5	9	4	7	2.82843	7	15	8	11	5.65685	2	3	1	2.5	0.707107	121.76	237	115.24	179.38	81.487	1.45	1.75	0.3	1.6	0.212132	44	88	44	66	31.1127	4e-07	1.2e-06	8e-07	8e-07	5.65685e-07	0	0	0	0	0	6	24	18	15	12.7279
1.3	2.05	0.75	1.675	0.53033	5	9	4	7	2.82843	4	15	11	9.5	7.77817	2	3	1	2.5	0.707107	121.76	232.038	110.278	176.899	77.9784	1.45	1.8	0.35	1.625	0.247487	47	88	41	67.5	28.9914	1.5e-07	4e-07	2.5e-07	2.75e-07	1.76777e-07	2490	3420	930	2955	657.609	24	54	30	39	21.2132
1.2	2.58	1.38	1.89	0.975807	3	8	5	5.5	3.53553	10	16	6	13	4.24264	2	3	1	2.5	0.707107	32.065	157.25	125.185	94.6575	88.5192	1	1.8	0.8	1.4	0.565685	27	94	67	60.5	47.3762	1.31e-06	1e+23	1e+23	5e+22	7.07107e+22	0	0	0	0	0	0.205	11	10.795	5.6025	7.63322
1.78	1.91	0.13	1.845	0.0919239	4	5	1	4.5	0.707107	10	13	3	11.5	2.12132	2	3	1	2.5	0.707107	58.6934	114.818	56.1246	86.7557	39.6861	1.35	1.55	0.2	1.45	0.141421	67	79	12	73	8.48528	7.2e-08	8e-08	8e-09	7.6e-08	5.65685e-09	1215	4970	3755	3092.5	2655.19	82	91	9	86.5	6.36396
0.89	2.1	1.21	1.495	0.855599	5	6	1	5.5	0.707107	2	16	14	9	9.89949	1	2	1	1.5	0.707107	127.6	137.327	9.727	132.464	6.87803	1.4	2.15	0.75	1.775	0.53033	14	92	78	53	55.1543	3.4e-07	0.0001	9.966e-05	5.017e-05	7.04703e-05	1620	2610	990	2115	700.036	3	18	15	10.5	10.6066
1.22	2.28	1.06	1.75	0.749533	5	5	0	5	0	3	9	6	6	4.24264	3	3	0	3	0	88.9059	102.906	13.9997	95.9057	9.89925	1.35	1.8	0.45	1.575	0.318198	25	65	40	45	28.2843	4.3e-08	6e-07	5.57e-07	3.215e-07	3.93858e-07	3300	4700	1400	4000	989.949	17	150	133	83.5	94.0452
1.2	2	0.8	1.6	0.565685	6	8	2	7	1.41421	10	12	2	11	1.41421	3	3	0	3	0	157.25	200.59	43.34	178.92	30.646	1.5	1.8	0.3	1.65	0.212132	27	74	47	50.5	33.234	9.6e-07	1.31e-06	3.5e-07	1.135e-06	2.47487e-07	1407	2680	1273	2043.5	900.147	8.3	11	2.7	9.65	1.90919
1.1	2.55	1.45	1.825	1.0253	2	8	6	5	4.24264	3	14	11	8.5	7.77817	2	3	1	2.5	0.707107	12.0107	138.905	126.895	75.4581	89.7282	0.7	1.95	1.25	1.325	0.883883	33	95	62	64	43.8406	6.15e-07	1e-05	9.385e-06	5.3075e-06	6.6362e-06	2475	18350	15875	10412.5	11225.3	13	140	127	76.5	89.8026
1.17	2.05	0.88	1.61	0.622254	5	8	3	6.5	2.12132	8	15	7	11.5	4.94975	2	3	1	2.5	0.707107	121.76	150.36	28.6	136.06	20.2233	1.45	1.85	0.4	1.65	0.282843	28	88	60	58	42.4264	4e-07	9.4e-07	5.4e-07	6.7e-07	3.81838e-07	2130	3420	1290	2775	912.168	13	24	11	18.5	7.77817
1.1	1.81	0.71	1.455	0.502046	4	8	4	6	2.82843	13	16	3	14.5	2.12132	2	3	1	2.5	0.707107	69.723	173.04	103.317	121.381	73.0562	1.3	1.75	0.45	1.525	0.318198	17	81	64	49	45.2548	1.4e-07	2.5e-07	1.1e-07	1.95e-07	7.77817e-08	1590	2740	1150	2165	813.173	29	39	10	34	7.07107
0.95	1.69	0.74	1.32	0.523259	5	5	0	5	0	2	12	10	7	7.07107	1	3	2	2	1.41421	87.62	112.411	24.791	100.016	17.5299	1.55	2	0.45	1.775	0.318198	15	75	60	45	42.4264	7e-08	1.35e-07	6.5e-08	1.025e-07	4.59619e-08	0	0	0	0	0	35	97	62	66	43.8406
1.54	2.2	0.66	1.87	0.46669	4	5	1	4.5	0.707107	4	8	4	6	2.82843	3	3	0	3	0	47.867	101.07	53.203	74.4685	37.6202	1.3	1.4	0.1	1.35	0.0707107	51	62	11	56.5	7.77817	7.1e-08	4e-07	3.29e-07	2.355e-07	2.32638e-07	4140	5970	1830	5055	1294.01	22	120	98	71	69.2965
1.63	2.04	0.41	1.90333	0.289914	2	4	2	2.66667	1.41421	5	13	8	10.3333	5.65685	2	3	1	2.33333	0.707107	10.811	50.9415	40.1305	24.1878	28.3765	0.85	1.35	0.5	1.01667	0.353553	54	86	32	75.3333	22.6274	2e-07	1000000000000	1000000000000	6.66667e+11	7.07107e+11	4560	16200	11640	12320	8230.72	27	31	4	28.3333	2.82843
1.17	1.78	0.61	1.475	0.431335	5	8	3	6.5	2.12132	8	13	5	10.5	3.53553	2	3	1	2.5	0.707107	114.818	150.36	35.542	132.589	25.132	1.55	1.85	0.3	1.7	0.212132	28	79	51	53.5	36.0624	8e-08	9.4e-07	8.6e-07	5.1e-07	6.08112e-07	1215	2130	915	1672.5	647.003	13	82	69	47.5	48.7904
1.63	3.16	1.53	2.65	1.08187	3	4	1	3.33333	0.707107	5	17	12	13	8.48528	2	3	1	2.33333	0.707107	35.453	50.9415	15.4885	40.6158	10.952	1	1.35	0.35	1.11667	0.247487	54	99	45	84	31.8198	2e-07	10000000000	10000000000	6.66667e+09	7.07107e+09	206	4560	4354	1657.33	3078.74	0.0089	31	30.9911	10.3393	21.914
1.81	2.18	0.37	1.995	0.26163	4	4	0	4	0	13	15	2	14	1.41421	2	2	0	2	0	69.723	74.9216	5.1986	72.3223	3.67597	1.15	1.3	0.15	1.225	0.106066	81	89	8	85	5.65685	1.4e-07	3.3e-07	1.9e-07	2.35e-07	1.3435e-07	0	0	0	0	0	29	50	21	39.5	14.8492
1.54	2.2	0.66	1.87	0.46669	4	6	2	5	1.41421	4	9	5	6.5	3.53553	3	3	0	3	0	47.867	192.217	144.35	120.042	102.071	1.35	1.4	0.05	1.375	0.0353553	51	66	15	58.5	10.6066	4.7e-08	4e-07	3.53e-07	2.235e-07	2.49609e-07	4140	4825	685	4482.5	484.368	22	150	128	86	90.5097
2.28	3.44	1.16	2.86	0.820244	2	6	4	4	2.82843	10	16	6	13	4.24264	2	3	1	2.5	0.707107	15.9994	195.084	179.085	105.542	126.632	0.6	1.35	0.75	0.975	0.53033	68	101	33	84.5	23.3345	0	0	0	0	0	317.5	2680	2362.5	1498.75	1670.54	0.02658	72	71.9734	36.0133	50.8929
1.65	2.28	0.63	1.965	0.445477	4	6	2	5	1.41421	10	12	2	11	1.41421	3	3	0	3	0	65.409	195.084	129.675	130.246	91.6941	1.35	1.35	0	1.35	0	68	76	8	72	5.65685	6e-08	1.06e-07	4.6e-08	8.3e-08	3.25269e-08	2680	3700	1020	3190	721.249	72	120	48	96	33.9411
1.33	2.2	0.87	1.765	0.615183	5	5	0	5	0	4	8	4	6	2.82843	3	3	0	3	0	91.224	101.07	9.846	96.147	6.96217	1.3	1.55	0.25	1.425	0.176777	49	62	13	55.5	9.19239	7.1e-08	4.33e-07	3.62e-07	2.52e-07	2.55973e-07	3800	5970	2170	4885	1534.42	23	120	97	71.5	68.5894
0.98	2.33	1.35	1.655	0.954594	2	6	4	4	2.82843	1	14	13	7.5	9.19239	1	2	1	1.5	0.707107	6.941	207.2	200.259	107.07	141.604	1.45	1.8	0.35	1.625	0.247487	12	82	70	47	49.4975	9.5e-08	2.1e-07	1.15e-07	1.525e-07	8.13173e-08	1260	6000	4740	3630	3351.69	35	85	50	60	35.3553
1.17	2.55	1.38	1.86	0.975807	4	8	4	6	2.82843	8	16	8	12	5.65685	2	3	1	2.5	0.707107	78.96	150.36	71.4	114.66	50.4874	1.15	1.85	0.7	1.5	0.494975	28	93	65	60.5	45.9619	1e-08	9.4e-07	9.3e-07	4.75e-07	6.57609e-07	2130	3350	1220	2740	862.67	0.52	13	12.48	6.76	8.82469
1.13	1.69	0.56	1.41	0.39598	5	8	3	6.5	2.12132	5	12	7	8.5	4.94975	3	3	0	3	0	112.411	140.908	28.4966	126.659	20.1502	1.55	1.85	0.3	1.7	0.212132	31	75	44	53	31.1127	7e-08	7e-07	6.3e-07	3.85e-07	4.45477e-07	2280	2310	30	2295	21.2132	13	97	84	55	59.397
1.54	1.91	0.37	1.725	0.26163	4	4	0	4	0	4	10	6	7	4.24264	3	3	0	3	0	47.867	58.6934	10.8264	53.2802	7.65542	1.35	1.4	0.05	1.375	0.0353553	51	67	16	59	11.3137	7.2e-08	4e-07	3.28e-07	2.36e-07	2.31931e-07	4140	4970	830	4555	586.899	22	91	69	56.5	48.7904
1.31	1.36	0.05	1.335	0.0353553	3	4	1	3.5	0.707107	2	3	1	2.5	0.707107	1	3	2	2	1.41421	24.305	44.9559	20.6509	34.6305	14.6024	1.5	1.6	0.1	1.55	0.0707107	19	73	54	46	38.1838	4.4e-08	5.5e-07	5.06e-07	2.97e-07	3.57796e-07	0	0	0	0	0	16	160	144	88	101.823
0.95	2.19	1.24	1.37333	0.707413	2	5	3	3.33333	1.52753	1	15	14	6	7.81025	1	2	1	1.33333	0.57735	6.941	87.62	80.679	41.8449	41.4236	1	2	1	1.48333	0.500833	12	90	78	39	44.1928	9.5e-08	1.35e-07	4e-08	1.1e-07	2.17945e-08	0	0	0	0	0	0.236	85	84.764	40.0787	42.6096
1.61	2.54	0.93	2.075	0.657609	3	6	3	4.5	2.12132	11	13	2	12	1.41421	2	3	1	2.5	0.707107	26.9815	196.967	169.985	111.974	120.198	1.25	1.35	0.1	1.3	0.0707107	70	80	10	75	7.07107	2.2e-08	2.7e-08	5e-09	2.45e-08	3.53553e-09	1740	5100	3360	3420	2375.88	235	320	85	277.5	60.1041
1.9	3.04	1.14	2.47	0.806102	2	5	3	3.5	2.12132	7	15	8	11	5.65685	2	3	1	2.5	0.707107	14.0067	98	83.9933	56.0033	59.3922	0.65	1.35	0.7	1	0.494975	59	100	41	79.5	28.9914	0	0	0	0	0	0	0	0	0	0	0.02583	51	50.9742	25.5129	36.0442
1.1	1.62	0.52	1.36	0.367696	6	8	2	7	1.41421	3	13	10	8	7.07107	2	3	1	2.5	0.707107	138.905	204.383	65.4778	171.644	46.2998	1.9	1.95	0.05	1.925	0.0353553	33	78	45	55.5	31.8198	1.5e-07	6.15e-07	4.65e-07	3.825e-07	3.28805e-07	818	2475	1657	1646.5	1171.68	13	46	33	29.5	23.3345
1.36	1.93	0.57	1.645	0.403051	4	5	1	4.5	0.707107	3	11	8	7	5.65685	3	3	0	3	0	44.9559	107.868	62.9123	76.4121	44.4857	1.6	1.6	0	1.6	0	19	71	52	45	36.7696	1.63e-08	5.5e-07	5.337e-07	2.8315e-07	3.77383e-07	0	0	0	0	0	16	430	414	223	292.742
1.24	2	0.76	1.62	0.537401	6	8	2	7	1.41421	12	14	2	13	1.41421	3	3	0	3	0	167.259	200.59	33.331	183.924	23.5686	1.5	1.75	0.25	1.625	0.176777	22	74	52	48	36.7696	8.6e-07	9.6e-07	1e-07	9.1e-07	7.07107e-08	1407	2830	1423	2118.5	1006.21	8.3	15	6.7	11.65	4.73762
1.14	1.93	0.79	1.535	0.558614	5	8	3	6.5	2.12132	6	11	5	8.5	3.53553	3	3	0	3	0	107.868	144.242	36.3738	126.055	25.7202	1.6	1.85	0.25	1.725	0.176777	30	71	41	50.5	28.9914	1.63e-08	6.43e-07	6.267e-07	3.2965e-07	4.43144e-07	2330	2600	270	2465	190.919	17	430	413	223.5	292.035
1.13	3.04	1.91	2.085	1.35057	2	8	6	5	4.24264	7	15	8	11	5.65685	2	3	1	2.5	0.707107	14.0067	145	130.993	79.5033	92.6263	0.65	1.85	1.2	1.25	0.848528	29	100	71	64.5	50.2046	0	0	0	0	0	0	0	0	0	0	0.02583	15	14.9742	7.51291	10.5883
1.28	2.18	0.9	1.73	0.636396	4	9	5	6.5	3.53553	8	15	7	11.5	4.94975	2	3	1	2.5	0.707107	74.9216	244	169.078	159.461	119.556	1.15	1.75	0.6	1.45	0.424264	43	89	46	66	32.5269	3.3e-07	1.5e-06	1.17e-06	9.15e-07	8.27315e-07	0	0	0	0	0	6	50	44	28	31.1127
1.2	1.3	0.1	1.25	0.0707107	8	9	1	8.5	0.707107	4	10	6	7	4.24264	3	3	0	3	0	157.25	232.038	74.7881	194.644	52.8831	1.8	1.8	0	1.8	0	27	47	20	37	14.1421	1.5e-07	1.31e-06	1.16e-06	7.3e-07	8.20244e-07	2490	2680	190	2585	134.35	11	54	43	32.5	30.4056
1.83	2.2	0.37	2.015	0.26163	4	5	1	4.5	0.707107	8	10	2	9	1.41421	3	3	0	3	0	55.845	106.42	50.575	81.1325	35.7619	1.4	1.4	0	1.4	0	61	69	8	65	5.65685	1e-07	1.08e-07	8e-09	1.04e-07	5.65685e-09	3070	4910	1840	3990	1301.08	72	80	8	76	5.65685
0.98	2.2	1.22	1.59	0.86267	2	5	3	3.5	2.12132	1	10	9	5.5	6.36396	1	3	2	2	1.41421	6.941	106.42	99.479	56.6805	70.3423	1.4	1.45	0.05	1.425	0.0353553	12	69	57	40.5	40.3051	9.5e-08	1.08e-07	1.3e-08	1.015e-07	9.19239e-09	3070	6000	2930	4535	2071.82	72	85	13	78.5	9.19239
1.55	2.2	0.65	1.875	0.459619	4	5	1	4.5	0.707107	7	10	3	8.5	2.12132	3	3	0	3	0	54.938	106.42	51.482	80.679	36.4032	1.4	1.4	0	1.4	0	60	69	9	64.5	6.36396	1.08e-07	1.44e-06	1.332e-06	7.74e-07	9.41866e-07	3070	5150	2080	4110	1470.78	7.8	72	64.2	39.9	45.3963
1.22	3.04	1.82	2.13	1.28693	2	8	6	5	4.24264	12	15	3	13.5	2.12132	2	3	1	2.5	0.707107	14.0067	162.5	148.493	88.2533	105.001	0.65	1.75	1.1	1.2	0.777817	24	100	76	62	53.7401	0	0	0	0	0	333.6	2710	2376.4	1521.8	1680.37	0.02583	11	10.9742	5.51291	7.75991
0.93	2.58	1.65	1.755	1.16673	3	3	0	3	0	1	16	15	8.5	10.6066	1	2	1	1.5	0.707107	22.9898	32.065	9.07523	27.5274	6.41716	1	1.8	0.8	1.4	0.565685	11	94	83	52.5	58.6899	4.9e-08	1e+23	1e+23	5e+22	7.07107e+22	0	0	0	0	0	0.205	140	139.795	70.1025	98.85
0.95	0.95	0	0.95	0	5	5	0	5	0	2	2	0	2	0	1	1	0	1	0	87.62	87.62	0	87.62	0	2	2	0	2	0	15	15	0	15	0	1.35e-07	1.35e-07	0	1.35e-07	0	0	0	0	0	0	35	35	0	35	0
0.98	2.28	1.3	1.63	0.919239	2	6	4	4	2.82843	1	10	9	5.5	6.36396	1	3	2	2	1.41421	6.941	195.084	188.143	101.013	133.037	1.35	1.45	0.1	1.4	0.0707107	12	68	56	40	39.598	9.5e-08	1.06e-07	1.1e-08	1.005e-07	7.77817e-09	2680	6000	3320	4340	2347.59	72	85	13	78.5	9.19239
1.5	2.55	1.05	2.025	0.742462	2	9	7	5.5	4.94975	5	14	9	9.5	6.36396	2	3	1	2.5	0.707107	12.0107	231.036	219.025	121.523	154.874	0.7	1.8	1.1	1.25	0.777817	46	95	49	70.5	34.6482	1.8e-07	1e-05	9.82e-06	5.09e-06	6.94379e-06	0	0	0	0	0	47	140	93	93.5	65.7609
1.13	2.05	0.92	1.59	0.650538	5	8	3	6.5	2.12132	5	15	10	10	7.07107	2	3	1	2.5	0.707107	121.76	140.908	19.1476	131.334	13.5394	1.45	1.85	0.4	1.65	0.282843	31	88	57	59.5	40.3051	4e-07	7e-07	3e-07	5.5e-07	2.12132e-07	2280	3420	1140	2850	806.102	13	24	11	18.5	7.77817
1.33	2.04	0.71	1.80333	0.502046	2	5	3	3	2.12132	4	13	9	10	6.36396	2	3	1	2.33333	0.707107	10.811	91.224	80.413	37.6153	56.8606	0.85	1.55	0.7	1.08333	0.494975	49	86	37	73.6667	26.163	4.33e-07	1000000000000	1000000000000	6.66667e+11	7.07107e+11	3800	16200	12400	12066.7	8768.12	23	27	4	25.6667	2.82843
1.83	1.9	0.07	1.87667	0.0494975	3	4	1	3.33333	0.707107	8	14	6	12	4.24264	2	3	1	2.33333	0.707107	28.0855	55.845	27.7595	37.3387	19.6289	1.1	1.4	0.3	1.2	0.212132	61	85	24	77	16.9706	1e-07	0.001	0.0009999	0.0006667	0.000707036	2200	4910	2710	3103.33	1916.26	80	150	70	126.667	49.4975
1.22	3.04	1.82	2.13	1.28693	2	5	3	3.5	2.12132	3	15	12	9	8.48528	2	3	1	2.5	0.707107	14.0067	88.9059	74.8992	51.4563	52.9617	0.65	1.8	1.15	1.225	0.813173	25	100	75	62.5	53.033	0	0	0	0	0	333.6	3300	2966.4	1816.8	2097.56	0.02583	17	16.9742	8.51291	12.0026
1.33	2.04	0.71	1.685	0.502046	2	5	3	3.5	2.12132	4	13	9	8.5	6.36396	2	3	1	2.5	0.707107	10.811	91.224	80.413	51.0175	56.8606	0.85	1.55	0.7	1.2	0.494975	49	86	37	67.5	26.163	4.33e-07	1000000000000	1000000000000	500000000000	7.07107e+11	3800	16200	12400	10000	8768.12	23	27	4	25	2.82843
2.19	2.19	0	2.19	0	3	3	0	3	0	15	15	0	15	0	2	2	0	2	0	30.9738	30.9738	0	30.9738	0	1	1	0	1	0	90	90	0	90	0	1e-07	1e-07	0	1e-07	0	0	0	0	0	0	0.236	0.236	0	0.236	0
2	2.55	0.55	2.275	0.388909	4	6	2	5	1.41421	12	16	4	14	2.82843	2	3	1	2.5	0.707107	78.96	200.59	121.63	139.775	86.0054	1.15	1.5	0.35	1.325	0.247487	74	93	19	83.5	13.435	1e-08	9.6e-07	9.5e-07	4.85e-07	6.71751e-07	1407	3350	1943	2378.5	1373.91	0.52	8.3	7.78	4.41	5.50129
1.38	2.18	0.8	1.78	0.565685	4	9	5	6.5	3.53553	6	15	9	10.5	6.36396	2	3	1	2.5	0.707107	74.9216	238.029	163.107	156.475	115.334	1.15	1.75	0.6	1.45	0.424264	45	89	44	67	31.1127	2.8e-07	3.3e-07	5e-08	3.05e-07	3.53553e-08	0	0	0	0	0	27	50	23	38.5	16.2635
1.5	2.04	0.54	1.86	0.381838	2	6	4	3.33333	2.82843	5	13	8	10.3333	5.65685	2	3	1	2.33333	0.707107	10.811	180.948	170.137	67.5233	120.305	0.85	1.45	0.6	1.05	0.424264	52	86	34	74.6667	24.0416	1.35e-07	1000000000000	1000000000000	6.66667e+11	7.07107e+11	3400	16200	12800	11933.3	9050.97	27	57	30	37	21.2132
0.89	2.19	1.3	1.35333	0.725971	2	6	4	3.66667	2.08167	1	15	14	6	7.81025	1	2	1	1.33333	0.57735	6.941	137.327	130.386	58.4139	69.3891	1	2.15	1.15	1.53333	0.579511	12	90	78	38.6667	44.4672	9.5e-08	3.4e-07	2.45e-07	1.78333e-07	1.4003e-07	0	0	0	0	0	0.236	85	84.764	34.412	44.7018
1.17	1.62	0.45	1.395	0.318198	6	8	2	7	1.41421	8	13	5	10.5	3.53553	2	3	1	2.5	0.707107	150.36	204.383	54.0233	177.372	38.2002	1.85	1.9	0.05	1.875	0.0353553	28	78	50	53	35.3553	1.5e-07	9.4e-07	7.9e-07	5.45e-07	5.58614e-07	818	2130	1312	1474	927.724	13	46	33	29.5	23.3345
1.5	2.18	0.68	1.84	0.480833	4	9	5	6.5	3.53553	5	15	10	10	7.07107	2	3	1	2.5	0.707107	74.9216	231.036	156.114	152.979	110.389	1.15	1.8	0.65	1.475	0.459619	46	89	43	67.5	30.4056	1.8e-07	3.3e-07	1.5e-07	2.55e-07	1.06066e-07	0	0	0	0	0	47	50	3	48.5	2.12132
1.14	2.02	0.88	1.58	0.622254	6	8	2	7	1.41421	6	15	9	10.5	6.36396	2	3	1	2.5	0.707107	144.242	208.98	64.7384	176.611	45.777	1.6	1.85	0.25	1.725	0.176777	30	87	57	58.5	40.3051	6.43e-07	1.3e-06	6.57e-07	9.715e-07	4.64569e-07	1790	2330	540	2060	381.838	8	17	9	12.5	6.36396
1.24	3.04	1.8	2.14	1.27279	2	8	6	5	4.24264	14	15	1	14.5	0.707107	2	3	1	2.5	0.707107	14.0067	167.259	153.252	90.6328	108.366	0.65	1.75	1.1	1.2	0.777817	22	100	78	61	55.1543	0	0	0	0	0	333.6	2830	2496.4	1581.8	1765.22	0.02583	15	14.9742	7.51291	10.5883
1.61	1.83	0.22	1.72	0.155563	3	4	1	3.5	0.707107	8	13	5	10.5	3.53553	2	3	1	2.5	0.707107	26.9815	55.845	28.8635	41.4133	20.4095	1.25	1.4	0.15	1.325	0.106066	61	80	19	70.5	13.435	2.7e-08	1e-07	7.3e-08	6.35e-08	5.16188e-08	4910	5100	190	5005	134.35	80	235	155	157.5	109.602
1.14	2.05	0.91	1.595	0.643467	5	8	3	6.5	2.12132	6	15	9	10.5	6.36396	2	3	1	2.5	0.707107	121.76	144.242	22.482	133.001	15.8972	1.45	1.85	0.4	1.65	0.282843	30	88	58	59	41.0122	4e-07	6.43e-07	2.43e-07	5.215e-07	1.71827e-07	2330	3420	1090	2875	770.746	17	24	7	20.5	4.94975
0.93	2.18	1.25	1.555	0.883883	3	4	1	3.5	0.707107	1	15	14	8	9.89949	1	2	1	1.5	0.707107	22.9898	74.9216	51.9318	48.9557	36.7213	1.15	1.8	0.65	1.475	0.459619	11	89	78	50	55.1543	4.9e-08	3.3e-07	2.81e-07	1.895e-07	1.98697e-07	0	0	0	0	0	50	140	90	95	63.6396
1.3	2.19	0.89	1.745	0.629325	3	9	6	6	4.24264	4	15	11	9.5	7.77817	2	3	1	2.5	0.707107	30.9738	232.038	201.064	131.506	142.174	1	1.8	0.8	1.4	0.565685	47	90	43	68.5	30.4056	1e-07	1.5e-07	5e-08	1.25e-07	3.53553e-08	0	0	0	0	0	0.236	54	53.764	27.118	38.0169
1.24	2.58	1.34	1.91	0.947523	3	8	5	5.5	3.53553	14	16	2	15	1.41421	2	3	1	2.5	0.707107	32.065	167.259	135.194	99.662	95.5966	1	1.75	0.75	1.375	0.53033	22	94	72	58	50.9117	8.6e-07	1e+23	1e+23	5e+22	7.07107e+22	0	0	0	0	0	0.205	15	14.795	7.6025	10.4616
1.6	3.04	1.44	2.32	1.01823	2	5	3	3.5	2.12132	5	15	10	10	7.07107	2	3	1	2.5	0.707107	14.0067	92.9064	78.8997	53.4565	55.7905	0.65	1.45	0.8	1.05	0.565685	53	100	47	76.5	33.234	0	0	0	0	0	333.6	3480	3146.4	1906.8	2224.84	0.02583	54	53.9742	27.0129	38.1655
1.93	3.04	1.11	2.50667	0.556267	2	5	3	3	1.73205	11	15	4	13.3333	2.08167	2	3	1	2.33333	0.57735	12.0107	107.868	95.8575	44.6285	54.7763	0.65	1.6	0.95	0.983333	0.534634	71	100	29	88.6667	15.5027	0	0	0	0	0	333.6	18350	18016.4	7094.53	9813.17	0.02583	430	429.974	190.009	219.306
1.55	2.04	0.49	1.87667	0.346482	2	4	2	2.66667	1.41421	7	13	6	11	4.24264	2	3	1	2.33333	0.707107	10.811	54.938	44.127	25.52	31.2025	0.85	1.4	0.55	1.03333	0.388909	60	86	26	77.3333	18.3848	1.44e-06	1000000000000	1000000000000	6.66667e+11	7.07107e+11	5150	16200	11050	12516.7	7813.53	7.8	27	19.2	20.6	13.5765
1.66	2.04	0.38	1.91333	0.268701	2	4	2	2.66667	1.41421	6	13	7	10.6667	4.94975	2	3	1	2.33333	0.707107	10.811	51.9961	41.1851	24.5394	29.1223	0.85	1.4	0.55	1.03333	0.388909	57	86	29	76.3333	20.5061	1.27e-07	1000000000000	1000000000000	6.66667e+11	7.07107e+11	5940	16200	10260	12780	7254.92	27	94	67	49.3333	47.3762
1.31	2.04	0.73	1.79667	0.516188	2	3	1	2.33333	0.707107	2	13	11	9.33333	7.77817	1	2	1	1.66667	0.707107	10.811	24.305	13.494	15.309	9.5417	0.85	1.5	0.65	1.06667	0.459619	73	86	13	81.6667	9.19239	4.4e-08	1000000000000	1000000000000	6.66667e+11	7.07107e+11	4602	16200	11598	12334	8201.02	27	160	133	71.3333	94.0452
1.3	2.04	0.74	1.79333	0.523259	2	6	4	3.33333	2.82843	4	13	9	10	6.36396	2	3	1	2.33333	0.707107	10.811	178.49	167.679	66.704	118.567	0.85	1.55	0.7	1.08333	0.494975	50	86	36	74	25.4558	3.4e-07	1000000000000	1000000000000	6.66667e+11	7.07107e+11	3010	16200	13190	11803.3	9326.74	23	27	4	25.6667	2.82843
2.2	2.2	0	2.2	0	1	1	0	1	0	1	1	0	1	0	1	1	0	1	0	1.00794	1.00794	0	1.00794	0	0.25	0.25	0	0.25	0	103	103	0	103	0	0	0	0	0	0	1270	1270	0	1270	0	0.1805	0.1805	0	0.1805	0
1.54	1.9	0.36	1.66	0.254558	4	6	2	4.66667	1.41421	4	7	3	5	2.12132	3	3	0	3	0	47.867	186.207	138.34	93.9803	97.8212	1.35	1.4	0.05	1.38333	0.0353553	51	58	7	53.3333	4.94975	1.8e-07	4e-07	2.2e-07	3.26667e-07	1.55563e-07	4140	4700	560	4326.67	395.98	22	48	26	30.6667	18.3848
1.78	3.04	1.26	2.41	0.890955	2	5	3	3.5	2.12132	13	15	2	14	1.41421	2	2	0	2	0	14.0067	114.818	100.811	64.4124	71.2844	0.65	1.55	0.9	1.1	0.636396	79	100	21	89.5	14.8492	0	0	0	0	0	333.6	1215	881.4	774.3	623.244	0.02583	82	81.9742	41.0129	57.9645
1.38	2.05	0.67	1.715	0.473762	5	9	4	7	2.82843	6	15	9	10.5	6.36396	2	3	1	2.5	0.707107	121.76	238.029	116.269	179.894	82.2145	1.45	1.75	0.3	1.6	0.212132	45	88	43	66.5	30.4056	2.8e-07	4e-07	1.2e-07	3.4e-07	8.48528e-08	3155	3420	265	3287.5	187.383	24	27	3	25.5	2.12132
1.31	1.96	0.65	1.52667	0.459619	3	5	2	3.66667	1.41421	2	14	12	6	8.48528	1	2	1	1.33333	0.707107	24.305	118.71	94.405	55.7733	66.7544	1.45	1.5	0.05	1.48333	0.0353553	73	83	10	76.3333	7.07107	4.4e-08	1.15e-07	7.1e-08	6.76667e-08	5.02046e-08	2500	4602	2102	3901.33	1486.34	67	160	93	129	65.7609
1.54	3.98	2.44	3.16667	1.72534	2	4	2	2.66667	1.41421	4	17	13	12.6667	9.19239	2	3	1	2.33333	0.707107	18.9984	47.867	28.8686	28.6213	20.4132	0.5	1.4	0.9	0.8	0.636396	51	102	51	85	36.0624	0	0	0	0	0	0	0	0	0	0	0.0277	22	21.9723	7.3518	15.5368
1.9	2.58	0.68	2.12667	0.480833	3	4	1	3.66667	0.707107	11	16	5	12.6667	3.53553	2	3	1	2.66667	0.707107	32.065	63.546	31.481	53.0523	22.2604	1	1.35	0.35	1.23333	0.247487	72	94	22	79.3333	15.5563	1.72e-08	1e+23	1e+23	3.33333e+22	7.07107e+22	0	0	0	0	0	0.205	400	399.795	266.735	282.698
2.55	3.04	0.49	2.75	0.257099	2	5	3	3	1.73205	14	17	3	15.3333	1.52753	2	2	0	2	0	12.0107	126.904	114.894	50.974	65.7653	0.65	1.4	0.75	0.916667	0.419325	95	100	5	97.3333	2.51661	0	0	0	0	0	0	0	0	0	0	0.02583	140	139.974	46.8249	80.6922
1.25	2.58	1.33	1.915	0.940452	3	8	5	5.5	3.53553	15	16	1	15.5	0.707107	2	3	1	2.5	0.707107	32.065	168.934	136.869	100.5	96.7811	1	1.75	0.75	1.375	0.53033	21	94	73	57.5	51.6188	6.76e-07	1e+23	1e+23	5e+22	7.07107e+22	0	0	0	0	0	0.205	17	16.795	8.6025	11.8759
1.1	2.04	0.94	1.72667	0.66468	2	8	6	4	4.24264	13	16	3	14	2.12132	2	3	1	2.33333	0.707107	10.811	173.04	162.229	64.8873	114.713	0.85	1.75	0.9	1.15	0.636396	17	86	69	63	48.7904	2.5e-07	1000000000000	1000000000000	6.66667e+11	7.07107e+11	1590	16200	14610	11330	10330.8	27	39	12	31	8.48528
1.23	2.28	1.05	1.84333	0.546839	6	8	2	6.66667	1.1547	10	15	5	12.6667	2.51661	2	3	1	2.66667	0.57735	164.93	208.98	44.0501	189.665	22.5195	1.35	1.75	0.4	1.56667	0.202073	23	87	64	59.3333	32.8684	1.06e-07	1.3e-06	1.194e-06	7.4e-07	6.0043e-07	1790	2760	970	2410	538.424	8	72	64	32	34.8712
1.22	3.04	1.82	2.13	1.28693	2	5	3	3.5	2.12132	3	15	12	9	8.48528	2	3	1	2.5	0.707107	14.0067	88.9059	74.8992	51.4563	52.9617	0.65	1.8	1.15	1.225	0.813173	25	100	75	62.5	53.033	0	0	0	0	0	333.6	3300	2966.4	1816.8	2097.56	0.02583	17	16.9742	8.51291	12.0026
1.55	3.16	1.61	2.62333	1.13844	3	4	1	3.33333	0.707107	7	17	10	13.6667	7.07107	2	3	1	2.33333	0.707107	35.453	54.938	19.485	41.948	13.778	1	1.4	0.4	1.13333	0.282843	60	99	39	86	27.5772	1.44e-06	10000000000	1e+10	6.66667e+09	7.07107e+09	206	5150	4944	1854	3495.94	0.0089	7.8	7.7911	2.60593	5.50914
1.25	2.04	0.79	1.77667	0.558614	2	8	6	4	4.24264	13	15	2	13.6667	1.41421	2	3	1	2.33333	0.707107	10.811	168.934	158.123	63.5187	111.81	0.85	1.75	0.9	1.15	0.636396	21	86	65	64.3333	45.9619	6.76e-07	1000000000000	1000000000000	6.66667e+11	7.07107e+11	0	0	0	0	0	17	27	10	23.6667	7.07107
0.82	2.66	1.84	2.05	1.08786	5	8	3	5.75	1.78227	1	17	16	12.25	8.64326	1	3	2	2.125	0.822478	85.4678	144.242	58.7742	126.059	23.3261	1.4	2.35	0.95	1.63125	0.454956	9	97	88	69.25	49.8504	1.33e-07	1000000000000000	1000000000000000	625000000000000	664211164155071	0	0	0	0	0	0.449	58	57.551	11.7806	25.8172
1.61	3.04	1.43	2.28667	0.41494	1	3	2	1.4	0.858395	1	15	14	5.33333	8.62473	1	2	1	1.33333	0.662266	1.00794	26.9815	25.9736	5.80665	10.646	0.25	1.25	1	0.433333	0.407711	80	103	23	99.6667	8.60946	0	0	0	0	0	333.6	18350	18016.4	4878.91	9565.3	0.02583	235	234.974	43.7887	105.919
0.89	2.01	1.12	1.53	0.79196	4	6	2	4.85714	1.41421	2	14	12	8.85714	8.48528	1	2	1	1.57143	0.707107	72.64	137.327	64.687	100.363	45.7406	1.25	2.15	0.9	1.63571	0.636396	14	84	70	54	49.4975	3.4e-07	0.0005	0.00049966	0.00028586	0.000353313	1620	5400	3780	3780	2672.86	18	60	42	42	29.6985
0.98	3.44	2.46	2.81909	1.15155	2	6	4	3.13636	2.29254	1	16	15	13.6364	6.27609	1	3	2	2.09091	0.566225	6.941	208.98	202.039	61.1624	101.181	0.6	1.6	1	0.936364	0.6079	12	101	89	87.8636	31.5051	0	0	0	0	0	317.5	6000	5682.5	1274.77	2065.51	0.02658	85	84.9734	12.6987	32.632
0.79	3.44	2.65	2.16333	1.63248	2	6	4	3.77778	2.58199	1	16	15	9.11111	9.45604	1	2	1	1.55556	0.645497	12.0107	132.905	120.895	67.5145	75.9932	0.6	2.6	2	1.5	1.27867	8	101	93	59	59.3022	0	0	0	0	0	0	0	0	0	0	0.02658	140	139.973	31.5674	54.4556
0.98	3.44	2.46	2.47667	1.18204	2	8	6	3.83333	2.82187	1	17	16	13.0833	5.54694	1	3	2	2.16667	0.638285	6.941	151.964	145.023	55.1063	65.3796	0.6	1.85	1.25	1.125	0.561001	12	101	89	71	44.7909	0	0	0	0	0	0	0	0	0	0	0.0089	150	149.991	23.0944	51.5459
1.12	3.16	2.04	2.44625	1.21187	2	8	6	4.4375	3.20851	4	17	13	12.5625	7.74906	2	3	1	2.3125	0.613769	12.0107	140.116	128.105	65.2299	67.5879	0.7	1.85	1.15	1.22812	0.569532	32	99	67	77.5625	40.7114	7.4e-07	10000000000	10000000000	5625000000	6.56892e+09	206	18350	18144	3065.88	7731.69	0.0089	140	139.991	20.9425	59.943
1.33	1.91	0.58	1.75	0.410122	4	5	1	4.27586	0.707107	4	10	6	8.34483	4.24264	3	3	0	3	0	58.6934	91.224	32.5306	67.6674	23.0026	1.35	1.55	0.2	1.40517	0.141421	49	67	18	62.0345	12.7279	7.2e-08	4.33e-07	3.61e-07	1.71586e-07	2.55266e-07	3800	4970	1170	4647.24	827.315	23	91	68	72.2414	48.0833
1.96	2.55	0.59	2.36	0.325796	3	5	2	4	0.845154	14	16	2	15.4	1.06904	2	2	0	2	0	30.9738	118.71	87.7362	77.3128	37.1732	1	1.45	0.45	1.18	0.196396	83	93	10	90.4	5.18239	1e-08	1.15e-07	1.05e-07	4.9e-08	6.41427e-08	0	0	0	0	0	0.236	67	66.764	13.7592	35.5733
1.1	2.96	1.86	2.10462	0.946127	2	8	6	4.61538	2.952	3	17	14	11.4615	7.221	2	3	1	2.30769	0.566947	10.811	138.905	128.094	76.7989	61.7911	0.85	1.95	1.1	1.30385	0.550649	33	98	65	74.3077	34.3724	6.15e-07	1e+18	1e+18	3.84616e+17	5.97614e+17	0	0	0	0	0	0.12	27	26.88	12.3538	13.6619
2.19	3.98	1.79	3.385	1.19001	1	3	2	2	0.816497	1	17	16	14	8.28654	1	2	1	1.83333	0.527046	1.00794	30.9738	29.9658	17.9959	12.3967	0.25	1	0.75	0.541667	0.317324	90	103	13	100.167	6.45067	0	0	0	0	0	0	0	0	0	0	0.0277	0.236	0.2083	0.0878833	0.122481
1.78	2.58	0.8	2.21	0.471084	3	5	2	3.75	1.04881	11	16	5	14	2.68328	2	3	1	2.25	0.547723	32.065	114.818	82.753	60.6235	42.7867	1	1.55	0.55	1.225	0.298329	72	94	22	84.75	12.112	1.72e-08	1e+23	1e+23	5e+22	6.32456e+22	0	0	0	0	0	0.205	400	399.795	120.603	208.369
0.82	3.98	3.16	2.811	1.8993	2	4	2	2.5	1.05863	1	17	16	11.8	9.41019	1	2	1	1.7	0.601722	6.941	39.0983	32.1573	22.611	12.3639	0.5	2.2	1.7	1.01	0.894813	10	102	92	72.4	53.7401	0	0	0	0	0	0	0	0	0	0	0.0277	235	234.972	52.0166	97.7265
2.36	2.96	0.6	2.86	0.424264	4	6	2	4.33333	1.41421	6	17	11	15.1667	7.77817	2	3	1	2.16667	0.707107	79.904	183.84	103.936	97.2267	73.4939	1.15	1.35	0.2	1.18333	0.141421	55	98	43	90.8333	30.4056	5.4e-08	1e+18	1e+18	8.33333e+17	7.07107e+17	0	0	0	0	0	0.12	170	169.88	28.4333	120.123
0.82	3.04	2.22	1.96333	1.208	1	4	3	2.75	1.32095	1	15	14	7.83333	8.2931	1	2	1	1.5	0.606092	1.00794	39.0983	38.0904	23.0456	16.9433	0.25	2.2	1.95	1.27083	0.96165	10	103	93	61.9167	53.2475	0	0	0	0	0	333.6	18350	18016.4	4108.7	7769.06	0.02583	140	139.974	65.0237	68.6278
0.98	3.98	3	3.005	1.17671	2	8	6	2.875	2.38289	1	17	16	15	4.49776	1	3	2	2.0625	0.519726	6.941	167.259	160.318	36.9112	60.1816	0.5	1.75	1.25	0.828125	0.515047	12	102	90	84.875	38.7669	0	0	0	0	0	0	0	0	0	0	0.02658	85	84.9734	7.23161	25.0762
1.63	3.44	1.81	2.86667	1.15854	2	4	2	2.66667	1.34164	5	16	11	13	6.46916	2	3	1	2.33333	0.67082	15.9994	63.546	47.5466	29.0473	26.7083	0.6	1.35	0.75	0.85	0.503115	54	101	47	87.3333	28.3734	0	0	0	0	0	317.5	4560	4242.5	1621.67	2652.44	0.02658	400	399.973	51.3511	176.331
0.82	2.58	1.76	2.03882	1.05796	3	6	3	3.58824	1.36064	1	16	15	11.1765	9.25976	1	3	2	1.88235	0.813733	32.065	180.948	148.883	51.2355	66.3122	1	2.2	1.2	1.33529	0.69901	10	94	84	69.2941	49.551	7.5e-08	1e+23	1e+23	6.47059e+22	6.67792e+22	0	0	0	0	0	0.205	100	99.795	30.3679	59.4999
0.98	3.44	2.46	2.47917	0.767642	1	2	1	1.375	0.653617	1	16	15	5.79167	9.15669	1	2	1	1.33333	0.636446	1.00794	15.9994	14.9915	5.83716	8.69115	0.25	1.45	1.2	0.427083	0.375337	12	103	91	98.3333	24.3633	0	0	0	0	0	317.5	6000	5682.5	1152.94	1487.93	0.02583	85	84.9742	3.66318	22.8979
1.1	2.96	1.86	2.20296	1.18533	2	8	6	5.33333	2.84605	11	17	6	14.4815	3.86005	2	3	1	2.37037	0.65192	10.811	158.925	148.114	104.053	61.6163	0.85	1.75	0.9	1.35	0.426907	26	98	72	70.4444	46.2039	1.15e-06	1e+18	1e+18	5.55556e+17	6.7082e+17	0	0	0	0	0	0.12	27	26.88	6.14074	10.5537
2.02	2.66	0.64	2.19429	0.358953	5	6	1	5.64286	0.664211	9	17	8	14.5714	3.34312	2	3	1	2.14286	0.485071	102.906	208.98	106.075	176.239	61.6659	1.35	1.6	0.25	1.52143	0.147529	65	97	32	86	13.1194	4.3e-08	1000000000000000	1000000000000000	214285714285714	568796458994521	0	0	0	0	0	0.449	150	149.551	26.6676	69.9218
1.5	2.58	1.08	2.22706	0.669441	3	6	3	4.05882	2.00338	5	16	11	14	4.91138	2	3	1	2.11765	0.450225	32.065	204.383	172.318	90.1261	110.238	1	1.9	0.9	1.26471	0.530903	52	94	42	85.2941	19.3614	1.35e-07	1e+23	1e+23	6.47059e+22	6.67792e+22	0	0	0	0	0	0.205	57	56.795	17.6621	33.3094
1.1	3.04	1.94	2.258	1.0758	2	8	6	3.8	3.49193	3	15	12	11	6.72022	2	3	1	2.3	0.581988	10.811	138.905	128.094	50.8372	73.237	0.65	1.95	1.3	1.08	0.729671	33	100	67	77.1	37.276	0	0	0	0	0	333.6	16200	15866.4	4149.3	7742.28	0.02583	27	26.9742	9.31292	13.3059
1.88	3.98	2.1	3.46	0.932706	2	5	3	2.47619	1.21873	9	17	8	16.1429	2.19793	2	3	1	2.04762	0.271163	15.9994	121.76	105.761	31.3601	39.1802	0.5	1.45	0.95	0.697619	0.416547	64	102	38	97.9048	11.1692	0	0	0	0	0	0	0	0	0	0	0.02658	100	99.9734	7.08803	27.9205
0.98	3.04	2.06	2.37545	0.572745	1	3	2	1.48485	0.954759	1	16	15	5.75758	9.16311	1	2	1	1.33333	0.641533	1.00794	32.065	31.0571	7.67647	14.0993	0.25	1.45	1.2	0.462121	0.43199	12	103	91	98.3939	21.263	0	0	0	0	0	0	0	0	0	0	0.02583	85	84.9742	2.72189	19.7943
0.79	2.18	1.39	1.46063	0.750881	4	6	2	5.125	1.04548	1	15	14	7.875	7.90496	1	3	2	1.625	0.731357	74.9216	132.905	57.9839	108.894	30.7539	1.15	2.6	1.45	1.87813	0.795618	8	89	81	49.4375	45.7292	8e-08	3.3e-07	2.5e-07	2.195e-07	1.07669e-07	0	0	0	0	0	36	82	46	50.125	20.3681
0.82	2.58	1.76	2.00563	0.823341	3	5	2	3.8125	1.08194	1	16	15	10.875	7.33565	1	3	2	2.125	0.854056	32.065	107.868	75.8032	55.202	39.0776	1	2.2	1.2	1.39375	0.559359	10	94	84	68.8125	38.765	1.63e-08	1e+23	1e+23	5e+22	6.13572e+22	0	0	0	0	0	0.205	430	429.795	106.228	196.435
1.2	2.58	1.38	2.226	0.714623	3	8	5	4	2.67261	9	16	7	14.4	3.64496	2	3	1	2.2	0.534522	30.9738	151.964	120.99	55.8266	64.237	1	1.85	0.85	1.17	0.454344	18	94	76	78	40.1426	1e-07	1e+23	1e+23	6e+22	6.54654e+22	0	0	0	0	0	0.205	14	13.795	2.9702	7.36961
1.13	2.2	1.07	1.82571	0.420881	5	8	3	5.34286	1.29254	5	13	8	11.2286	3.51771	2	3	1	2.4	0.663415	106.42	140.908	34.4876	115.4	13.3786	1.4	1.85	0.45	1.54143	0.17469	31	79	48	70.6571	20.1898	8e-08	7e-07	6.2e-07	1.58857e-07	2.63761e-07	1215	3070	1855	1866.71	1123.28	13	82	69	71.2571	28.9581
1.1	2.58	1.48	2.06	0.858836	3	8	5	4.57143	2.9032	3	16	13	11.5714	7.5119	2	3	1	2.42857	0.654654	32.065	138.905	106.84	67.0881	61.714	1	1.95	0.95	1.32143	0.5487	33	94	61	73.4286	35.2268	1.72e-08	1e+23	1e+23	5.71429e+22	6.54654e+22	0	0	0	0	0	0.205	400	399.795	60.9743	183.244
1.2	2.58	1.38	2.22857	0.637002	2	8	6	3.42857	2.53546	9	16	7	14.1429	3.27327	2	3	1	2.14286	0.46291	10.811	151.964	141.153	43.1209	60.0492	0.85	1.85	1	1.07857	0.425525	18	94	76	80.8571	34.2595	9e-07	1e+23	1e+23	5.71429e+22	6.54654e+22	0	0	0	0	0	0.205	27	26.795	9.83143	15.6331
0.79	2.96	2.17	2.32667	1.02721	4	6	2	4.77778	0.944911	1	17	16	12.6667	7.93725	1	3	2	1.88889	0.681385	79.904	132.905	53.0015	105.073	28.4555	1.15	2.6	1.45	1.55556	0.684131	8	98	90	74.5556	44.0912	1.08e-07	1e+18	1e+18	4.44667e+17	5.97375e+17	0	0	0	0	0	0.12	72	71.88	16.1531	29.5361
2.28	3.16	0.88	2.94	0.622254	3	6	3	3.75	2.12132	10	17	7	15.25	4.94975	2	3	1	2.25	0.707107	35.453	195.084	159.631	75.3607	112.876	1	1.35	0.35	1.0875	0.247487	68	99	31	91.25	21.9203	1.06e-07	10000000000	10000000000	7500000000	7.07107e+09	206	2680	2474	824.5	1749.38	0.0089	72	71.9911	18.0067	50.9054
0.79	2.55	1.76	2.10588	0.932764	4	6	2	4.47059	1.06295	1	16	15	12	8.44462	1	3	2	1.94118	0.738549	74.9216	132.905	57.9839	89.883	28.0103	1.15	2.6	1.45	1.44118	0.746355	8	93	85	73.0588	44.7378	1e-08	3.3e-07	3.2e-07	8.08235e-08	1.39962e-07	0	0	0	0	0	0.52	54	53.48	15.9835	29.4934
0.93	2.2	1.27	2.01182	0.460822	1	3	2	1.63636	0.845154	1	13	12	6.45455	7.85584	1	2	1	1.45455	0.654654	1.00794	22.9898	21.9818	7.46222	8.91236	0.25	1.8	1.55	0.663636	0.603857	11	103	92	86.9091	33.3102	0	0	0	0	0	1270	16200	14930	8231.82	9588.87	0.1805	140	139.82	25.082	50.6493
0.82	2.55	1.73	1.97812	0.817701	4	6	2	4.4375	0.864326	1	16	15	10.875	7.33565	1	3	2	2.125	0.854056	39.0983	180.948	141.85	89.6547	49.7021	1.15	2.2	1.05	1.46875	0.482091	10	93	83	68.1875	38.3549	1e-08	1.35e-07	1.25e-07	3.89937e-08	5.36603e-08	2000	3400	1400	2962.5	669.152	0.52	430	429.48	106.76	196.16
1.23	2.28	1.05	2.07214	0.499644	4	8	4	5.85714	1.64496	10	14	4	11.2857	2.42536	2	3	1	2.78571	0.568796	72.64	195.084	122.444	164.538	68.0448	1.25	1.75	0.5	1.38571	0.213514	23	84	61	65	25.3772	1.06e-07	0.0005	0.000499894	0.000107327	0.000284265	2680	5400	2720	3274.29	1539.32	16	72	56	61.4286	26.5596
0.79	3.44	2.65	1.33647	0.890115	2	6	4	5.76471	1.26491	1	16	15	7.52941	8.32466	1	2	1	1.52941	0.67082	15.9994	204.383	188.384	159.665	67.0925	0.6	2.6	2	2.15294	0.693181	8	101	93	46.4118	49.1823	0	0	0	0	0	0	0	0	0	0	0.02658	46	45.9734	38.5898	14.5046
1.93	3.44	1.51	2.7	0.947389	2	6	4	3.66667	2.17423	11	16	5	14.1667	2.89984	2	3	1	2.33333	0.603023	15.9994	208.98	192.981	78.7858	91.1571	0.6	1.6	1	1.1	0.639602	71	101	30	88.6667	17.1888	0	0	0	0	0	317.5	2600	2282.5	1323.75	1332.73	0.02658	430	429.973	144.68	258.107
1.1	1.88	0.78	1.265	0.403795	3	8	5	6.5	3.02765	2	9	7	3.83333	3.30824	1	3	2	2.66667	1.05409	24.305	138.905	114.6	106.477	66.3804	1.35	1.95	0.6	1.775	0.355317	33	73	40	44.8333	23.9502	4.4e-08	6.15e-07	5.71e-07	4.27333e-07	3.7539e-07	2475	4720	2245	3203.67	1458.13	13	160	147	52	81.7557
0.98	3.04	2.06	2.29259	0.595629	1	2	1	1.33333	0.661693	1	15	14	4.92593	8.52469	1	2	1	1.2963	0.640945	1.00794	14.0067	12.9988	4.72409	7.61894	0.25	1.45	1.2	0.435185	0.417975	12	103	91	97.1852	24.5809	0	0	0	0	0	333.6	16200	15866.4	2930.67	6731.79	0.02583	85	84.9742	6.27326	24.6845
1.2	3.44	2.24	1.5424	0.743636	2	8	6	6.96	2.12972	9	16	7	10.56	2.25198	2	3	1	2.8	0.545545	15.9994	192.217	176.218	150.406	47.9282	0.6	1.8	1.2	1.64	0.372012	27	101	74	44.52	33.0744	0	0	0	0	0	317.5	4825	4507.5	2694.3	1556.6	0.02658	150	149.973	44.1611	72.2085
0.93	3.44	2.51	2.36545	1.52206	2	5	3	3.18182	1.79338	1	16	15	9.81818	8.73793	1	3	2	1.72727	0.78843	15.9994	92.9064	76.907	43.1593	44.3597	0.6	2	1.4	1.16818	0.817089	11	101	90	65	52.2075	0	0	0	0	0	0	0	0	0	0	0.02658	140	139.973	27.1963	51.8059
1.1	1.91	0.81	1.74314	0.318012	4	8	4	5.02857	1.54581	10	13	3	11.8286	1.8458	2	3	1	2.42857	0.660338	58.6934	158.925	100.232	102.22	43.3126	1.35	1.75	0.4	1.51	0.166356	26	79	53	69.1714	21.913	7.2e-08	1.15e-06	1.078e-06	1.99771e-07	4.55486e-07	1215	4970	3755	2555.71	2256.42	11	91	80	76.7143	31.9588
1.1	1.88	0.78	1.32833	0.463207	4	8	4	6.83333	2.36878	3	12	9	5.5	5.14782	3	3	0	3	0	58.9332	138.905	79.9723	121.161	41.6666	1.35	1.95	0.6	1.78333	0.343188	33	75	42	45.1667	24.7442	6e-08	6.15e-07	5.55e-07	4.31667e-07	3.66689e-07	2310	4720	2410	2821.67	1203.63	13	100	87	41.5	57.0132
1.17	3.98	2.81	3.01	1.16218	2	8	6	3.28571	2.79285	6	17	11	13.5714	5.37277	2	3	1	2.28571	0.57735	15.9994	150.36	134.361	47.0423	64.2771	0.5	1.85	1.35	0.885714	0.634166	28	102	74	84.2857	35.4946	0	0	0	0	0	0	0	0	0	0	0.02658	139	138.973	21.7334	61.4506
1.2	2.05	0.85	1.64483	0.471905	4	8	4	5.93103	2.07096	9	15	6	12.1034	3.33167	2	3	1	2.58621	0.614636	65.409	151.964	86.555	121.558	39.5228	1.35	1.85	0.5	1.58103	0.266458	18	88	70	58.9655	40.3501	6e-08	9e-07	8.4e-07	5.1931e-07	4.03441e-07	0	0	0	0	0	14	120	106	40.069	51.2497
0.79	3.44	2.65	2.916	1.43631	2	6	4	2.93333	2.40226	1	16	15	12.6667	8.69027	1	3	2	2	0.790569	15.9994	132.905	116.906	42.2456	68.2162	0.6	2.6	2	0.98	1.06646	8	101	93	82.6	50.4195	0	0	0	0	0	0	0	0	0	0	0.02658	139	138.973	23.3528	71.8654
0.89	3.44	2.55	2.59385	1.22704	2	8	6	3.38462	2.34312	2	16	14	12.5385	5.59061	1	3	2	2.30769	0.779643	15.9994	164.93	148.931	49.9989	61.0532	0.6	2.15	1.55	1.03846	0.665575	14	101	87	76.9231	38.4386	0	0	0	0	0	317.5	4720	4402.5	1960.19	2527.18	0.02658	100	99.9734	33.3989	57.652
0.98	3.04	2.06	2.20875	0.612004	1	2	1	1.3125	0.660687	1	15	14	4.25	8.05536	1	2	1	1.25	0.617213	1.00794	14.0067	12.9988	4.22898	7.12104	0.25	1.45	1.2	0.45	0.483374	12	103	91	94.8125	31.4808	0	0	0	0	0	333.6	16200	15866.4	3314.82	7153.96	0.02583	85	84.9742	8.81482	30.7373
1.9	2.66	0.76	2.32	0.424611	4	5	1	4.5	0.648886	7	17	10	12.75	5.79473	2	3	1	2.375	0.628281	78.96	126.904	47.9445	92.0931	20.5525	1.15	1.4	0.25	1.25625	0.139312	59	97	38	80.75	21.9257	1e-08	1000000000000000	1000000000000000	125000000000000	429197537639476	0	0	0	0	0	0.449	51	50.551	19.4411	31.7246
0.95	3.04	2.09	2.09667	1.0939	2	5	3	2.55556	1.14953	1	15	14	10.2222	7.58052	1	2	1	1.66667	0.566947	6.941	87.62	80.679	23.7444	28.5219	0.65	2	1.35	1.07778	0.546825	12	100	88	67.6667	47.0156	0	0	0	0	0	0	0	0	0	0	0.02583	150	149.974	56.1226	72.0795
1.88	3.16	1.28	2.93846	0.680588	3	6	3	3.53846	1.75891	6	17	11	14.6923	6.93497	2	3	1	2.23077	0.684653	35.453	183.84	148.387	60.0879	86.3397	1	1.35	0.35	1.08077	0.239629	55	99	44	89.5385	28.2655	5.4e-08	10000000000	10000000000	7.69231e+09	6.84653e+09	206	5174	4968	1317.54	3301.98	0.0089	170	169.991	33.853	103.661
1.38	2.55	1.17	2.15115	0.7954	4	9	5	5.53846	3.34367	4	16	12	12.4615	7.06667	2	3	1	2.34615	0.689315	47.867	238.029	190.162	126.708	107.872	1.15	1.75	0.6	1.34423	0.397986	45	93	48	76.6154	32.6672	1e-08	4e-07	3.9e-07	1.08077e-07	1.97934e-07	3155	4140	985	3320.38	270.397	0.52	27	26.48	9.49385	17.9202
1.54	1.91	0.37	1.84905	0.16899	3	4	1	3.63095	0.616276	4	14	10	10.5476	4.26958	2	3	1	2.63095	0.616276	28.0855	58.6934	30.6079	45.7221	17.8628	1.1	1.4	0.3	1.26548	0.163094	51	85	34	71.1667	15.2096	7.2e-08	0.001	0.000999928	0.000369144	0.000616182	2200	4970	2770	3819.29	1622.58	22	150	128	102.095	55.6451
0.79	2.58	1.79	1.7875	1.01907	3	8	5	5	2.68328	1	16	15	10.75	7.76531	1	3	2	2	0.894427	32.065	157.25	125.185	88.5714	72.2999	1	2.6	1.6	1.6	0.839047	8	94	86	55.75	49.1233	2.1e-07	1e+23	1e+23	5e+22	6.32456e+22	0	0	0	0	0	0.205	36	35.795	11.8525	18.4949
1.1	2.58	1.48	2.01	0.937197	3	8	5	4.75	3.14398	3	16	13	10.8333	8.37273	2	3	1	2.41667	0.669864	32.065	138.905	106.84	69.3394	67.2358	1	1.95	0.95	1.35	0.59485	33	94	61	70.5833	38.5764	1.27e-07	1e+23	1e+23	5.83333e+22	6.69864e+22	0	0	0	0	0	0.205	94	93.795	12.2863	34.4202
1.1	2.58	1.48	2.09167	0.821233	3	8	5	4.41667	2.74946	3	16	13	11.5833	7.29889	2	3	1	2.41667	0.645497	32.065	138.905	106.84	62.9758	58.6192	1	1.95	0.95	1.3	0.522357	33	94	61	73.75	33.9332	7.2e-08	1e+23	1e+23	5.83333e+22	6.45497e+22	0	0	0	0	0	0.205	91	90.795	17.6196	40.4667
1.2	2.58	1.38	2.0775	0.799145	3	8	5	4.33333	2.79455	6	16	10	13.4167	4.42262	2	3	1	2.33333	0.617213	26.9815	157.25	130.268	64.5986	70.4432	1	1.8	0.8	1.25417	0.441959	27	94	67	73	37.3019	2.7e-08	1e+23	1e+23	5.83333e+22	6.45497e+22	0	0	0	0	0	0.205	235	234.795	30.2862	87.3558
1.24	1.61	0.37	1.388	0.26163	3	8	5	6	3.53553	13	14	1	13.6	0.707107	2	3	1	2.6	0.707107	26.9815	167.259	140.277	111.148	99.1911	1.25	1.75	0.5	1.55	0.353553	22	80	58	45.2	41.0122	2.7e-08	8.6e-07	8.33e-07	5.268e-07	5.8902e-07	2830	5100	2270	3738	1605.13	15	235	220	103	155.563
1.9	2.55	0.65	2.16	0.459619	4	4	0	4	0	11	16	5	13	3.53553	2	3	1	2.6	0.707107	63.546	78.96	15.414	69.7116	10.8993	1.15	1.35	0.2	1.27	0.141421	72	93	21	80.4	14.8492	1e-08	1.72e-08	7.2e-09	1.432e-08	5.09117e-09	3350	3570	220	3482	155.563	0.52	400	399.48	240.208	282.475
0.82	3.16	2.34	2.392	1.3061	3	5	2	3.6	1.06904	1	17	16	11.6	9.08688	1	3	2	2	0.845154	35.453	85.4678	50.0148	48.7646	25.975	1	2.35	1.35	1.35	0.69949	9	99	90	72.6	47.7314	1.27e-07	10000000000	10000000000	6000000000	6.54654e+09	206	5940	5734	1571.6	2973.17	0.0089	94	93.9911	30.4053	52.0219
0.79	2.58	1.79	1.864	1.26572	3	6	3	4.2	2.12132	1	16	15	10	10.6066	1	2	1	1.6	0.707107	32.065	132.905	100.84	72.4012	71.305	1	2.6	1.6	1.64	1.13137	8	94	86	59.6	60.8112	2.1e-07	1e+23	1e+23	6e+22	7.07107e+22	0	0	0	0	0	0.205	36	35.795	14.523	25.3109
1.36	3.16	1.8	2.8	1.27279	3	9	6	4.2	4.24264	7	17	10	15	7.07107	2	3	1	2.2	0.707107	35.453	237	201.547	75.7624	142.515	1	1.75	0.75	1.15	0.53033	44	99	55	88	38.8909	1.2e-06	10000000000	1e+10	8000000000	7.07107e+09	0	0	0	0	0	0.0089	6	5.9911	1.20712	4.23635
0.82	3.16	2.34	2.442	1.26215	3	5	2	3.6	1.06904	1	17	16	12.4	8.43462	1	3	2	2	0.845154	35.453	85.4678	50.0148	50.104	26.5137	1	2.35	1.35	1.34	0.698723	9	99	90	74.6	46.8554	7.2e-08	10000000000	10000000000	6000000000	6.54654e+09	206	4970	4764	1377.6	2466.15	0.0089	91	90.9911	29.8053	50.7206
0.93	3.44	2.51	2.13	1.40985	2	4	2	2.8	0.935414	1	16	15	8.8	8.41873	1	3	2	1.8	0.935414	15.9994	58.6934	42.694	27.3343	19.9852	0.6	1.8	1.2	1.23	0.675	11	101	90	58.2	50.6113	0	0	0	0	0	317.5	4970	4652.5	2401	2274.76	0.02658	140	139.973	74.2106	78.948
0.79	2.96	2.17	2.266	1.19384	4	6	2	4.4	1.06904	1	17	16	11.6	9.08688	1	3	2	2	0.845154	51.9961	132.905	80.9094	84.9227	35.1632	1.15	2.6	1.45	1.49	0.752852	8	98	90	71.8	47.6175	1.27e-07	1e+18	1e+18	6e+17	6.54654e+17	0	0	0	0	0	0.12	94	93.88	26.072	49.0382
1.83	1.96	0.13	1.882	0.0919239	4	5	1	4.4	0.707107	8	14	6	10.4	4.24264	2	3	1	2.6	0.707107	55.845	118.71	62.865	80.991	44.4523	1.4	1.45	0.05	1.42	0.0353553	61	83	22	69.8	15.5563	1e-07	1.15e-07	1.5e-08	1.06e-07	1.06066e-08	2500	4910	2410	3946	1704.13	67	80	13	74.8	9.19239
1.9	3.44	1.54	2.846	0.973271	2	4	2	2.8	1.30931	11	16	5	14.6	2.61861	2	3	1	2.2	0.534522	15.9994	72.64	56.6406	36.8368	34.3191	0.6	1.35	0.75	0.88	0.460202	72	101	29	91.8	15.888	0	0	0	0	0	317.5	5400	5082.5	1984.5	2835.75	0.02658	400	399.973	92.0159	208.108
1.81	3.44	1.63	2.788	1.15258	2	4	2	2.8	1.41421	13	16	3	14.8	2.12132	2	2	0	2	0	15.9994	69.723	53.7236	37.4888	37.9883	0.6	1.3	0.7	0.88	0.494975	81	101	20	93	14.1421	0	0	0	0	0	317.5	2740	2422.5	1286.5	1712.97	0.02658	29	28.9734	11.6159	20.4873
0.98	3.04	2.06	1.78	1.33367	2	4	2	2.6	1.24722	1	17	16	7.2	10.3602	1	2	1	1.4	0.666667	6.941	79.904	72.963	29.5365	44.9592	0.65	1.45	0.8	1.28	0.339116	12	100	88	46.6	57.6715	0	0	0	0	0	0	0	0	0	0	0.02583	85	84.9742	51.0386	56.6024
0.82	3.16	2.34	2.462	1.24815	3	5	2	3.6	1.06904	1	17	16	13.2	8.29802	1	2	1	1.8	0.534522	35.453	85.4678	50.0148	52.8934	29.0537	1	2.35	1.35	1.32	0.700255	9	99	90	78	46.7516	1.33e-07	10000000000	10000000000	6e+09	6.54654e+09	206	5400	5194	1463.6	2690.37	0.0089	60	59.9911	23.6053	38.628
2.04	2.2	0.16	2.104	0.113137	2	5	3	3.2	2.12132	8	13	5	11	3.53553	2	3	1	2.4	0.707107	10.811	101.07	90.259	46.9146	63.8228	0.85	1.3	0.45	1.03	0.318198	62	86	24	76.4	16.9706	7.1e-08	1000000000000	1000000000000	600000000000	7.07107e+11	5970	16200	10230	12108	7233.7	27	120	93	64.2	65.7609
0.79	3.44	2.65	2.83	1.37866	2	6	4	2.8	2.13809	1	16	15	12.8	7.90118	1	2	1	1.8	0.534522	14.0067	132.905	118.899	38.9821	62.7637	0.6	2.6	2	1.01	1.06268	8	101	93	82.2	49.5797	0	0	0	0	0	0	0	0	0	0	0.02583	36	35.9742	7.22111	19.2287
1.27	3.44	2.17	2.726	1.21301	2	8	6	3.2	3.20713	13	17	4	15.6	1.81265	2	3	1	2.2	0.534522	10.811	174.967	164.156	46.7552	85.7072	0.6	1.75	1.15	0.88	0.595519	20	101	81	81.8	42.0153	0	0	0	0	0	0	0	0	0	0	0.02658	27	26.9734	8.61595	14.8062
1.38	3.16	1.78	2.804	1.25865	3	9	6	4.2	4.24264	6	17	11	14.8	7.77817	2	3	1	2.2	0.707107	35.453	238.029	202.576	75.9682	143.243	1	1.75	0.75	1.15	0.53033	45	99	54	88.2	38.1838	2.8e-07	10000000000	10000000000	8000000000	7.07107e+09	206	3155	2949	795.8	2085.26	0.0089	27	26.9911	5.40712	19.0856
1.9	3.44	1.54	2.712	0.83854	2	4	2	3.2	0.935414	11	17	6	14.4	3.5	2	3	1	2.4	0.612372	15.9994	63.546	47.5466	42.7995	22.9607	0.6	1.35	0.75	1.06	0.347761	72	101	29	88.6	16.9669	0	0	0	0	0	206	3570	3364	1573.9	2037.9	0.0089	400	399.991	160.009	244.94
0.89	2.58	1.69	2.026	0.942626	3	6	3	4.2	1.96396	2	16	14	11	8.28079	1	3	2	2	0.845154	32.065	180.948	148.883	82.894	85.2062	1	2.15	1.15	1.32	0.601486	14	94	80	69.6	43.0415	1.35e-07	1e+23	1e+23	6e+22	6.54654e+22	0	0	0	0	0	0.205	57	56.795	15.123	29.457
1.36	3.44	2.08	2.436	1.16623	2	4	2	3	1.11803	3	16	13	10.8	7.96084	2	3	1	2.4	0.612372	15.9994	44.9559	28.9565	30.7951	16.2066	0.6	1.6	1	1.08	0.561249	19	101	82	66.8	48.8902	0	0	0	0	0	0	0	0	0	0	0.02658	16	15.9734	6.45163	9.7456
0.82	3.98	3.16	2.85	1.94842	2	5	3	2.9	1.5456	1	17	16	11.1	10.0083	1	3	2	1.8	0.816497	18.9984	95.94	76.9416	32.7225	31.1761	0.5	2.2	1.7	1.105	1.04636	10	102	92	69.8	56.3383	0	0	0	0	0	0	0	0	0	0	0.0277	139	138.972	43.9166	74.5782
0.82	2.2	1.38	1.644	0.841004	3	5	2	3.8	0.935414	1	15	14	8.4	7.88987	1	3	2	1.8	0.935414	30.9738	106.42	75.4462	49.3128	35.9798	1	2.2	1.2	1.56	0.678233	10	90	80	53.8	45.7193	7.5e-08	1.08e-07	3.3e-08	9.16e-08	1.73313e-08	0	0	0	0	0	0.236	100	99.764	54.4944	56.8329
0.79	3.16	2.37	2.316	1.39869	3	6	3	3.6	1.60357	1	17	16	10.8	10.1559	1	2	1	1.6	0.654654	24.305	132.905	108.6	52.7139	53.89	1	2.6	1.6	1.42	0.829802	8	99	91	75.6	47.129	4.4e-08	10000000000	10000000000	6000000000	6.54654e+09	0	0	0	0	0	0.0089	160	159.991	39.2053	82.831
0.79	3.16	2.37	2.326	1.38604	3	6	3	3.8	1.55839	1	17	16	11	9.85611	1	3	2	2	0.845154	35.453	132.905	97.4525	56.8441	51.0581	1	2.6	1.6	1.44	0.834951	8	99	91	64.8	56.1656	2.1e-07	10000000000	10000000000	6000000000	6.54654e+09	0	0	0	0	0	0.0089	36	35.9911	10.4053	18.9985
1.31	2.19	0.88	1.662	0.622254	3	3	0	3	0	2	15	13	7.2	9.19239	1	2	1	1.4	0.707107	24.305	30.9738	6.66876	26.9725	4.71553	1	1.5	0.5	1.3	0.353553	73	90	17	79.8	12.0208	4.4e-08	1e-07	5.6e-08	6.64e-08	3.9598e-08	0	0	0	0	0	0.236	160	159.764	96.0944	112.97
0.79	3.16	2.37	2.474	1.23142	3	6	3	4.1	1.80517	1	17	16	12.6	8.22528	1	3	2	2	0.830455	35.453	200.59	165.137	78.5539	75.1133	1	2.6	1.6	1.41	0.814629	8	99	91	75.3	46.3683	1.08e-07	10000000000	10000000000	6000000000	6.43268e+09	0	0	0	0	0	0.0089	72	71.9911	15.2353	30.8605
1.14	3.44	2.3	2.614	1.36637	2	8	6	3.4	3.11677	6	16	10	13.4	5.18239	2	3	1	2.2	0.534522	15.9994	144.242	128.243	43.8443	67.3214	0.6	1.85	1.25	0.98	0.671619	30	101	71	82.6	36.787	0	0	0	0	0	317.5	5100	4782.5	1676.5	2513.4	0.02658	235	234.973	50.4159	123.643
0.89	3.44	2.55	2.646	1.38444	2	6	4	3.6	2.61861	2	16	14	13	7.36788	1	2	1	1.8	0.534522	15.9994	208.98	192.981	78.8611	107.245	0.6	2.15	1.55	1.11	0.866438	14	101	87	80.8	45.2169	0	0	0	0	0	317.5	1790	1472.5	872.5	911.168	0.02658	18	17.9734	5.21595	9.4863
2.02	3.44	1.42	2.878	0.696754	2	6	4	3.8	2.16025	14	17	3	15.6	1.20185	2	2	0	2	0	15.9994	208.98	192.981	96.7264	107.488	0.6	1.8	1.2	1.12	0.588784	82	101	19	94	9.36898	0	0	0	0	0	206	1790	1584	778.2	746.803	0.0089	35	34.9911	8.61241	15.9699
0.82	3.44	2.62	2.034	1.48416	2	4	2	3.2	1.22474	1	16	15	9.2	8.56592	1	3	2	1.8	0.935414	15.9994	65.409	49.4096	35.1209	22.9147	0.6	2.2	1.6	1.39	0.894777	10	101	91	59.6	51.8929	0	0	0	0	0	317.5	3700	3382.5	1667	1580.86	0.02658	120	119.973	64.0106	65.9384
1.69	2.19	0.5	2.09	0.353553	3	5	2	3.4	1.41421	12	15	3	14.4	2.12132	2	3	1	2.2	0.707107	30.9738	112.411	81.4372	47.2612	57.5848	1	1.55	0.55	1.11	0.388909	75	90	15	87	10.6066	7e-08	1e-07	3e-08	9.4e-08	2.12132e-08	0	0	0	0	0	0.236	97	96.764	19.5888	68.4225
2.04	3.44	1.4	2.88	0.989949	2	2	0	2	0	13	16	3	14.8	2.12132	2	2	0	2	0	10.811	15.9994	5.1884	13.924	3.66875	0.6	0.85	0.25	0.7	0.176777	86	101	15	95	10.6066	0	0	0	0	0	317.5	16200	15882.5	6670.5	11230.6	0.02658	27	26.9734	10.8159	19.0731
1.6	3.16	1.56	2.848	1.10309	3	5	2	3.4	1.41421	5	17	12	14.6	8.48528	2	3	1	2.2	0.707107	35.453	92.9064	57.4534	46.9437	40.6257	1	1.45	0.45	1.09	0.318198	53	99	46	89.8	32.5269	1.52e-07	10000000000	10000000000	8000000000	7.07107e+09	206	3480	3274	860.8	2315.07	0.0089	54	53.9911	10.8071	38.1775
1.6	3.44	1.84	2.59	0.827623	2	5	3	4.25	1.64317	5	17	12	13.75	6.41093	2	3	1	2.25	0.547723	15.9994	126.904	110.905	90.6787	57.2942	0.6	1.45	0.85	1.2125	0.448051	53	101	48	87	24.9159	0	0	0	0	0	0	0	0	0	0	0.02658	54	53.9734	13.7311	29.409
1.81	3.44	1.63	2.788	1.15258	2	4	2	2.8	1.41421	13	16	3	14.8	2.12132	2	2	0	2	0	15.9994	69.723	53.7236	37.4888	37.9883	0.6	1.3	0.7	0.88	0.494975	81	101	20	93	14.1421	0	0	0	0	0	317.5	2740	2422.5	1286.5	1712.97	0.02658	29	28.9734	11.6159	20.4873
0.82	3.98	3.16	2.807	1.90661	2	6	4	2.9	1.70698	1	17	16	11.8	9.41019	1	2	1	1.7	0.601722	18.9984	204.383	185.385	41.956	71.8247	0.5	2.2	1.7	1.11	0.992124	10	102	92	72.1	53.8915	0	0	0	0	0	0	0	0	0	0	0.0277	140	139.972	38.6166	67.9802
1.23	2.04	0.81	1.826	0.379523	2	8	6	4	2.73861	10	13	3	11.8	1.83712	2	3	1	2.6	0.612372	10.811	164.93	154.119	60.7878	70.378	0.85	1.75	0.9	1.23	0.428661	23	86	63	65.8	28.7815	7.2e-08	1000000000000	1000000000000	400000000000	6.12372e+11	2760	16200	13440	9020	7397.16	16	91	75	50.4	41.7403
0.89	3.44	2.55	2.571	1.45184	2	8	6	3.7	2.87977	2	16	14	12.9	7.20273	1	3	2	1.9	0.707107	15.9994	167.259	151.26	65.9669	81.5137	0.6	2.15	1.55	1.11	0.855912	14	101	87	74.4	49.9524	0	0	0	0	0	317.5	3420	3102.5	1139.5	1472.41	0.02658	24	23.9734	7.51595	12.3464
1.31	3.44	2.13	2.706	1.22689	2	3	1	2.4	0.654654	2	16	14	12.8	7.28991	1	2	1	1.8	0.534522	15.9994	28.0855	12.0861	20.0777	6.86327	0.6	1.5	0.9	0.88	0.488438	73	101	28	92.2	15.269	0	0	0	0	0	317.5	4602	4284.5	1550.9	2259.45	0.02658	160	159.973	62.0159	101.542
1.66	2.58	0.92	2.212	0.650538	3	4	1	3.4	0.707107	6	16	10	12	7.07107	2	3	1	2.4	0.707107	32.065	51.9961	19.9311	40.0374	14.0934	1	1.4	0.4	1.16	0.282843	57	94	37	79.2	26.163	1.27e-07	1e+23	1e+23	6e+22	7.07107e+22	0	0	0	0	0	0.205	94	93.795	37.723	66.3231
1.93	2.58	0.65	2.372	0.357711	3	5	2	3.4	1.06904	11	16	5	14.8	2.59119	2	3	1	2.2	0.534522	30.9738	107.868	76.8944	47.0074	40.6683	1	1.6	0.6	1.12	0.320713	71	94	23	88.6	11.9403	1.63e-08	1e+23	1e+23	6e+22	6.54654e+22	0	0	0	0	0	0.205	430	429.795	86.1702	229.731
0.82	3.98	3.16	2.767	1.95543	2	5	3	2.8	1.41421	1	17	16	10.8	9.99655	1	3	2	1.8	0.787839	18.9984	88.9059	69.9074	30.4083	27.5717	0.5	2.2	1.7	1.1	0.979092	10	102	92	66.8	56.8537	0	0	0	0	0	0	0	0	0	0	0.0277	140	139.972	35.7166	68.3957
0.95	3.44	2.49	2.654	1.33839	2	5	3	3.1	1.80517	2	16	14	12.7	7.28839	1	3	2	1.9	0.707107	15.9994	127.6	111.601	46.2382	52.2437	0.6	2	1.4	1.035	0.746284	15	101	86	80	44.1471	0	0	0	0	0	0	0	0	0	0	0.02658	400	399.973	47.3159	155.403
0.79	3.98	3.19	2.891	1.79487	2	6	4	3.4	2.36352	1	17	16	12.5	8.37175	1	3	2	1.9	0.707107	18.9984	204.383	185.385	64.003	84.5075	0.5	2.6	2.1	1.15	1.12687	8	102	94	76.7	48.2952	0	0	0	0	0	0	0	0	0	0	0.0277	80	79.9723	19.8166	35.1867
1.1	3.44	2.34	2.692	1.28703	2	8	6	3.2	3.20713	3	16	13	12.8	6.72947	2	3	1	2.2	0.534522	10.811	138.905	128.094	39.5429	66.4437	0.6	1.95	1.35	0.92	0.700255	33	101	68	84.4	35.2096	0	0	0	0	0	317.5	16200	15882.5	3925.5	8276.91	0.02658	27	26.9734	8.01595	14.3518
0.82	3.98	3.16	2.862	1.87302	2	5	3	3.1	1.80517	1	17	16	11.4	9.45406	1	3	2	1.8	0.787839	18.9984	102.906	83.9071	42.693	42.884	0.5	2.35	1.85	1.125	1.06279	9	102	93	70.5	54.47	0	0	0	0	0	0	0	0	0	0	0.0277	150	149.972	36.6166	66.7215
1.62	3.44	1.82	2.5825	1.08872	2	6	4	3.5	2.09762	8	16	8	13.25	4.13521	2	3	1	2.25	0.547723	15.9994	204.383	188.384	73.0568	98.0897	0.6	1.9	1.3	1.125	0.700714	61	101	40	85.25	21.3237	0	0	0	0	0	317.5	4910	4592.5	1590.75	2437.78	0.02658	80	79.9734	31.5133	42.6317
0.89	3.44	2.55	2.557	1.47484	2	8	6	3.7	2.87977	2	16	14	12.6	7.22066	1	3	2	1.9	0.707107	15.9994	158.925	142.926	65.1336	79.7758	0.6	2.15	1.55	1.11	0.855912	14	101	87	74.8	49.2488	0	0	0	0	0	317.5	3420	3102.5	1118.5	1432.63	0.02658	24	23.9734	7.11595	12.0247
1.6	3.44	1.84	2.74	0.868654	2	5	3	3.75	1.3784	5	17	12	13.75	6.41093	2	3	1	2.25	0.547723	15.9994	92.9064	76.907	67.1784	37.9742	0.6	1.45	0.85	1.0875	0.388265	53	101	48	87.5	25.2428	0	0	0	0	0	0	0	0	0	0	0.02658	54	53.9734	13.5666	29.5284
2.2	3.44	1.24	2.8525	0.745406	2	6	4	3.75	2.25832	10	16	6	14	3.09839	2	3	1	2.25	0.547723	15.9994	207.2	191.201	86.4047	99.8117	0.6	1.8	1.2	1.1	0.657267	69	101	32	88.25	17.1435	0	0	0	0	0	317.5	3070	2752.5	1241.25	1421.45	0.02658	72	71.9734	26.7633	37.6505
0.82	3.98	3.16	2.98889	2.00633	2	9	7	3.22222	3.1305	1	17	16	12.2222	9.80816	1	3	2	1.88889	0.806226	18.9984	238.029	219.031	47.8018	96.4159	0.5	2.2	1.7	1.01667	1.05428	10	102	92	75.2222	55.568	0	0	0	0	0	0	0	0	0	0	0.0277	100	99.9723	25.2407	58.0854
1.61	1.9	0.29	1.755	0.205061	3	4	1	3.5	0.707107	11	13	2	12	1.41421	2	3	1	2.5	0.707107	26.9815	63.546	36.5645	45.2638	25.855	1.25	1.35	0.1	1.3	0.0707107	72	80	8	76	5.65685	1.72e-08	2.7e-08	9.8e-09	2.21e-08	6.92965e-09	3570	5100	1530	4335	1081.87	235	400	165	317.5	116.673
1.36	1.91	0.55	1.794	0.290025	3	4	1	3.4	0.654654	3	14	11	11	5.73212	2	3	1	2.4	0.654654	28.0855	58.6934	30.6079	37.5812	16.5898	1.1	1.6	0.5	1.25	0.267261	19	85	66	68.2	34.1677	7.2e-08	0.001	0.000999928	0.000600124	0.00065445	0	0	0	0	0	16	150	134	111.4	70.6783
0.89	3.44	2.55	2.561	1.46809	2	8	6	3.7	2.87977	2	16	14	12.1	7.66654	1	3	2	1.9	0.707107	15.9994	144.242	128.243	63.6652	76.9594	0.6	2.15	1.55	1.12	0.869602	14	101	87	75.2	48.5862	0	0	0	0	0	317.5	3420	3102.5	1089.5	1383.95	0.02658	24	23.9734	7.71595	12.5783
0.95	3.44	2.49	2.326	1.21685	2	5	3	3.4	1.5	2	16	14	11.2	6.39336	1	3	2	2.2	0.935414	15.9994	87.62	71.6206	49.3422	35.7604	0.6	2	1.4	1.18	0.662146	15	101	86	72.2	39.254	0	0	0	0	0	0	0	0	0	0	0.02658	400	399.973	167.011	238.329
1.54	3.44	1.9	2.682	1.24058	2	4	2	2.8	1.30931	4	16	12	11.8	6.98979	2	3	1	2.4	0.654654	15.9994	54.938	38.9386	30.1606	23.3686	0.6	1.4	0.8	0.92	0.523723	51	101	50	82.8	30.0286	0	0	0	0	0	317.5	5150	4832.5	2048.5	2864.98	0.02658	22	21.9734	5.97595	11.4374
1.5	3.44	1.94	2.75	1.1438	2	6	4	3.4	2.32993	5	16	11	12.8	5.81869	2	3	1	2.4	0.654654	15.9994	180.948	164.948	67.3629	89.5562	0.6	1.6	1	0.97	0.608863	52	101	49	85.2	27.0766	0	0	0	0	0	317.5	3400	3082.5	1390.5	1788.35	0.02658	430	429.973	97.4159	224.165
1.83	2.36	0.53	2.126	0.257342	2	6	4	4	2.23607	6	13	7	9.2	3.98434	2	3	1	2.6	0.612372	10.811	183.84	173.029	89.0294	98.9248	0.85	1.4	0.55	1.16	0.317214	55	86	31	68.6	17.9687	5.4e-08	1000000000000	1000000000000	400000000000	6.12372e+11	4910	16200	11290	9531.6	6806.97	27	170	143	94.8	80.4728
1.12	2.28	1.16	1.94	0.534264	4	8	4	5.6	1.87083	4	14	10	10.4	4.58258	2	3	1	2.6	0.612372	72.64	195.084	122.444	135.113	68.5197	1.25	1.85	0.6	1.41	0.280624	32	84	52	67.2	23.7487	1.06e-07	0.0005	0.000499894	0.00020019	0.000305992	2100	5400	3300	3652	1803.58	11	72	61	55	28.3064
1.12	2.2	1.08	1.92	0.507937	2	8	6	4.8	3	4	13	9	9.6	4.15331	2	3	1	2.6	0.612372	10.811	192.217	181.406	109.234	103.229	0.85	1.85	1	1.25	0.467707	32	86	54	67.2	24.6779	4.7e-08	1000000000000	1000000000000	400000000000	6.12372e+11	2100	16200	14100	8830	7624.11	11	150	139	73	78.9264
1.33	1.61	0.28	1.498	0.19799	3	5	2	3.8	1.41421	4	13	9	9.4	6.36396	2	3	1	2.4	0.707107	26.9815	91.224	64.2425	52.6785	45.4263	1.25	1.55	0.3	1.37	0.212132	49	80	31	67.6	21.9203	2.7e-08	4.33e-07	4.06e-07	1.894e-07	2.87085e-07	3800	5100	1300	4580	919.239	23	235	212	150.2	149.907
1.65	2.58	0.93	2.115	0.657609	3	4	1	3.5	0.707107	12	16	4	14	2.82843	2	3	1	2.5	0.707107	32.065	65.409	33.344	48.737	23.5778	1	1.35	0.35	1.175	0.247487	76	94	18	85	12.7279	6e-08	1e+23	1e+23	5e+22	7.07107e+22	0	0	0	0	0	0.205	120	119.795	60.1025	84.7079
1.5	3.44	1.94	2.565	0.875877	2	6	4	4.5	1.89737	5	17	12	13.75	6.41093	2	3	1	2.25	0.547723	15.9994	180.948	164.948	112.689	75.9271	0.6	1.45	0.85	1.2125	0.448051	52	101	49	86.75	25.4617	0	0	0	0	0	0	0	0	0	0	0.02658	57	56.9734	14.4811	31.0521
1.33	3.16	1.83	2.794	1.29401	3	5	2	3.4	1.41421	4	17	13	14.4	9.19239	2	3	1	2.2	0.707107	35.453	91.224	55.771	46.6072	39.4361	1	1.55	0.55	1.11	0.388909	49	99	50	89	35.3553	4.33e-07	10000000000	10000000000	8000000000	7.07107e+09	206	3800	3594	924.8	2541.34	0.0089	23	22.9911	4.60712	16.2572
1.22	1.78	0.56	1.43667	0.300721	3	5	2	4.33333	1.1547	2	13	11	6	6.08276	1	3	2	2	1	24.305	114.818	90.513	76.0096	46.6142	1.5	1.8	0.3	1.61667	0.160728	25	79	54	59	29.5973	4.4e-08	6e-07	5.56e-07	2.41333e-07	3.11136e-07	1215	4602	3387	3039	1708.52	17	160	143	86.3333	71.5984
1.36	3.44	2.08	2.744	1.17478	2	4	2	2.4	1.06904	3	16	13	12.8	6.72947	2	3	1	2.2	0.534522	10.811	44.9559	34.1449	20.753	16.3927	0.6	1.6	1	0.85	0.517549	19	101	82	81.6	42.5407	0	0	0	0	0	0	0	0	0	0	0.02658	27	26.9734	8.61595	14.8062
1.12	2.2	1.08	1.6375	0.534014	5	8	3	6.125	1.79284	4	13	9	8.375	4.81812	2	3	1	2.625	0.597614	101.07	140.116	39.046	120.868	19.5433	1.3	1.85	0.55	1.6	0.267261	32	79	47	57.125	25.3617	7.1e-08	7.4e-07	6.69e-07	3.2525e-07	3.966e-07	1215	5970	4755	2735.62	2353.17	11	120	109	64.875	54.624
1	2	1	1.4	0.707107	4	6	2	4.8	1.41421	2	12	10	6	7.07107	1	3	2	1.8	1.41421	40.078	200.59	160.512	104.283	113.499	1.5	1.8	0.3	1.68	0.212132	16	74	58	39.2	41.0122	3.4e-08	9.6e-07	9.26e-07	4.044e-07	6.54781e-07	1407	3810	2403	2848.8	1699.18	8.3	200	191.7	123.32	135.552
1.22	3.44	2.22	2.63	1.33588	2	5	3	2.8	1.55839	3	16	13	12.8	6.72947	2	3	1	2.2	0.534522	15.9994	88.9059	72.9065	32.7771	37.9309	0.6	1.8	1.2	0.97	0.648625	25	101	76	81.6	39.3483	0	0	0	0	0	317.5	5100	4782.5	1870.5	2653.07	0.02658	235	234.973	50.4159	123.643
1.1	3.44	2.34	2.56667	1.27786	2	9	7	4.66667	3.78594	3	17	14	12	7.81025	2	3	1	2.33333	0.57735	15.9994	227	211.001	92.8175	116.612	0.6	1.95	1.35	1.18333	0.693421	48	101	53	82.6667	30.0389	0	0	0	0	0	0	0	0	0	0	0.0089	12	11.9911	4.01183	6.91797
1.36	3.44	2.08	2.46	1.04518	2	9	7	4.66667	3.78594	7	16	9	13	5.19615	2	3	1	2.33333	0.57735	15.9994	237	221.001	95.0215	123.219	0.6	1.75	1.15	1.11667	0.583809	44	101	57	79.6667	31.0859	0	0	0	0	0	0	0	0	0	0	0.02658	6	5.97342	2.07719	3.39842
1.33	3.98	2.65	3.38	1.64223	2	5	3	2.625	1.74312	4	17	13	14.25	7.63595	2	3	1	2.25	0.679366	18.9984	91.224	72.2256	32.6324	39.5634	0.5	1.55	1.05	0.74375	0.66499	49	102	53	90.25	32.2753	0	0	0	0	0	0	0	0	0	0	0.0277	80	79.9723	12.8958	41.5048
0.89	3.44	2.55	2.43	1.33019	2	6	4	3.75	2.28869	2	16	14	11.375	7.06264	1	3	2	2	0.872872	15.9994	200.59	184.591	75.3484	84.6243	0.6	2.15	1.55	1.19375	0.799665	14	101	87	72.25	43.8515	0	0	0	0	0	317.5	3570	3252.5	1185.88	1318.45	0.02658	400	399.973	55.5508	160.967
1.6	3.04	1.44	2.32	1.01823	2	5	3	3.5	2.12132	5	15	10	10	7.07107	2	3	1	2.5	0.707107	14.0067	92.9064	78.8997	53.4565	55.7905	0.65	1.45	0.8	1.05	0.565685	53	100	47	76.5	33.234	0	0	0	0	0	333.6	3480	3146.4	1906.8	2224.84	0.02583	54	53.9742	27.0129	38.1655
1.62	2.1	0.48	1.95	0.243154	5	6	1	5.375	0.597614	12	16	4	14.5	1.9518	2	3	1	2.125	0.408248	118.71	204.383	85.6733	154.808	46.3436	1.4	1.9	0.5	1.54375	0.257159	74	92	18	85.125	8.93228	1.15e-07	0.0001	9.9885e-05	5.01719e-05	6.151e-05	818	2610	1792	1997.88	964.539	3	67	64	22.4125	30.2602
1.17	3.44	2.27	2.265	0.965073	2	8	6	4.5	2.51661	8	16	8	12.75	3.94757	2	3	1	2.5	0.57735	15.9994	150.36	134.361	77.2164	55.64	0.6	1.85	1.25	1.2375	0.517003	28	101	73	73.5	32.7058	0	0	0	0	0	317.5	3570	3252.5	2341.88	1490.82	0.02658	400	399.973	103.387	197.833
1.14	3.44	2.3	2.56286	1.37531	2	8	6	4	3.4641	6	16	10	12.4286	5.82482	2	3	1	2.42857	0.654654	15.9994	144.242	128.243	59.4325	74.0742	0.6	1.85	1.25	1.06429	0.737999	30	101	71	76.5714	41.0661	0	0	0	0	0	317.5	3570	3252.5	1357.14	1666.81	0.02658	400	399.973	62.0152	182.796
1.61	2.55	0.94	1.87	0.497273	2	4	2	3.25	1.04881	6	14	8	9.75	4.76445	2	3	1	2.5	0.632456	12.0107	51.9961	39.9854	35.7461	21.6177	0.7	1.4	0.7	1.1875	0.364349	57	95	38	72.25	20.423	2.7e-08	1e-05	9.973e-06	2.57025e-06	5.42617e-06	5100	18350	13250	8832.5	6964.12	94	235	141	140.75	72.8141
0.95	3.16	2.21	2.40714	1.09811	2	5	3	3.14286	1.45297	2	17	15	11.7143	7.26483	1	2	1	1.71429	0.527046	12.0107	87.62	75.6093	40.8814	36.11	0.65	2	1.35	1.14286	0.652878	15	100	85	74.7143	44.099	0	0	0	0	0	0	0	0	0	0	0.0089	140	139.991	30.0099	55.3325
1.12	2.28	1.16	1.896	0.529481	3	8	5	5.2	2.42384	4	14	10	10.4	4.58258	2	3	1	2.6	0.612372	28.0855	195.084	166.999	117.291	94.4387	1.1	1.85	0.75	1.35	0.342327	32	85	53	67.6	24.1945	1.06e-07	0.001	0.000999894	0.00040019	0.000612178	2100	2680	580	2372	317.648	11	150	139	91	66.3419
1.33	3.04	1.71	1.8275	0.897212	2	5	3	3.75	1.64317	4	15	11	9	6.38749	2	3	1	2.5	0.632456	14.0067	91.224	77.2173	55.8591	45.1083	0.65	1.55	0.9	1.25	0.464758	49	100	51	69.5	27.4299	0	0	0	0	0	333.6	5100	4766.4	3258.4	2238.98	0.02583	235	234.974	70.2565	120.895
1.23	2.1	0.87	1.84	0.454048	5	8	3	5.75	1.64317	11	16	5	14	2.68328	2	3	1	2.5	0.632456	107.868	164.93	57.0621	132	26.1187	1.4	1.75	0.35	1.5375	0.186414	23	92	69	69.5	35.6483	1.63e-08	0.0001	9.99837e-05	5.02076e-05	6.2984e-05	2600	2760	160	2645	84.1427	3	430	427	113	231.601
1.17	2.33	1.16	1.8	0.58643	4	8	4	6	2	8	14	6	11	3	2	3	1	2.66667	0.57735	63.546	207.2	143.654	140.369	72.3463	1.35	1.85	0.5	1.66667	0.275379	28	82	54	60.6667	28.7286	1.72e-08	9.4e-07	9.228e-07	3.89067e-07	4.86763e-07	1260	3570	2310	2320	1166.66	13	400	387	149.333	217.362
1.78	2.55	0.77	2.1925	0.44288	4	5	1	4.125	0.408248	8	16	8	13	4.14039	2	3	1	2.375	0.597614	55.845	114.818	58.973	75.7368	21.8605	1.15	1.55	0.4	1.2875	0.181921	61	93	32	80.625	16.6755	1e-08	1e-07	9e-08	4.215e-08	4.95366e-08	1215	4910	3695	3500.62	1330.4	0.52	400	399.48	80.51	155.943
1.33	1.83	0.5	1.455	0.353553	4	5	1	4.75	0.707107	4	8	4	5	2.82843	3	3	0	3	0	55.845	91.224	35.379	82.3792	25.0167	1.4	1.55	0.15	1.5125	0.106066	49	61	12	52	8.48528	1e-07	4.33e-07	3.33e-07	3.4975e-07	2.35467e-07	3800	4910	1110	4077.5	784.889	23	80	57	37.25	40.3051
0.79	3.16	2.37	2.386	1.31903	3	6	3	3.8	1.55839	1	17	16	11.6	9.08688	1	3	2	2	0.845154	35.453	132.905	97.4525	58.2521	50.6093	1	2.6	1.6	1.4	0.828079	8	99	91	72.4	48.2079	1.27e-07	10000000000	10000000000	6000000000	6.54654e+09	0	0	0	0	0	0.0089	94	93.9911	26.0053	49.1012
0.89	3.44	2.55	2.566	1.45691	2	6	4	3.5	2.43891	2	16	14	11.8	8.1537	1	3	2	1.9	0.707107	15.9994	208.98	192.981	66.8537	89.1881	0.6	2.15	1.55	1.13	0.874544	14	101	87	74.6	49.3761	0	0	0	0	0	317.5	3300	2982.5	1023.5	1277.94	0.02658	18	17.9734	6.11595	10.3969
1.2	3.16	1.96	2.376	1.38593	3	8	5	5	3.53553	10	17	7	14.2	4.94975	2	3	1	2.4	0.707107	35.453	157.25	121.797	84.1718	86.1235	1	1.8	0.8	1.32	0.565685	27	99	72	70.2	50.9117	1.31e-06	10000000000	1e+10	6000000000	7.07107e+09	206	2680	2474	1195.6	1749.38	0.0089	11	10.9911	4.40534	7.77188
2.01	3.16	1.15	2.354	0.547436	1	4	3	2	1.69031	1	17	16	6.8	9.57676	1	2	1	1.4	0.654654	1.00794	72.64	71.6321	22.2234	38.1123	0.25	1.25	1	0.6	0.582482	84	103	19	98.4	9.8416	0	0	0	0	0	206	5400	5194	1883.2	2413.42	0.0089	60	59.9911	12.1101	31.9979
0.79	3.98	3.19	2.811	1.91612	2	6	4	3.2	2.1009	1	17	16	11.3	9.5059	1	3	2	1.8	0.787839	18.9984	132.905	113.907	47.4745	58.1355	0.5	2.6	2.1	1.18	1.16678	8	102	94	69.9	54.9497	0	0	0	0	0	0	0	0	0	0	0.0277	100	99.9723	25.2166	46.6706
0.89	3.44	2.55	2.572	1.46711	2	8	6	3.7	2.87977	2	16	14	11.1	8.14629	1	3	2	2	0.830455	15.9994	138.905	122.906	61.0626	73.6684	0.6	2.15	1.55	1.115	0.877423	14	101	87	72.9	48.0425	0	0	0	0	0	317.5	5970	5652.5	1359	2241.9	0.02658	120	119.973	16.9159	46.1547
1.6	3.98	2.38	3.148	1.39466	2	6	4	3.5	2.52763	5	17	12	14.3	5.2015	2	3	1	2.4	0.666667	18.9984	200.59	181.592	80.8667	110.648	0.5	1.5	1	0.895	0.658597	53	102	49	88.7	23.5077	0	0	0	0	0	0	0	0	0	0	0.0277	54	53.9723	7.90662	21.5059
1.38	2.2	0.82	1.916	0.374633	3	9	6	5.4	2.80624	6	14	8	10.4	3.9211	2	3	1	2.6	0.612372	28.0855	238.029	209.943	135.727	111.833	1.1	1.75	0.65	1.33	0.297384	45	85	40	69.4	18.5843	4.7e-08	0.001	0.000999953	0.000400075	0.000612296	2200	4825	2625	3441	1478.27	27	150	123	125.4	61.5
1	3.44	2.44	2.704	1.30695	2	6	4	3.2	2.13809	2	16	14	11.8	7.48331	1	3	2	2	0.845154	15.9994	192.217	176.218	56.0586	91.8242	0.6	1.8	1.2	0.99	0.666012	16	101	85	77	44.6014	0	0	0	0	0	317.5	4825	4507.5	1917.5	2653.51	0.02658	200	199.973	70.0159	116.479
1.78	3.44	1.66	2.828	1.00763	2	5	3	2.6	1.60357	13	16	3	14.8	1.96396	2	2	0	2	0	10.811	114.818	104.007	34.7254	53.5814	0.6	1.55	0.95	0.84	0.491717	79	101	22	93.6	12.4671	0	0	0	0	0	317.5	16200	15882.5	3673.5	8382.5	0.02658	82	81.9734	21.8159	42.5664
0.79	3.98	3.19	2.818	1.91013	2	6	4	3.2	2.1009	1	17	16	11.6	9.39919	1	3	2	1.8	0.787839	18.9984	132.905	113.907	48.2446	58.4052	0.5	2.6	2.1	1.175	1.16532	8	102	94	71	54.8132	0	0	0	0	0	0	0	0	0	0	0.0277	400	399.972	57.2166	155.283
1.81	2.55	0.74	2.254	0.523259	4	4	0	4	0	13	16	3	14.8	2.12132	2	2	0	2	0	69.723	78.96	9.237	75.2652	6.53155	1.15	1.3	0.15	1.21	0.106066	81	93	12	88.2	8.48528	1e-08	1.4e-07	1.3e-07	6.2e-08	9.19239e-08	2740	3350	610	3106	431.335	0.52	29	28.48	11.912	20.1384
1.12	2.18	1.06	1.86	0.486505	4	8	4	4.8	2	4	15	11	10.8	5.08675	2	3	1	2.6	0.612372	58.6934	140.116	81.4226	81.4692	37.7602	1.15	1.85	0.7	1.37	0.320156	32	89	57	68.8	26.0816	7.2e-08	7.4e-07	6.68e-07	3.088e-07	3.05666e-07	0	0	0	0	0	11	91	80	58.6	37.555
1.1	2.04	0.94	1.8	0.443495	2	8	6	4	2.73861	10	13	3	11.4	1.69558	2	3	1	2.6	0.612372	10.811	158.925	148.114	59.5868	67.6108	0.85	1.75	0.9	1.23	0.428661	26	86	60	66.4	27.393	7.2e-08	1000000000000	1000000000000	400000000000	6.12372e+11	2620	16200	13580	8992	7434.42	11	91	80	49.4	43.0813
1.38	2.04	0.66	1.88	0.341844	2	9	7	4.2	3.81725	6	13	7	10.4	4.27618	2	3	1	2.4	0.654654	10.811	238.029	227.218	91.3338	133.593	0.85	1.75	0.9	1.13	0.488438	45	86	41	72.2	23.244	1.8e-07	1000000000000	1000000000000	600000000000	6.54654e+11	3155	16200	13045	11291	8060.72	27	48	21	31.2	11.225
2.1	2.2	0.1	2.16	0.0707107	5	5	0	5	0	10	16	6	12.4	4.24264	2	3	1	2.6	0.707107	106.42	127.6	21.18	114.892	14.9765	1.4	1.4	0	1.4	0	69	92	23	78.2	16.2635	1.08e-07	0.0001	9.9892e-05	4.00648e-05	7.06343e-05	2610	3070	460	2886	325.269	3	72	69	44.4	48.7904
1.1	3.44	2.34	2.664	1.31425	2	8	6	3.6	3.11677	3	16	13	12.4	6.79285	2	3	1	2.4	0.654654	15.9994	138.905	122.906	50.0899	64.2422	0.6	1.95	1.35	1.02	0.732657	33	101	68	81.6	35.7731	0	0	0	0	0	317.5	3570	3252.5	1399.5	1830.29	0.02658	400	399.973	82.6159	212.167
1.12	1.9	0.78	1.47	0.447353	3	8	5	5	3.06186	2	14	12	7.6	6.59545	1	3	2	2.2	0.935414	24.305	140.116	115.811	72.1416	69.3975	1.1	1.85	0.75	1.48	0.419449	32	85	53	61.4	30.502	4.4e-08	0.001	0.000999956	0.000400305	0.000612061	2100	4602	2502	2640.4	1227.27	11	160	149	96.4	87.2804
0.95	3.44	2.49	2.562	1.45843	2	5	3	3	1.69031	2	16	14	10.8	8.55236	1	3	2	2	0.845154	15.9994	87.62	71.6206	36.697	37.8111	0.6	2	1.4	1.04	0.763451	15	101	86	73.8	47.0441	0	0	0	0	0	0	0	0	0	0	0.02658	35	34.9734	11.4159	19.4329
1.3	2.01	0.71	1.584	0.502046	4	9	5	7	3.53553	4	14	10	8	7.07107	2	3	1	2.6	0.707107	72.64	232.038	159.398	168.279	112.711	1.25	1.8	0.55	1.58	0.388909	47	84	37	61.8	26.163	1.5e-07	0.0005	0.00049985	0.00020009	0.000353447	2490	5400	2910	3654	2057.68	54	60	6	56.4	4.24264
1.2	2.66	1.46	1.744	0.672151	4	8	4	5.8	2.29129	8	17	9	10.6	4.15331	2	3	1	2.8	0.5	55.845	157.25	101.405	110.619	57.5937	1.4	1.8	0.4	1.56	0.244949	27	97	70	54.6	32.6113	1e-07	1000000000000000	1000000000000000	200000000000000	500000000000000	0	0	0	0	0	0.449	80	79.551	36.4898	44.6678
0.89	3.04	2.15	1.728	0.944587	2	6	4	4.4	1.76383	2	15	13	9.2	6.96818	1	2	1	1.6	0.57735	14.0067	137.327	123.32	86.2047	55.0131	0.65	2.15	1.5	1.5	0.681094	14	100	86	58.6	43.5864	0	0	0	0	0	333.6	5400	5066.4	2342.72	2012.88	0.02583	60	59.9742	25.0052	23.3495
1.13	2.55	1.42	2.062	0.648527	2	8	6	3.2	3	5	14	9	11.8	4.28661	2	3	1	2.2	0.5	10.811	140.908	130.097	37.3102	64.7519	0.7	1.85	1.15	0.99	0.544001	31	95	64	78.6	30.1724	7e-07	1000000000000	1000000000000	400000000000	6.12372e+11	2280	18350	16070	14276	7593.22	13	140	127	69.4	72.3386
1.33	2.18	0.85	1.786	0.481443	4	5	1	4.4	0.612372	4	15	11	9.6	6.15427	2	3	1	2.6	0.612372	58.6934	91.224	32.5306	78.1969	15.2198	1.15	1.55	0.4	1.35	0.223607	49	89	40	68.6	22.383	7.2e-08	4.33e-07	3.61e-07	3.196e-07	1.65115e-07	0	0	0	0	0	23	91	68	47.4	31.1508
0.93	2.58	1.65	1.86	0.959003	3	6	3	3.6	1.5	1	16	15	8.8	8.41873	1	3	2	1.8	0.935414	22.9898	195.084	172.094	61.0387	83.9318	1	1.8	0.8	1.39	0.447912	11	94	83	55.6	47.0412	4.9e-08	1e+23	1e+23	4e+22	6.12372e+22	0	0	0	0	0	0.205	140	139.795	70.482	78.1535
0.79	3.16	2.37	2.436	1.27595	3	6	3	3.8	1.55839	1	17	16	12.4	8.43462	1	3	2	2	0.845154	35.453	132.905	97.4525	59.5916	50.44	1	2.6	1.6	1.39	0.82851	8	99	91	74.4	47.3558	7.2e-08	10000000000	10000000000	6000000000	6.54654e+09	0	0	0	0	0	0.0089	91	90.9911	25.4053	47.6214
0.95	3.44	2.49	2.602	1.15274	2	6	4	3.6	1.91485	2	17	15	13.2	6.64162	1	2	1	1.8	0.471405	15.9994	208.98	192.981	72.8104	85.9783	0.6	2	1.4	1.16	0.656591	15	101	86	80.6	39.1408	0	0	0	0	0	0	0	0	0	0	0.0089	35	34.9911	8.61241	15.9699
2.2	2.55	0.35	2.27	0.247487	4	5	1	4.8	0.707107	10	16	6	11.2	4.24264	2	3	1	2.8	0.707107	78.96	106.42	27.46	100.928	19.4172	1.15	1.4	0.25	1.35	0.176777	69	93	24	73.8	16.9706	1e-08	1.08e-07	9.8e-08	8.84e-08	6.92965e-08	3070	3350	280	3126	197.99	0.52	72	71.48	57.704	50.544
2.1	2.28	0.18	2.172	0.127279	5	6	1	5.4	0.707107	10	16	6	13.6	4.24264	2	3	1	2.4	0.707107	127.6	195.084	67.484	154.594	47.7184	1.35	1.4	0.05	1.38	0.0353553	68	92	24	82.4	16.9706	1.06e-07	0.0001	9.9894e-05	6.00424e-05	7.06357e-05	2610	2680	70	2638	49.4975	3	72	69	30.6	48.7904
1.5	2.58	1.08	2.234	0.594715	3	6	3	4	1.69031	5	16	11	12.8	5.81869	2	3	1	2.4	0.654654	32.065	180.948	148.883	77.0022	79.7663	1	1.6	0.6	1.21	0.349489	52	94	42	81	22.7408	1.63e-08	1e+23	1e+23	6e+22	6.54654e+22	0	0	0	0	0	0.205	430	429.795	97.523	224.082
0.82	3.98	3.16	2.873	1.85273	2	5	3	3	1.76166	1	17	16	11.4	9.45406	1	3	2	1.8	0.787839	18.9984	102.906	83.9071	41.0821	43.5807	0.5	2.35	1.85	1.085	1.00303	9	102	93	70.6	54.2796	0	0	0	0	0	0	0	0	0	0	0.0277	150	149.972	40.6166	74.6612
0.79	3.98	3.19	3.012	1.71271	2	6	4	3.6	2.61861	1	17	16	13.2	8.29802	1	2	1	1.8	0.534522	18.9984	207.2	188.202	79.4201	103.752	0.5	2.6	2.1	1.18	1.16312	8	102	94	79.2	48.6856	0	0	0	0	0	0	0	0	0	0	0.0277	36	35.9723	14.2166	23.2259
1.63	2.04	0.41	1.794	0.289914	2	4	2	3.2	1.41421	5	13	8	8.2	5.65685	2	3	1	2.6	0.707107	10.811	50.9415	40.1305	34.8893	28.3765	0.85	1.35	0.5	1.15	0.353553	54	86	32	66.8	22.6274	2e-07	1000000000000	1000000000000	400000000000	7.07107e+11	4560	16200	11640	9216	8230.72	27	31	4	29.4	2.82843
0.79	2.19	1.4	1.572	0.809027	3	6	3	4.2	1.83712	1	15	14	9.2	8.38153	1	2	1	1.6	0.612372	28.0855	132.905	104.82	71.1688	63.0235	1	2.6	1.6	1.66	0.960469	8	90	82	56.2	49.2468	1e-07	0.001	0.0009999	0.000200124	0.000499923	0	0	0	0	0	0.236	150	149.764	44.4944	68.9052
0.89	3.44	2.55	2.56	1.46976	2	8	6	3.7	2.87977	2	16	14	12	7.81246	1	3	2	1.9	0.707107	15.9994	140.908	124.908	63.3318	76.3664	0.6	2.15	1.55	1.12	0.869602	14	101	87	75.3	48.4272	0	0	0	0	0	317.5	3420	3102.5	1084.5	1376.34	0.02658	24	23.9734	7.31595	12.1611
1.22	1.91	0.69	1.766	0.364848	3	5	2	3.6	1.06904	3	14	11	11	5.73212	2	3	1	2.4	0.654654	28.0855	88.9059	60.8203	46.3712	32.5364	1.1	1.8	0.7	1.29	0.364496	25	85	60	69.4	31.0943	7.2e-08	0.001	0.000999928	0.000600134	0.000654434	2200	4970	2770	2974	1450.06	17	150	133	111.6	70.1967
0.89	3.44	2.55	2.646	1.38444	2	6	4	3.6	2.61861	2	16	14	13	7.36788	1	2	1	1.8	0.534522	15.9994	208.98	192.981	78.8611	107.245	0.6	2.15	1.55	1.11	0.866438	14	101	87	80.8	45.2169	0	0	0	0	0	317.5	1790	1472.5	872.5	911.168	0.02658	18	17.9734	5.21595	9.4863
2.28	3.44	1.16	2.976	0.820244	2	5	3	3.2	2.12132	9	16	7	13.2	4.94975	2	3	1	2.4	0.707107	15.9994	102.906	86.9061	50.7618	61.4519	0.6	1.35	0.75	0.9	0.53033	65	101	36	86.6	25.4558	0	0	0	0	0	317.5	4700	4382.5	2070.5	3098.9	0.02658	150	149.973	60.0159	106.047
1.91	2.1	0.19	1.986	0.13435	4	5	1	4.4	0.707107	10	16	6	12.4	4.24264	2	3	1	2.6	0.707107	58.6934	127.6	68.9066	86.256	48.7243	1.35	1.4	0.05	1.37	0.0353553	67	92	25	77	17.6777	7.2e-08	0.0001	9.9928e-05	4.00432e-05	7.06598e-05	2610	4970	2360	4026	1668.77	3	91	88	55.8	62.2254
0.89	3.44	2.55	2.569	1.45502	2	8	6	3.7	2.87977	2	16	14	12.7	7.19315	1	3	2	1.9	0.707107	15.9994	162.5	146.501	65.491	80.5095	0.6	2.15	1.55	1.11	0.855912	14	101	87	74.6	49.5956	0	0	0	0	0	317.5	3420	3102.5	1127.5	1449.23	0.02658	24	23.9734	7.11595	12.0247
0.82	3.44	2.62	2.048	1.27022	1	4	3	3	1.49071	1	17	16	7.2	8.95669	1	2	1	1.4	0.57735	1.00794	79.904	78.8961	35.0216	31.475	0.25	2.2	1.95	1.28	0.947658	10	103	93	64.4	52.38	0	0	0	0	0	0	0	0	0	0	0.02658	100	99.9734	40.0654	57.6721
1.25	2.55	1.3	2.086	0.595221	2	8	6	3.2	3	13	15	2	13.8	0.935414	2	3	1	2.2	0.5	10.811	168.934	158.123	42.9155	78.7645	0.7	1.75	1.05	0.97	0.494659	21	95	74	76.6	35.1123	6.76e-07	1000000000000	1000000000000	400000000000	6.12372e+11	0	0	0	0	0	17	140	123	70.2	71.3854
1.25	2.33	1.08	1.846	0.611177	5	8	3	6.4	1.69558	10	15	5	12.8	2.89396	2	3	1	2.8	0.5	106.42	207.2	100.78	151.582	49.2911	1.4	1.8	0.4	1.62	0.225693	21	82	61	52.4	32.5922	1.08e-07	6.76e-07	5.68e-07	3.556e-07	3.30304e-07	0	0	0	0	0	17	72	55	42.6	31.1107
1.22	2.33	1.11	1.834	0.629464	5	8	3	6.4	1.69558	10	14	4	11.6	1.87083	2	3	1	2.8	0.5	106.42	207.2	100.78	149.008	48.0164	1.4	1.8	0.4	1.62	0.225693	24	82	58	53.6	30.7876	1.08e-07	9.26e-07	8.18e-07	4.556e-07	4.82352e-07	1260	3070	1810	2564	839.479	11	72	61	40.2	34.2546
2.33	3.44	1.11	3.046	0.653431	2	6	4	3	2.0702	14	16	2	15.6	1.06904	2	2	0	2	0	15.9994	207.2	191.201	57.4526	100.399	0.6	1.8	1.2	0.92	0.623355	82	101	19	95.8	9.90671	0	0	0	0	0	0	0	0	0	0	0.02658	35	34.9734	7.05695	18.6705
0.82	2.54	1.72	2.024	1.21622	5	6	1	5.7	0.707107	1	11	10	8	7.07107	1	3	2	2.4	1.41421	85.4678	196.967	111.499	163.517	78.8415	1.35	2.35	1	1.65	0.707107	9	70	61	51.7	43.1335	2.2e-08	1.33e-07	1.11e-07	5.53e-08	7.84889e-08	1300	1740	440	1608	311.127	58	320	262	241.4	185.262
0.79	2.96	2.17	2.149	1.31235	3	6	3	4.4	1.20344	1	17	16	10.8	9.99655	1	3	2	1.8	0.787839	22.9898	132.905	109.916	85.7131	38.5091	1.15	2.6	1.45	1.57	0.752696	8	98	90	64	54.989	4.9e-08	1e+18	1e+18	6e+17	6.43268e+17	0	0	0	0	0	0.12	140	139.88	22.972	54.4628
0.79	3.98	3.19	2.783	1.94381	2	6	4	3.2	2.1009	1	17	16	11.2	9.57367	1	3	2	1.8	0.787839	18.9984	132.905	113.907	47.3838	58.114	0.5	2.6	2.1	1.18	1.16678	8	102	94	69.8	54.979	0	0	0	0	0	0	0	0	0	0	0.0277	100	99.9723	17.9966	40.2879
1.2	2.01	0.81	1.606	0.452811	3	8	5	5.4	2.69258	10	14	4	12.2	2.29129	2	3	1	2.4	0.612372	26.9815	157.25	130.268	97.3523	64.5874	1.25	1.8	0.55	1.47	0.336805	27	84	57	60.4	34.1376	2.7e-08	0.0005	0.000499973	0.000200529	0.000305646	2680	5400	2720	4252	1610.25	11	235	224	75.4	103.443
1.2	2.28	1.08	1.912	0.493102	3	8	5	5.2	2.42384	10	14	4	11.6	2.44949	2	3	1	2.6	0.612372	28.0855	195.084	166.999	120.718	96.1066	1.1	1.8	0.7	1.34	0.319668	27	85	58	66.6	26.5118	1.06e-07	0.001	0.000999894	0.000400304	0.000612062	2200	2680	480	2488	293.939	11	150	139	91	66.3419
0.82	3.98	3.16	2.77	1.95555	2	5	3	3	1.66091	1	17	16	10.8	9.99655	1	3	2	1.8	0.787839	18.9984	85.4678	66.4694	36.898	34.0137	0.5	2.35	1.85	1.15	1.07639	9	102	93	65.9	58.1599	0	0	0	0	0	0	0	0	0	0	0.0277	100	99.9723	23.2166	44.7096
1.25	2.58	1.33	2.048	0.940452	3	8	5	5	3.53553	15	16	1	15.6	0.707107	2	3	1	2.4	0.707107	32.065	168.934	136.869	86.8127	96.7811	1	1.75	0.75	1.3	0.53033	21	94	73	64.8	51.6188	6.76e-07	1e+23	1e+23	6e+22	7.07107e+22	0	0	0	0	0	0.205	17	16.795	6.923	11.8759
1.2	2.33	1.13	1.826	0.641658	5	8	3	6.4	1.69558	10	14	4	10.8	2	2	3	1	2.8	0.5	106.42	207.2	100.78	146.908	47.1951	1.4	1.8	0.4	1.64	0.244949	27	82	55	54.8	28.9871	1.08e-07	1.31e-06	1.202e-06	6.092e-07	7.16765e-07	1260	3070	1810	2552	836.413	11	72	61	40.2	34.2546
1.1	2.33	1.23	1.786	0.702656	5	8	3	6.4	1.69558	3	14	11	8	5.41987	2	3	1	2.8	0.5	106.42	207.2	100.78	139.57	46.0046	1.4	1.95	0.55	1.7	0.313748	33	82	49	57.2	25.4018	1.08e-07	6.15e-07	5.07e-07	3.312e-07	2.9337e-07	1260	3070	1810	2470	826.164	13	72	59	41	33.1945
1.27	2.33	1.06	1.854	0.598989	5	8	3	6.4	1.69558	10	17	7	13.6	3.9211	2	3	1	2.8	0.5	106.42	207.2	100.78	153.995	50.7358	1.4	1.8	0.4	1.62	0.225693	20	82	62	52	33.1945	1.08e-07	5.8e-07	4.72e-07	3.172e-07	2.7223e-07	0	0	0	0	0	16	72	56	42.2	31.6267
2.16	2.19	0.03	2.184	0.0212132	3	5	2	3.4	1.41421	6	15	9	13.2	6.36396	2	3	1	2.2	0.707107	30.9738	95.94	64.9662	43.967	45.9381	1	1.45	0.45	1.09	0.318198	56	90	34	83.2	24.0416	5.5e-08	1e-07	4.5e-08	9.1e-08	3.18198e-08	0	0	0	0	0	0.236	139	138.764	27.9888	98.121
1.1	1.9	0.8	1.556	0.468615	4	8	4	5.8	2.29129	11	16	5	13.4	2.80624	2	3	1	2.8	0.5	63.546	173.04	109.494	117.598	61.2337	1.35	1.75	0.4	1.55	0.223607	17	79	62	51.4	35.2544	1.72e-08	2.5e-07	2.328e-07	1.2288e-07	1.3287e-07	1215	3570	2355	2307	1300.36	39	400	361	192	213.194
1.1	1.9	0.8	1.566	0.476681	3	8	5	5.2	2.89396	8	14	6	11.6	2.80624	2	3	1	2.6	0.612372	28.0855	158.925	130.84	85.9733	75.5267	1.1	1.75	0.65	1.42	0.363576	26	85	59	56.6	33.0964	1e-07	0.001	0.0009999	0.00040048	0.000611883	2200	4910	2710	2910	1271.86	11	150	139	80.4	77.7038
2.28	2.33	0.05	2.32	0.0353553	6	6	0	6	0	10	14	4	13.2	2.82843	2	3	1	2.2	0.707107	195.084	207.2	12.116	204.777	8.56731	1.35	1.8	0.45	1.71	0.318198	68	82	14	79.2	9.89949	1.06e-07	2.1e-07	1.04e-07	1.892e-07	7.35391e-08	1260	2680	1420	1544	1004.09	35	72	37	42.4	26.163
1.14	1.9	0.76	1.488	0.432319	3	8	5	5.2	2.89396	3	14	11	8.6	5.67891	2	3	1	2.6	0.612372	28.0855	144.242	116.156	77.9222	68.124	1.1	1.85	0.75	1.5	0.423896	19	85	66	49.8	36.275	5.5e-07	0.001	0.00099945	0.000400367	0.000611998	0	0	0	0	0	16	150	134	70	81.6509
0.89	3.44	2.55	2.577	1.40743	2	8	6	3.4	2.63923	2	16	14	11.8	6.96791	1	3	2	2.2	0.787839	15.9994	144.242	128.243	48.7441	63.6217	0.6	2.15	1.55	1.04	0.755326	14	101	87	77	41.9606	0	0	0	0	0	317.5	5150	4832.5	1615.5	2477.65	0.02658	18	17.9734	5.07595	9.06901
0.89	3.44	2.55	2.642	1.36484	2	6	4	3.3	2.2011	2	16	14	12.7	7.28839	1	3	2	1.9	0.707107	15.9994	137.327	121.328	56.1796	69.4953	0.6	2.15	1.55	1.065	0.814232	14	101	87	79.8	44.655	0	0	0	0	0	317.5	3570	3252.5	1132.5	1473.04	0.02658	400	399.973	43.9159	156.123
1.3	1.96	0.66	1.676	0.384431	4	6	2	5	1.11803	4	14	10	8.4	4.84768	2	3	1	2.8	0.5	58.6934	178.49	119.797	118.615	66.9684	1.35	1.55	0.2	1.45	0.111803	50	83	33	63.4	15.504	7.2e-08	3.4e-07	2.68e-07	1.878e-07	1.56573e-07	2500	4970	2470	3692	1324.96	23	91	68	59	38.3406
1.13	2.2	1.07	1.67	0.598279	5	8	3	6.2	1.83712	5	12	7	8.4	3.58818	3	3	0	3	0	106.42	140.908	34.4876	121.413	20.0834	1.4	1.85	0.45	1.61	0.254337	31	75	44	55	24.6475	7e-08	7e-07	6.3e-07	3.372e-07	3.70687e-07	2280	3070	790	2602	477.847	13	97	84	53.4	42.7829
1.1	1.91	0.81	1.466	0.463182	3	8	5	5.4	2.69258	2	10	8	5.6	4.51387	1	3	2	2.6	1	24.305	138.905	114.6	83.9005	58.2921	1.35	1.95	0.6	1.62	0.343693	33	73	40	54.6	22.2149	4.4e-08	6.15e-07	5.71e-07	2.836e-07	3.38475e-07	2475	4970	2495	3898.4	1462.43	13	160	147	73.6	69.4064
1.2	2.2	1	1.716	0.560446	5	8	3	6.2	1.83712	10	13	3	10.6	1.5	2	3	1	2.8	0.5	106.42	157.25	50.83	128.432	29.6614	1.4	1.8	0.4	1.59	0.225	27	79	52	54.2	28.1336	8e-08	1.31e-06	1.23e-06	5.832e-07	7.41897e-07	1215	3070	1855	2543	858.156	11	82	71	49.6	39.6595
0.89	3.44	2.55	2.613	1.40051	2	6	4	3.3	2.2011	2	16	14	11.3	7.79146	1	3	2	2	0.830455	15.9994	137.327	121.328	52.1528	64.6966	0.6	2.15	1.55	1.075	0.82119	14	101	87	75	45.6448	0	0	0	0	0	317.5	6190	5872.5	1648.5	2739.14	0.02658	139	138.973	18.2959	53.631
0.89	3.44	2.55	2.532	1.50204	2	6	4	3.4	2.36352	2	16	14	10.9	8.39643	1	3	2	1.8	0.787839	15.9994	186.207	170.208	59.6935	82.941	0.6	2.15	1.55	1.105	0.856743	14	101	87	70.8	51.0098	0	0	0	0	0	317.5	4700	4382.5	1365.5	2026.29	0.02658	200	199.973	28.4159	77.5457
1.1	2.2	1.1	1.676	0.618345	5	8	3	6.2	1.83712	10	16	6	13	3.3541	2	3	1	2.8	0.5	106.42	173.04	66.62	134.748	39.2695	1.4	1.75	0.35	1.57	0.196055	17	79	62	50.2	34.1906	8e-08	2.5e-07	1.7e-07	1.592e-07	9.35495e-08	1215	3070	1855	2107	997.65	39	82	43	60.8	22.7129
1.2	3.98	2.78	2.415	1.18573	2	8	6	4.25	2.62996	9	17	8	13.25	3.86221	2	3	1	2.5	0.57735	18.9984	151.964	132.966	66.6434	59.8746	0.5	1.85	1.35	1.175	0.569356	18	102	84	71.5	37.855	0	0	0	0	0	0	0	0	0	0	0.0277	400	399.972	103.558	197.736
1.22	2.2	0.98	1.612	0.692965	5	8	3	6.8	2.12132	10	12	2	11.2	1.41421	3	3	0	3	0	106.42	162.5	56.08	140.068	39.6545	1.4	1.75	0.35	1.61	0.247487	24	69	45	42	31.8198	1.08e-07	9.26e-07	8.18e-07	5.988e-07	5.78413e-07	2710	3070	360	2854	254.558	11	72	61	35.4	43.1335
1	3.44	2.44	2.574	1.16361	2	4	2	3	1.05409	2	17	15	11.8	6.9282	1	3	2	2	0.745356	15.9994	55.845	39.8456	32.675	17.9159	0.6	1.8	1.2	1.08	0.549747	16	101	85	75.6	39.4518	0	0	0	0	0	206	4910	4704	1912.2	2391.29	0.0089	200	199.991	56.0124	92.3656
0.82	3.44	2.62	2.34	1.44122	2	4	2	3	1.26491	1	16	15	9.75	8.21584	1	3	2	2	0.894427	15.9994	51.9961	35.9967	30.7733	19.5576	0.6	2.2	1.6	1.2	0.839047	10	101	91	67.25	47.5847	0	0	0	0	0	317.5	5940	5622.5	2143.75	2905.34	0.02658	100	99.9734	48.5133	61.39
1.1	2.2	1.1	1.658	0.615244	5	8	3	6.2	1.83712	10	16	6	12.8	3.39116	3	3	0	3	0	106.42	173.04	66.62	134.266	39.6677	1.4	1.75	0.35	1.57	0.196055	17	75	58	49.4	33.1813	7e-08	2.5e-07	1.8e-07	1.572e-07	9.62886e-08	1590	3070	1480	2326	827.406	39	97	58	63.8	27.7646
0.89	3.44	2.55	2.522	1.49603	2	8	6	3.7	2.87977	2	16	14	11.5	7.72925	1	3	2	2	0.830455	15.9994	157.25	141.251	62.0807	76.6456	0.6	2.15	1.55	1.115	0.862559	14	101	87	71.4	49.404	0	0	0	0	0	317.5	3480	3162.5	1130.5	1460.17	0.02658	54	53.9734	10.1159	21.4222
0.89	3.44	2.55	2.584	1.44697	2	6	4	3.5	2.43891	2	16	14	11.2	8.09001	1	3	2	2	0.830455	15.9994	192.217	176.218	65.1773	84.7146	0.6	2.15	1.55	1.105	0.856743	14	101	87	72.5	49.1593	0	0	0	0	0	317.5	4825	4507.5	1327	1965.87	0.02658	150	149.973	20.3159	57.6996
0.89	3.44	2.55	2.573	1.41454	2	8	6	3.4	2.63923	2	16	14	11.5	7.47986	1	3	2	2.2	0.787839	15.9994	138.905	122.906	48.2105	62.2608	0.6	2.15	1.55	1.05	0.774597	14	101	87	77.3	41.394	0	0	0	0	0	317.5	5150	4832.5	1630	2485.5	0.02658	18	17.9734	4.67595	8.26333
0.79	3.16	2.37	2.246	1.47385	3	8	5	4.2	2.25908	1	17	16	11.6	9.39919	1	3	2	1.8	0.787839	35.453	158.925	123.472	67.6553	64.1695	1	2.6	1.6	1.515	0.877914	8	99	91	64.6	55.6752	7.5e-08	10000000000	10000000000	6000000000	6.43268e+09	0	0	0	0	0	0.0089	100	99.9911	18.3053	40.1766
1.2	1.96	0.76	1.684	0.348622	4	8	4	5.2	1.83712	9	14	5	12.2	2.29129	2	3	1	2.6	0.612372	65.409	151.964	86.555	104.04	42.2487	1.35	1.85	0.5	1.49	0.23184	18	83	65	67.2	30.998	6e-08	9e-07	8.4e-07	2.5e-07	4.07412e-07	0	0	0	0	0	14	120	106	77.6	49.577
1.3	2.55	1.25	1.882	0.468651	2	9	7	4.4	2.848	4	14	10	9.6	4.57044	2	3	1	2.6	0.57735	12.0107	232.038	220.027	76.7649	93.6124	0.7	1.8	1.1	1.28	0.430762	47	95	48	69.8	20.6882	1e-07	0.001	0.0009999	0.00020207	0.000470206	2200	18350	16150	6572	7071.52	54	150	96	100.8	44.1362
1.91	2.1	0.19	2.014	0.10857	4	5	1	4.6	0.612372	10	16	6	13.4	3.5	2	3	1	2.4	0.612372	58.6934	127.6	68.9066	98.8694	41.091	1.35	1.45	0.1	1.39	0.0467707	67	92	25	81.2	14.6074	7.2e-08	0.0001	9.9928e-05	4.01088e-05	6.11264e-05	2610	4970	2360	3716	1332.19	3	91	88	42.4	50.5198
1.14	1.96	0.82	1.776	0.398481	4	8	4	5.2	1.83712	6	14	8	10.8	3.74166	2	3	1	2.6	0.612372	58.6934	144.242	85.5486	99.8098	43.5523	1.35	1.85	0.5	1.49	0.23184	30	83	53	66	24.2126	7.2e-08	6.43e-07	5.71e-07	2.034e-07	2.758e-07	2330	4970	2640	3454	1549.21	17	91	74	66.6	33.7787
1.3	3.16	1.86	2.788	1.31522	3	9	6	4.2	4.24264	4	17	13	14.4	9.19239	2	3	1	2.2	0.707107	35.453	232.038	196.585	74.77	139.007	1	1.8	0.8	1.16	0.565685	47	99	52	88.6	36.7696	1.5e-07	10000000000	10000000000	8000000000	7.07107e+09	206	2490	2284	662.8	1615.03	0.0089	54	53.9911	10.8071	38.1775
0.95	3.44	2.49	2.514	1.52272	2	6	4	3.4	2.32993	2	16	14	10.8	8.55236	1	3	2	2	0.845154	15.9994	178.49	162.491	62.8216	85.7136	0.6	2	1.4	1.07	0.792374	15	101	86	73.6	47.2199	0	0	0	0	0	0	0	0	0	0	0.02658	35	34.9734	11.6159	19.6337
1.28	2.28	1	1.816	0.566216	5	9	4	7	2.09165	8	14	6	10	2.73861	2	3	1	2.8	0.5	118.71	244	125.29	199.376	57.3543	1.35	1.75	0.4	1.53	0.229129	43	83	40	61	19.6055	1.06e-07	1.5e-06	1.394e-06	6.654e-07	8.5182e-07	2260	2680	420	2476	235.266	6	72	66	44.6	39.462
1.81	2.2	0.39	2.083	0.275772	4	5	1	4.7	0.707107	10	13	3	10.9	2.12132	2	3	1	2.7	0.707107	69.723	106.42	36.697	95.4109	25.9487	1.3	1.4	0.1	1.37	0.0707107	69	81	12	72.6	8.48528	1.08e-07	1.4e-07	3.2e-08	1.176e-07	2.26274e-08	2740	3070	330	2971	233.345	29	72	43	59.1	30.4056
1.33	1.91	0.58	1.652	0.333954	4	5	1	4.6	0.612372	4	13	9	8.2	4.5	2	3	1	2.8	0.5	58.6934	114.818	56.1246	82.9306	26.9795	1.35	1.55	0.2	1.47	0.122474	49	79	30	62.2	14.543	7.2e-08	4.33e-07	3.61e-07	2.18e-07	2.19464e-07	1215	4970	3755	3751	1714.64	23	91	68	62	40.0156
0.89	3.44	2.55	2.502	1.52257	2	8	6	3.8	2.98271	2	16	14	10.8	8.4241	1	3	2	2	0.830455	15.9994	180.948	164.948	69.0504	86.7126	0.6	2.15	1.55	1.13	0.884834	14	101	87	71.9	48.5921	0	0	0	0	0	317.5	3400	3082.5	1102	1401.68	0.02658	57	56.9734	10.6159	22.5106
0.95	3.44	2.49	2.653	1.34145	2	5	3	3.1	1.80517	2	16	14	11.4	7.7058	1	3	2	2	0.830455	15.9994	95.94	79.9406	42.3021	44.1761	0.6	2	1.4	1.045	0.754555	15	101	86	75.3	45.1284	0	0	0	0	0	0	0	0	0	0	0.02658	139	138.973	28.9159	58.442
1.33	3.04	1.71	2.264	0.976108	2	5	3	3.4	1.69558	4	16	12	10.8	6.95521	2	3	1	2.4	0.612372	14.0067	91.224	77.2173	48.5053	44.3719	0.65	1.55	0.9	1.08	0.505594	49	100	51	78.4	30.131	0	0	0	0	0	0	0	0	0	0	0.02583	23	22.9742	9.25133	14.0324
0.95	3.44	2.49	2.646	1.36778	2	5	3	3.2	1.96396	2	16	14	12.8	7.28991	1	2	1	1.8	0.534522	15.9994	118.71	102.711	50.8656	58.5562	0.6	2	1.4	1.05	0.772288	15	101	86	80.2	44.5485	0	0	0	0	0	0	0	0	0	0	0.02658	67	66.9734	20.4159	36.0057
0.89	3.44	2.55	2.557	1.47484	2	8	6	3.7	2.87977	2	16	14	11.8	8.1537	1	3	2	1.9	0.707107	15.9994	138.905	122.906	63.1316	76.019	0.6	2.15	1.55	1.13	0.884834	14	101	87	75.5	48.1171	0	0	0	0	0	317.5	3420	3102.5	1104	1407.34	0.02658	24	23.9734	7.31595	12.1611
0.95	3.44	2.49	2.653	1.34145	2	5	3	3.1	1.80517	2	16	14	11.4	7.7058	1	3	2	2	0.830455	15.9994	95.94	79.9406	42.3021	44.1761	0.6	2	1.4	1.045	0.754555	15	101	86	75.3	45.1284	0	0	0	0	0	0	0	0	0	0	0.02658	139	138.973	28.9159	58.442
0.89	3.44	2.55	2.549	1.46053	2	9	7	3.8	3.15135	2	16	14	11.8	7.56124	1	3	2	2	0.830455	15.9994	238.029	222.03	72.109	98.7422	0.6	2.15	1.55	1.12	0.863633	14	101	87	75.4	46.2311	0	0	0	0	0	317.5	3155	2837.5	1061	1305.59	0.02658	97	96.9734	16.0159	37.6483
1.2	2.2	1	1.4	0.707107	6	8	2	7.6	1.41421	9	9	0	9	0	3	3	0	3	0	151.964	192.217	40.253	160.015	28.4632	1.35	1.85	0.5	1.75	0.353553	18	66	48	27.6	33.9411	4.7e-08	9e-07	8.53e-07	7.294e-07	6.03162e-07	0	0	0	0	0	14	150	136	41.2	96.1665
1.61	3.44	1.83	2.79	1.07783	2	6	4	3	2.0702	13	16	3	15.2	1.55839	2	2	0	2	0	15.9994	208.98	192.981	56.792	101.844	0.6	1.6	1	0.93	0.559974	80	101	21	94	11.8322	0	0	0	0	0	317.5	5100	4782.5	1568.5	2479.6	0.02658	235	234.973	48.6159	124.601
0.89	3.44	2.55	2.576	1.4092	2	8	6	3.4	2.63923	2	16	14	11.7	7.12088	1	3	2	2.2	0.787839	15.9994	140.908	124.908	48.4107	62.7666	0.6	2.15	1.55	1.04	0.755326	14	101	87	77.1	41.7689	0	0	0	0	0	317.5	5150	4832.5	1610.5	2475.24	0.02658	18	17.9734	4.67595	8.26333
1.69	2.96	1.27	2.366	0.532583	3	6	3	4.2	1.37437	12	17	5	15.2	2.02759	2	3	1	2.2	0.471405	32.065	208.98	176.915	93.0851	77.1468	1	1.6	0.6	1.26	0.310466	75	98	23	89.6	9.56266	7e-08	1e+23	1e+23	4.00002e+22	5.77348e+22	0	0	0	0	0	0.12	97	96.88	21.106	44.8633
0.89	3.44	2.55	2.502	1.52257	2	8	6	3.8	2.98271	2	16	14	12.1	7.88823	1	3	2	2	0.830455	15.9994	180.948	164.948	72.4638	92.3152	0.6	2.15	1.55	1.11	0.855912	14	101	87	70.3	51.1423	0	0	0	0	0	317.5	3400	3082.5	1013.5	1291.21	0.02658	57	56.9734	13.2159	25.1595
1.1	1.96	0.86	1.702	0.608112	5	8	3	5.9	2.12132	11	14	3	13.1	2.12132	2	3	1	2.3	0.707107	118.71	158.925	40.2154	130.775	28.4365	1.45	1.75	0.3	1.54	0.212132	26	83	57	65.9	40.3051	1.15e-07	1.15e-06	1.035e-06	4.255e-07	7.31856e-07	2500	2620	120	2536	84.8528	11	67	56	50.2	39.598
2.04	2.16	0.12	2.064	0.0848528	2	5	3	2.6	2.12132	6	13	7	11.6	4.94975	2	3	1	2.2	0.707107	10.811	95.94	85.129	27.8368	60.1953	0.85	1.45	0.6	0.97	0.424264	56	86	30	80	21.2132	5.5e-08	1000000000000	1000000000000	800000000000	7.07107e+11	6190	16200	10010	14198	7078.14	27	139	112	49.4	79.196
0.89	3.44	2.55	2.572	1.46711	2	8	6	3.8	2.98271	2	16	14	11.2	8.09001	1	3	2	2	0.830455	15.9994	192.217	176.218	70.1773	89.295	0.6	2.15	1.55	1.12	0.879459	14	101	87	73.3	47.9117	0	0	0	0	0	317.5	4825	4507.5	1244.5	1846.34	0.02658	150	149.973	19.9159	57.7607
0.89	3.04	2.15	1.338	1.13815	2	6	4	4.4	2.61861	1	15	14	4.4	7.10131	1	2	1	1.2	0.534522	6.941	137.327	130.386	86.5857	83.0985	0.65	2.15	1.5	1.71	0.795523	12	100	88	30.8	46.2478	0	0	0	0	0	333.6	6000	5666.4	2238.72	2599.8	0.02583	85	84.9742	27.8052	39.3309
0.89	3.44	2.55	2.572	1.46212	2	8	6	3.7	2.87977	2	16	14	11.2	7.89587	1	3	2	2	0.830455	15.9994	144.242	128.243	61.0832	74.2223	0.6	2.15	1.55	1.12	0.869602	14	101	87	72	48.7676	0	0	0	0	0	317.5	6190	5872.5	1366.5	2309.11	0.02658	139	138.973	19.2159	53.4426
1.69	2.19	0.5	1.89	0.353553	3	5	2	4.2	1.41421	12	15	3	13.2	2.12132	2	3	1	2.6	0.707107	30.9738	112.411	81.4372	79.8361	57.5848	1	1.55	0.55	1.33	0.388909	75	90	15	81	10.6066	7e-08	1e-07	3e-08	8.2e-08	2.12132e-08	0	0	0	0	0	0.236	97	96.764	58.2944	68.4225
0.89	3.44	2.55	2.526	1.49	2	8	6	3.7	2.87977	2	16	14	11.9	7.75598	1	3	2	2	0.830455	15.9994	167.259	151.26	63.0816	78.8578	0.6	2.15	1.55	1.11	0.855912	14	101	87	70.9	50.2114	0	0	0	0	0	317.5	3480	3162.5	1145.5	1488.53	0.02658	54	53.9734	10.5159	21.5084
0.95	3.44	2.49	2.569	1.42463	2	5	3	3.1	1.80517	2	16	14	11.2	7.91768	1	3	2	2	0.830455	15.9994	92.9064	76.907	41.9081	43.5045	0.6	2	1.4	1.045	0.754555	15	101	86	74.9	45.4193	0	0	0	0	0	0	0	0	0	0	0.02658	54	53.9734	13.1959	25.2078
1.13	2.55	1.42	2.01	0.88576	4	8	4	5.6	2.61861	5	17	12	14	6.03561	2	3	1	2.4	0.654654	78.96	174.967	96.007	110.551	53.6687	1.15	1.85	0.7	1.41	0.427618	20	93	73	66	44.4329	1e-08	7e-07	6.9e-07	2.62e-07	4.15538e-07	0	0	0	0	0	0.52	16	15.48	6.112	9.23944
0.79	3.16	2.37	2.253	1.4647	3	8	5	4.2	2.25908	1	17	16	11.3	9.5059	1	3	2	1.8	0.787839	35.453	150.36	114.907	66.7987	62.1252	1	2.6	1.6	1.525	0.883396	8	99	91	64.8	55.4412	7.5e-08	10000000000	10000000000	6000000000	6.43268e+09	0	0	0	0	0	0.0089	100	99.9911	18.5053	40.1216
0.89	3.44	2.55	2.589	1.43896	2	8	6	3.7	2.87977	2	17	15	12.5	7.59424	1	3	2	2	0.830455	15.9994	174.967	158.968	64.6687	81.2207	0.6	2.15	1.55	1.095	0.847639	14	101	87	71.6	50.1316	0	0	0	0	0	0	0	0	0	0	0.02658	120	119.973	17.2159	46.126
1	3.44	2.44	2.644	1.35714	2	4	2	2.6	1.06904	2	16	14	12.8	7.28991	1	2	1	1.8	0.534522	15.9994	40.078	24.0786	23.2323	12.8768	0.6	1.8	1.2	0.94	0.630193	16	101	85	80.8	44.0811	0	0	0	0	0	317.5	3810	3492.5	1392.5	1886.35	0.02658	200	199.973	70.0159	116.479
1	2.2	1.2	1.66	0.687386	3	6	3	4.6	1.5	2	14	12	7.2	5.77711	1	3	2	2	1.11803	28.0855	192.217	164.131	98.5351	95.7702	1.1	1.8	0.7	1.48	0.345959	16	85	69	49.8	35.5704	3.4e-08	0.001	0.000999966	0.000200032	0.00049998	2200	4825	2625	3894	1201.21	150	200	50	170	30.6186
1.14	3.44	2.3	2.28	0.944222	2	8	6	4	2.47207	6	16	10	12	5.7735	2	3	1	2.4	0.57735	15.9994	144.242	128.243	55.2735	54.124	0.6	1.85	1.25	1.17	0.499444	30	101	71	75.2	32.2611	0	0	0	0	0	0	0	0	0	0	0.02658	94	93.9734	22.2873	42.9517
1.22	2.01	0.79	1.614	0.441631	3	8	5	5.4	2.69258	12	14	2	13	1.11803	2	3	1	2.4	0.612372	26.9815	162.5	135.518	99.4523	67.6384	1.25	1.75	0.5	1.45	0.306186	24	84	60	59.2	35.9722	2.7e-08	0.0005	0.000499973	0.000200376	0.000305803	2710	5400	2690	4264	1591.94	11	235	224	75.4	103.443
0.95	2.2	1.25	1.616	0.706249	5	5	0	5	0	2	13	11	7.4	5.67891	1	3	2	2	1.11803	87.62	114.818	27.198	100.58	13.7711	1.4	2	0.6	1.67	0.343693	15	79	64	49.4	35.4048	8e-08	1.35e-07	5.5e-08	1.132e-07	2.56588e-08	0	0	0	0	0	35	82	47	59.2	25.1172
2	3.44	1.44	2.9	0.88705	2	6	4	3.2	2.13809	12	16	4	15	2.0702	2	3	1	2.2	0.534522	15.9994	200.59	184.591	64.702	95.7784	0.6	1.5	0.9	0.89	0.497135	74	101	27	93.2	14.2528	0	0	0	0	0	0	0	0	0	0	0.02658	50	49.9734	11.6759	25.9619
1.1	2.01	0.91	1.6	0.520997	4	8	4	5.8	2.29129	11	14	3	12.6	1.69558	2	3	1	2.4	0.612372	72.64	158.925	86.2853	115.59	48.2374	1.25	1.75	0.5	1.51	0.280624	26	84	58	59.8	34.5724	8e-08	0.0005	0.00049992	0.000200476	0.000305701	1215	5400	4185	3451	2090.01	11	82	71	44.8	35.9287
1.1	1.9	0.8	1.74	0.4	3	8	5	5.2	2.42384	3	14	11	9	5.41987	2	3	1	2.6	0.612372	28.0855	186.207	158.121	113.498	89.8077	1.1	1.95	0.85	1.37	0.388507	33	85	52	63.8	24.4617	1.8e-07	0.001	0.00099982	0.000400195	0.000612173	2200	4700	2500	3255	1480.13	13	150	137	81.8	71.416
2.33	3.16	0.83	2.994	0.586899	3	6	3	3.6	2.12132	14	17	3	16.4	2.12132	2	2	0	2	0	35.453	207.2	171.747	69.8024	121.443	1	1.8	0.8	1.16	0.565685	82	99	17	95.6	12.0208	2.1e-07	10000000000	10000000000	8000000000	7.07107e+09	206	1260	1054	416.8	745.291	0.0089	35	34.9911	7.00712	24.7424
1.1	3.44	2.34	2.606	1.38186	2	8	6	3.4	3.11677	3	16	13	12.8	6.72947	2	3	1	2.2	0.534522	15.9994	138.905	122.906	42.777	64.4795	0.6	1.95	1.35	1	0.718381	33	101	68	83.2	35.2582	0	0	0	0	0	317.5	5100	4782.5	1705.5	2528.01	0.02658	235	234.973	49.6159	124.047
1.69	3.44	1.75	2.75	0.878256	2	6	4	3.6	1.91485	12	17	5	15.2	2.02759	2	3	1	2.2	0.471405	15.9994	208.98	192.981	77.7686	87.9364	0.6	1.6	1	1.07	0.51586	75	101	26	92.6	12.0554	0	0	0	0	0	206	2310	2104	988.2	1041.04	0.0089	97	96.9911	21.0124	44.924
1.1	3.44	2.34	2.606	1.38186	2	8	6	3.4	3.11677	3	16	13	12.8	6.72947	2	3	1	2.2	0.534522	15.9994	138.905	122.906	42.777	64.4795	0.6	1.95	1.35	1	0.718381	33	101	68	83.2	35.2582	0	0	0	0	0	317.5	5100	4782.5	1705.5	2528.01	0.02658	235	234.973	49.6159	124.047
2.01	3.44	1.43	2.91111	0.79418	2	6	4	3.55556	2.43168	14	16	2	15.1111	1.31876	2	2	0	2	0	15.9994	207.2	191.201	86.0263	115.976	0.6	1.8	1.2	1.07222	0.731586	82	101	19	92.7778	12.2226	0	0	0	0	0	317.5	5400	5082.5	1196.39	2053.11	0.02658	60	59.9734	18.3481	28.8196
0.95	3.44	2.49	2.664	1.33181	2	6	4	3.2	2.01717	2	16	14	11.9	7.34495	1	3	2	2	0.830455	15.9994	190.23	174.231	52.5012	71.3807	0.6	2	1.4	1.025	0.738854	15	101	86	77.1	44.2659	0	0	0	0	0	0	0	0	0	0	0.02658	400	399.973	55.8159	154.83
0.95	3.44	2.49	2.686	1.33576	2	5	3	3.2	1.96396	2	16	14	11.2	8.03563	1	3	2	2	0.845154	15.9994	95.94	79.9406	46.3116	49.7345	0.6	2	1.4	1.05	0.772288	15	101	86	74.8	46.2478	0	0	0	0	0	0	0	0	0	0	0.02658	139	138.973	34.8159	71.9257
0.89	3.44	2.55	2.524	1.493	2	6	4	3.4	2.28941	2	16	14	10.8	8.4241	1	3	2	2	0.830455	15.9994	137.327	121.328	55.2463	66.0037	0.6	2.15	1.55	1.115	0.862559	14	101	87	71.2	49.7192	0	0	0	0	0	317.5	3480	3162.5	1192.5	1588.4	0.02658	54	53.9734	10.7159	21.5946
0.89	3.44	2.55	2.515	1.50691	2	8	6	3.7	2.87977	2	16	14	11	8.13676	1	3	2	2	0.830455	15.9994	140.908	124.908	60.4464	73.3463	0.6	2.15	1.55	1.12	0.869602	14	101	87	71.8	48.8057	0	0	0	0	0	317.5	3480	3162.5	1090.5	1393.99	0.02658	54	53.9734	10.3159	21.4509
1	2.19	1.19	1.788	0.54322	3	5	2	4	1.11803	2	15	13	11.6	6.10328	1	2	1	1.8	0.5	30.9738	114.818	83.8442	66.3323	49.6597	1	1.8	0.8	1.38	0.404274	16	90	74	70.8	34.7976	3.4e-08	1e-07	6.6e-08	7.88e-08	3.01496e-08	0	0	0	0	0	0.236	200	199.764	72.8944	91.6518
1	2.19	1.19	1.614	0.666924	3	5	2	3.8	0.935414	2	15	13	9.2	7.47496	1	3	2	1.8	0.935414	30.9738	112.411	81.4372	50.9029	38.778	1	1.8	0.8	1.43	0.453459	16	90	74	57.4	42.8048	3.4e-08	1e-07	6.6e-08	6.76e-08	3.69256e-08	0	0	0	0	0	0.236	200	199.764	99.4944	111.682
0.89	3.44	2.55	2.572	1.46711	2	8	6	3.8	2.98271	2	16	14	11.2	8.09001	1	3	2	2	0.830455	15.9994	192.217	176.218	70.1773	89.295	0.6	2.15	1.55	1.12	0.879459	14	101	87	73.3	47.9117	0	0	0	0	0	317.5	4825	4507.5	1244.5	1846.34	0.02658	150	149.973	19.9159	57.7607
0.89	3.44	2.55	2.572	1.46711	2	8	6	3.8	2.98271	2	16	14	11.2	8.09001	1	3	2	2	0.830455	15.9994	192.217	176.218	70.1773	89.295	0.6	2.15	1.55	1.12	0.879459	14	101	87	73.3	47.9117	0	0	0	0	0	317.5	4825	4507.5	1244.5	1846.34	0.02658	150	149.973	19.9159	57.7607
1.1	1.65	0.55	1.54	0.388909	4	8	4	4.8	2.82843	3	12	9	10.2	6.36396	3	3	0	3	0	65.409	138.905	73.4965	80.1083	51.9699	1.35	1.95	0.6	1.47	0.424264	33	76	43	67.4	30.4056	6e-08	6.15e-07	5.55e-07	1.71e-07	3.92444e-07	2475	3700	1225	3455	866.206	13	120	107	98.6	75.6604
1.55	3.44	1.89	2.875	0.948288	2	6	4	3.4	2.36352	7	16	9	13.8	4.57881	2	3	1	2.2	0.525226	15.9994	207.2	191.201	75.1541	108.762	0.6	1.8	1.2	0.995	0.659447	58	101	43	88.8	21.8285	0	0	0	0	0	317.5	5150	4832.5	1427.5	2349.43	0.02658	48	47.9734	12.5959	23.5923
2.19	2.54	0.35	2.358	0.196437	3	6	3	4.8	1.83712	11	15	4	13.2	2.29129	2	3	1	2.4	0.612372	30.9738	207.2	176.226	132.616	103.843	1	1.8	0.8	1.3	0.368697	70	90	20	80.4	11.225	2.2e-08	2.1e-07	1.88e-07	9.08e-08	8.63221e-08	0	0	0	0	0	0.236	320	319.764	135.094	189.384
0.98	2.28	1.3	1.868	0.594264	2	5	3	3.6	1.5	1	14	13	9.4	5.94769	1	3	2	2.2	0.935414	6.941	102.906	95.9645	53.7846	51.0543	1.1	1.45	0.35	1.27	0.179409	12	85	73	62.4	33.4253	4.3e-08	0.001	0.000999957	0.000400036	0.000612335	2200	6000	3800	3960	1891.76	85	150	65	137	32.5
1.36	2.2	0.84	1.744	0.415151	3	5	2	3.8	0.935414	3	14	11	8.4	6.15427	2	3	1	2.6	0.612372	28.0855	101.07	72.9845	49.4306	33.6243	1.1	1.6	0.5	1.34	0.280624	19	85	66	54	37.2324	7.1e-08	0.001	0.000999929	0.000400234	0.000612133	0	0	0	0	0	16	150	134	90.4	77.1589
1.2	2.55	1.35	2.068	0.536315	2	8	6	5	2.58199	8	15	7	11	3.49603	2	3	1	2.6	0.57735	12.0107	190.23	178.219	116.139	92.4435	0.7	1.8	1.1	1.22	0.430762	27	95	68	67.6	28.5929	8.1e-08	1e-05	9.919e-06	2.3144e-06	4.56305e-06	0	0	0	0	0	0.236	140	139.764	65.4472	61.8968
1.62	2.1	0.48	1.908	0.339411	5	6	1	5.4	0.707107	13	16	3	14.8	2.12132	2	2	0	2	0	127.6	204.383	76.7833	158.313	54.294	1.4	1.9	0.5	1.6	0.353553	78	92	14	86.4	9.89949	1.5e-07	0.0001	9.985e-05	6.006e-05	7.06046e-05	818	2610	1792	1893.2	1267.14	3	46	43	20.2	30.4056
1.2	3.44	2.24	1.76286	1.03016	2	8	6	6.28571	2.89087	9	16	7	11.7143	4.16619	2	3	1	2.57143	0.654654	15.9994	151.964	135.965	123.911	60.8318	0.6	1.85	1.25	1.55714	0.566159	18	101	83	49.8571	48.9511	0	0	0	0	0	0	0	0	0	0	0.02658	24	23.9734	14.8609	9.87507
1.1	3.44	2.34	3.086	0.933179	2	8	6	2.6	2.44949	3	16	13	14.4	5.20683	2	3	1	2.1	0.408248	14.0067	138.905	124.899	27.6922	50.4619	0.6	1.95	1.35	0.75	0.545181	33	101	68	93.9	27.6315	0	0	0	0	0	317.5	2475	2157.5	538.08	878.659	0.02583	13	12.9742	1.3237	5.29648
0.89	2.2	1.31	1.878	0.623167	5	6	1	5.2	0.5	2	15	13	10.4	5.94769	1	3	2	2.2	0.935414	106.42	137.327	30.907	118.737	14.4404	1.4	2.15	0.75	1.57	0.363576	14	88	74	65.6	33.954	1.08e-07	4e-07	2.92e-07	2.712e-07	1.68802e-07	1620	3420	1800	2920	835.726	18	72	54	42	30.7409
1.13	1.91	0.78	1.554	0.444241	4	8	4	5.8	2.29129	5	12	7	8.4	3.58818	3	3	0	3	0	58.6934	140.908	82.2142	102.323	46.3897	1.35	1.85	0.5	1.59	0.280624	31	75	44	54.2	23.9583	7e-08	7e-07	6.3e-07	3.228e-07	3.84979e-07	2280	4970	2690	3362	1641.22	13	97	84	61	49.0663
1.22	2.28	1.06	1.916	0.484097	3	8	5	5.2	2.42384	10	14	4	12	2.23607	2	3	1	2.6	0.612372	28.0855	195.084	166.999	121.768	96.7639	1.1	1.75	0.65	1.33	0.297384	24	85	61	66	27.9173	1.06e-07	0.001	0.000999894	0.000400228	0.00061214	2200	2710	510	2494	300.375	11	150	139	91	66.3419
1.22	2.18	0.96	1.742	0.546832	4	8	4	5.6	2.44949	10	15	5	12.8	2.42384	2	3	1	2.6	0.612372	58.6934	162.5	103.807	106.707	57.4229	1.15	1.75	0.6	1.43	0.339116	24	89	65	58.6	36.7134	7.2e-08	9.26e-07	8.54e-07	5.168e-07	4.33923e-07	0	0	0	0	0	11	91	80	42.6	37.2877
1.12	2.55	1.43	2.052	0.572393	2	8	6	4.6	2.4267	4	15	11	9.8	4.85341	2	3	1	2.6	0.57735	12.0107	140.116	128.105	77.0481	56.481	0.7	1.85	1.15	1.23	0.449691	32	95	63	68.2	26.7748	7.1e-08	1e-05	9.929e-06	2.1964e-06	4.60817e-06	0	0	0	0	0	0.236	140	139.764	78.2472	70.5296
1.3	3.16	1.86	2.788	1.31522	3	6	3	3.6	2.12132	4	17	13	14.4	9.19239	2	3	1	2.2	0.707107	35.453	178.49	143.037	64.0604	101.142	1	1.55	0.55	1.11	0.388909	50	99	49	89.2	34.6482	3.4e-07	10000000000	10000000000	8000000000	7.07107e+09	206	3010	2804	766.8	1982.73	0.0089	23	22.9911	4.60712	16.2572
1.12	2.55	1.43	2.06	0.653022	2	8	6	3.2	3	4	14	10	11.6	4.78278	2	3	1	2.2	0.5	10.811	140.116	129.305	37.1519	64.3561	0.7	1.85	1.15	0.99	0.544001	32	95	63	78.8	29.6795	7.4e-07	1000000000000	1000000000000	400000000000	6.12372e+11	2100	18350	16250	14240	7682.1	11	140	129	69	72.8311
1.13	2.01	0.88	1.612	0.503016	4	8	4	5.8	2.29129	5	14	9	10.2	5.32682	2	3	1	2.4	0.612372	72.64	140.908	68.2676	108.383	38.3741	1.25	1.85	0.6	1.55	0.33541	31	84	53	61.8	31.5179	8e-08	0.0005	0.00049992	0.000200296	0.000305884	1215	5400	4185	3315	2182.81	13	82	69	45.6	34.7545
1.55	2.16	0.61	1.99	0.283064	2	5	3	3.6	1.69558	6	13	7	9	4.10792	2	3	1	2.6	0.612372	10.811	95.94	85.129	53.688	47.595	0.85	1.45	0.6	1.2	0.357946	56	86	30	68.8	17.6494	5.5e-08	1000000000000	1000000000000	400000000000	6.12372e+11	5150	16200	11050	9986	6359.88	7.8	139	131.2	67.96	73.0326
1.12	2.28	1.16	1.814	0.448194	5	8	3	5.5	1.35935	4	13	9	11.5	4.07804	2	3	1	2.3	0.675664	114.818	195.084	80.266	133.401	46.7927	1.35	1.85	0.5	1.54	0.191675	32	79	47	72.1	20.7202	8e-08	7.4e-07	6.6e-07	1.512e-07	2.89774e-07	1215	2680	1465	1596.5	887.137	11	82	71	72.9	30.973
0.95	3.44	2.49	2.371	1.41175	2	5	3	3.3	1.70861	2	16	14	10.2	7.82469	1	3	2	1.9	0.889001	15.9994	87.62	71.6206	45.4547	39.9349	0.6	2	1.4	1.18	0.782469	15	101	86	67.2	47.4573	0	0	0	0	0	0	0	0	0	0	0.02658	80	79.9734	26.5133	39.0315
0.82	0.82	0	0.82	0	4	4	0	4	0	1	1	0	1	0	1	1	0	1	0	39.0983	39.0983	0	39.0983	0	2.2	2.2	0	2.2	0	10	10	0	10	0	7.5e-08	7.5e-08	0	7.5e-08	0	2000	2000	0	2000	0	100	100	0	100	0
1.2	2.28	1.08	1.83333	0.563678	6	8	2	6.66667	1.1547	10	15	5	11.6667	2.88675	2	3	1	2.66667	0.57735	157.25	208.98	51.7304	187.105	26.7724	1.35	1.8	0.45	1.58333	0.225462	27	87	60	60.6667	30.6649	1.06e-07	1.31e-06	1.204e-06	9.05333e-07	6.92261e-07	1790	2680	890	2383.33	513.842	8	72	64	30.3333	36.1156
0.98	2.18	1.2	1.49	0.619919	2	4	2	3	1	1	15	14	6	7.81025	1	2	1	1.33333	0.57735	6.941	74.9216	67.9806	35.3892	35.3198	1.15	1.5	0.35	1.36667	0.189297	12	89	77	58	40.6325	4.4e-08	3.3e-07	2.86e-07	1.56333e-07	1.52546e-07	0	0	0	0	0	50	160	110	98.3333	56.1991
1.81	1.9	0.09	1.84	0.0636396	4	4	0	4	0	11	13	2	12.3333	1.41421	2	3	1	2.33333	0.707107	63.546	69.723	6.177	67.664	4.3678	1.3	1.35	0.05	1.31667	0.0353553	72	81	9	78	6.36396	1.72e-08	1.4e-07	1.228e-07	9.90667e-08	8.68327e-08	2740	3570	830	3016.67	586.899	29	400	371	152.667	262.337
1.1	1.9	0.8	1.63333	0.565685	3	8	5	4.66667	3.53553	14	16	2	14.6667	1.41421	2	3	1	2.33333	0.707107	28.0855	173.04	144.954	76.4037	102.498	1.1	1.75	0.65	1.31667	0.459619	17	85	68	62.3333	48.0833	2.5e-07	0.001	0.00099975	0.00066675	0.00070693	1590	2200	610	1996.67	431.335	39	150	111	113	78.4889
1.17	3.44	2.27	2.305	1.60513	2	8	6	5	4.24264	8	16	8	12	5.65685	2	3	1	2.5	0.707107	15.9994	150.36	134.361	83.1797	95.0073	0.6	1.85	1.25	1.225	0.883883	28	101	73	64.5	51.6188	0	0	0	0	0	317.5	2130	1812.5	1223.75	1281.63	0.02658	13	12.9734	6.51329	9.17359
0.89	2.18	1.29	1.35	0.720208	2	6	4	4	2	1	15	14	6	7.81025	1	2	1	1.33333	0.57735	6.941	137.327	130.386	73.0632	65.2129	1.15	2.15	1	1.58333	0.51316	12	89	77	38.3333	43.89	9.5e-08	3.4e-07	2.45e-07	2.55e-07	1.38654e-07	0	0	0	0	0	18	85	67	51	33.5112
1.9	2.2	0.3	2	0.212132	3	5	2	3.66667	1.41421	8	14	6	12	4.24264	2	3	1	2.33333	0.707107	28.0855	101.07	72.9845	52.4137	51.6078	1.1	1.3	0.2	1.16667	0.141421	62	85	23	77.3333	16.2635	7.1e-08	0.001	0.000999929	0.00066669	0.000707057	2200	5970	3770	3456.67	2665.79	120	150	30	140	21.2132
1.38	2.02	0.64	1.7	0.452548	6	9	3	7.5	2.12132	6	15	9	10.5	6.36396	2	3	1	2.5	0.707107	208.98	238.029	29.0485	223.505	20.5404	1.6	1.75	0.15	1.675	0.106066	45	87	42	66	29.6985	2.8e-07	1.3e-06	1.02e-06	7.9e-07	7.21249e-07	1790	3155	1365	2472.5	965.201	8	27	19	17.5	13.435
1.66	2.2	0.54	2.02	0.381838	1	4	3	2	2.12132	1	6	5	2.66667	3.53553	1	3	2	1.66667	1.41421	1.00794	51.9961	50.9882	18.004	36.0541	0.25	1.4	1.15	0.633333	0.813173	57	103	46	87.6667	32.5269	0	0	0	0	0	1270	5940	4670	2826.67	3302.19	0.1805	94	93.8195	31.4537	66.3404
1	2	1	1.66667	0.707107	4	6	2	5.33333	1.41421	2	12	10	8.66667	7.07107	1	3	2	2.33333	1.41421	40.078	200.59	160.512	147.086	113.499	1.5	1.8	0.3	1.6	0.212132	16	74	58	54.6667	41.0122	3.4e-08	9.6e-07	9.26e-07	6.51333e-07	6.54781e-07	1407	3810	2403	2208	1699.18	8.3	200	191.7	72.2	135.552
1.57	2.2	0.63	1.99	0.445477	2	5	3	4	2.12132	2	10	8	7.33333	5.65685	1	3	2	2.33333	1.41421	9.01218	106.42	97.4078	73.9507	68.8777	1.05	1.4	0.35	1.28333	0.247487	69	77	8	71.6667	5.65685	3.8e-08	1.08e-07	7e-08	8.46667e-08	4.94975e-08	3070	13000	9930	6380	7021.57	72	190	118	111.333	83.4386
0.98	2.2	1.22	1.79333	0.704367	1	5	4	2.66667	2.08167	1	10	9	4	5.19615	1	3	2	1.66667	1.1547	1.00794	106.42	105.412	38.123	59.2213	0.25	1.45	1.2	1.03333	0.678847	12	103	91	61.3333	45.9819	0	0	0	0	0	1270	6000	4730	3446.67	2387.39	0.1805	85	84.8195	52.3935	45.6826
1.22	1.9	0.68	1.67333	0.480833	3	8	5	4.66667	3.53553	12	14	2	13.3333	1.41421	2	3	1	2.33333	0.707107	28.0855	162.5	134.415	72.8903	95.0454	1.1	1.75	0.65	1.31667	0.459619	24	85	61	64.6667	43.1335	9.26e-07	0.001	0.000999074	0.000666975	0.000706452	2200	2710	510	2370	360.624	11	150	139	103.667	98.2878
1.9	1.9	0	1.9	3.33067e-16	3	6	3	4	2.12132	7	14	7	11.6667	4.94975	2	3	1	2.33333	0.707107	28.0855	186.207	158.121	80.7927	111.809	1.1	1.35	0.25	1.18333	0.176777	58	85	27	76	19.0919	1.8e-07	0.001	0.00099982	0.000666727	0.00070698	2200	4700	2500	3033.33	1767.77	48	150	102	116	72.1249
0.98	1.96	0.98	1.57333	0.521664	2	5	3	4	1.73205	1	14	13	9.33333	7.23418	1	2	1	1.66667	0.57735	6.941	118.71	111.769	80.1563	63.4362	1.45	1.55	0.1	1.48333	0.057735	12	83	71	58	39.8873	8e-08	1.15e-07	3.5e-08	9.66667e-08	1.75594e-08	1215	6000	4785	3238.33	2476.47	67	85	18	78	9.64365
1.36	2.55	1.19	1.955	0.841457	2	9	7	5.5	4.94975	7	14	7	10.5	4.94975	2	3	1	2.5	0.707107	12.0107	237	224.989	124.505	159.091	0.7	1.75	1.05	1.225	0.742462	44	95	51	69.5	36.0624	1.2e-06	1e-05	8.8e-06	5.6e-06	6.22254e-06	0	0	0	0	0	6	140	134	73	94.7523
2	2.28	0.28	2.09333	0.19799	6	6	0	6	0	10	12	2	11.3333	1.41421	3	3	0	3	0	195.084	200.59	5.506	198.755	3.89333	1.35	1.5	0.15	1.45	0.106066	68	74	6	72	4.24264	1.06e-07	9.6e-07	8.54e-07	6.75333e-07	6.03869e-07	1407	2680	1273	1831.33	900.147	8.3	72	63.7	29.5333	45.0427
1.9	2.28	0.38	2.15333	0.268701	3	6	3	5	2.12132	10	14	4	11.3333	2.82843	2	3	1	2.66667	0.707107	28.0855	195.084	166.999	139.418	118.086	1.1	1.35	0.25	1.26667	0.176777	68	85	17	73.6667	12.0208	1.06e-07	0.001	0.000999894	0.000333404	0.000707032	2200	2680	480	2520	339.411	72	150	78	98	55.1543
1.25	2.54	1.29	2.11	0.912168	6	8	2	6.66667	1.41421	11	15	4	12.3333	2.82843	3	3	0	3	0	168.934	196.967	28.0324	187.622	19.8219	1.35	1.75	0.4	1.48333	0.282843	21	70	49	53.6667	34.6482	2.2e-08	6.76e-07	6.54e-07	2.4e-07	4.62448e-07	0	0	0	0	0	17	320	303	219	214.253
1.25	2.28	1.03	1.86	0.540648	5	8	3	6.33333	1.52753	10	15	5	13.3333	2.88675	2	3	1	2.66667	0.57735	121.76	195.084	73.324	161.926	37.161	1.35	1.75	0.4	1.51667	0.208167	21	88	67	59	34.3948	1.06e-07	6.76e-07	5.7e-07	3.94e-07	2.85047e-07	0	0	0	0	0	17	72	55	37.6667	29.9388
0.93	0.93	0	0.93	0	3	3	0	3	0	1	1	0	1	0	1	1	0	1	0	22.9898	22.9898	0	22.9898	0	1.8	1.8	0	1.8	0	11	11	0	11	0	4.9e-08	4.9e-08	0	4.9e-08	0	3200	3200	0	3200	0	140	140	0	140	0
0.95	2	1.05	1.65	0.742462	5	6	1	5.66667	0.707107	2	12	10	8.66667	7.07107	1	3	2	2.33333	1.41421	87.62	200.59	112.97	162.933	79.8819	1.5	2	0.5	1.66667	0.353553	15	74	59	54.3333	41.7193	1.35e-07	9.6e-07	8.25e-07	6.85e-07	5.83363e-07	0	0	0	0	0	8.3	35	26.7	17.2	18.8798
2.02	2.66	0.64	2.26	0.348712	5	6	1	5.33333	0.57735	15	17	2	16	1	2	2	0	2	0	126.904	208.98	82.0759	154.495	47.1871	1.4	1.6	0.2	1.46667	0.11547	87	97	10	92	5	1.3e-06	1000000000000000	1000000000000000	333333333333333	577350269189625	0	0	0	0	0	0.449	8	7.551	3.81633	3.84112
0.98	2.55	1.57	1.50333	1.11016	2	4	2	2.66667	1.41421	1	16	15	6	10.6066	1	2	1	1.33333	0.707107	6.941	78.96	72.019	30.9473	50.9251	1.15	1.45	0.3	1.35	0.212132	12	93	81	39	57.2756	1e-08	9.5e-08	8.5e-08	6.66667e-08	6.01041e-08	3350	6000	2650	5116.67	1873.83	0.52	85	84.48	56.84	59.7364
1.24	2.54	1.3	2.10667	0.919239	6	8	2	6.66667	1.41421	11	14	3	12	2.12132	3	3	0	3	0	167.259	196.967	29.7076	187.064	21.0064	1.35	1.75	0.4	1.48333	0.282843	22	70	48	54	33.9411	2.2e-08	8.6e-07	8.38e-07	3.01333e-07	5.92555e-07	1740	2830	1090	2103.33	770.746	15	320	305	218.333	215.668
1.36	2.28	0.92	1.89667	0.478783	4	6	2	5	1	3	15	12	9.33333	6.02771	2	3	1	2.66667	0.57735	44.9559	195.084	150.128	120.6	75.0708	1.35	1.6	0.25	1.46667	0.125831	19	88	69	58.3333	35.5012	1.06e-07	5.5e-07	4.44e-07	3.52e-07	2.25858e-07	0	0	0	0	0	16	72	56	37.3333	30.2875
0.82	2.05	1.23	1.50667	0.627402	4	5	1	4.33333	0.57735	1	15	14	9.33333	7.37111	1	3	2	2	1	39.0983	121.76	82.6617	75.4224	42.2308	1.35	2.2	0.85	1.66667	0.464579	10	88	78	58	42	6e-08	4e-07	3.4e-07	1.78333e-07	1.92115e-07	2000	3700	1700	3040	911.482	24	120	96	81.3333	50.6491
2.16	2.58	0.42	2.44	0.296985	3	5	2	3.66667	1.41421	6	16	10	12.6667	7.07107	2	3	1	2.33333	0.707107	32.065	95.94	63.875	53.3567	45.1664	1	1.45	0.45	1.15	0.318198	56	94	38	81.3333	26.8701	5.5e-08	1e+23	1e+23	6.66667e+22	7.07107e+22	0	0	0	0	0	0.205	139	138.795	46.47	98.1429
1.24	1.31	0.07	1.26333	0.0494975	3	8	5	6.33333	3.53553	2	14	12	10	8.48528	1	3	2	2.33333	1.41421	24.305	167.259	142.954	119.608	101.084	1.5	1.75	0.25	1.66667	0.176777	22	73	51	39	36.0624	4.4e-08	8.6e-07	8.16e-07	5.88e-07	5.76999e-07	2830	4602	1772	3420.67	1252.99	15	160	145	63.3333	102.53
1.17	2.04	0.87	1.75	0.615183	2	8	6	4	4.24264	8	13	5	11.3333	3.53553	2	3	1	2.33333	0.707107	10.811	150.36	139.549	57.3273	98.676	0.85	1.85	1	1.18333	0.707107	28	86	58	66.6667	41.0122	9.4e-07	1000000000000	1000000000000	6.66667e+11	7.07107e+11	2130	16200	14070	11510	9948.99	13	27	14	22.3333	9.89949
1.55	2.1	0.55	1.825	0.388909	4	5	1	4.5	0.707107	7	16	9	11.5	6.36396	2	3	1	2.5	0.707107	54.938	127.6	72.662	91.269	51.3798	1.4	1.4	0	1.4	0	60	92	32	76	22.6274	1.44e-06	0.0001	9.856e-05	5.072e-05	6.96924e-05	2610	5150	2540	3880	1796.05	3	7.8	4.8	5.4	3.39411
1.23	2.2	0.97	1.81667	0.515978	5	8	3	6.33333	1.52753	10	15	5	12.6667	2.51661	2	3	1	2.66667	0.57735	106.42	208.98	102.56	160.11	51.4498	1.4	1.75	0.35	1.58333	0.175594	23	87	64	59.6667	33.0051	1.08e-07	1.3e-06	1.192e-06	7.40667e-07	5.99374e-07	1790	3070	1280	2540	667.757	8	72	64	32	34.8712
1.3	2.54	1.24	2.12667	0.876812	6	9	3	7	2.12132	4	11	7	8.66667	4.94975	3	3	0	3	0	196.967	232.038	35.0715	208.657	24.7993	1.35	1.8	0.45	1.5	0.318198	47	70	23	62.3333	16.2635	2.2e-08	1.5e-07	1.28e-07	6.46667e-08	9.05097e-08	1740	2490	750	1990	530.33	54	320	266	231.333	188.09
1.61	2.2	0.59	1.80667	0.417193	3	6	3	4	2.12132	8	13	5	11.3333	3.53553	2	3	1	2.33333	0.707107	26.9815	190.23	163.248	81.3977	115.434	1.25	1.3	0.05	1.26667	0.0353553	63	80	17	74.3333	12.0208	2.7e-08	8.1e-08	5.4e-08	4.5e-08	3.81838e-08	4940	5100	160	5046.67	113.137	88	235	147	186	103.945
1.3	2.28	0.98	1.84667	0.499733	5	9	4	6.66667	2.08167	4	14	10	9.33333	5.03322	2	3	1	2.66667	0.57735	118.71	232.038	113.328	181.944	57.7954	1.35	1.8	0.45	1.53333	0.236291	47	83	36	66	18.0831	1.06e-07	1.5e-07	4.4e-08	1.23667e-07	2.32451e-08	2490	2680	190	2556.67	106.927	54	72	18	64.3333	9.29157
1.54	2.55	1.01	2.21333	0.714178	4	4	0	4	0	4	16	12	12	8.48528	2	3	1	2.33333	0.707107	47.867	78.96	31.093	68.5957	21.9861	1.15	1.4	0.25	1.23333	0.176777	51	93	42	79	29.6985	1e-08	4e-07	3.9e-07	1.4e-07	2.75772e-07	3350	4140	790	3613.33	558.614	0.52	22	21.48	7.68	15.1887
1.6	2.54	0.94	2.22667	0.66468	5	6	1	5.66667	0.707107	5	11	6	9	4.24264	3	3	0	3	0	92.9064	196.967	104.06	162.28	73.5817	1.35	1.45	0.1	1.38333	0.0707107	53	70	17	64.3333	12.0208	2.2e-08	1.52e-07	1.3e-07	6.53333e-08	9.19239e-08	1740	3480	1740	2320	1230.37	54	320	266	231.333	188.09
1.1	2	0.9	1.7	0.636396	6	8	2	6.66667	1.41421	3	12	9	9	6.36396	3	3	0	3	0	138.905	200.59	61.6845	180.028	43.6175	1.5	1.95	0.45	1.65	0.318198	33	74	41	60.3333	28.9914	6.15e-07	9.6e-07	3.45e-07	8.45e-07	2.43952e-07	1407	2475	1068	1763	755.19	8.3	13	4.7	9.86667	3.3234
1.22	2	0.78	1.74	0.551543	6	8	2	6.66667	1.41421	12	12	0	12	0	3	3	0	3	0	162.5	200.59	38.09	187.893	26.9337	1.5	1.75	0.25	1.58333	0.176777	24	74	50	57.3333	35.3553	9.26e-07	9.6e-07	3.4e-08	9.48667e-07	2.40416e-08	1407	2710	1303	1841.33	921.36	8.3	11	2.7	9.2	1.90919
2.2	3.44	1.24	2.82	0.876812	2	5	3	3.5	2.12132	10	16	6	13	4.24264	2	3	1	2.5	0.707107	15.9994	106.42	90.4206	61.2097	63.937	0.6	1.4	0.8	1	0.565685	69	101	32	85	22.6274	0	0	0	0	0	317.5	3070	2752.5	1693.75	1946.31	0.02658	72	71.9734	36.0133	50.8929
1.36	1.9	0.54	1.72	0.381838	4	4	0	4	0	3	11	8	8.33333	5.65685	3	3	0	3	0	44.9559	63.546	18.5901	57.3493	13.1452	1.35	1.6	0.25	1.43333	0.176777	19	72	53	54.3333	37.4767	1.72e-08	5.5e-07	5.328e-07	1.948e-07	3.76746e-07	0	0	0	0	0	16	400	384	272	271.529
0.82	3.44	2.62	1.69333	1.85262	2	4	2	3.33333	1.41421	1	16	15	6	10.6066	1	2	1	1.33333	0.707107	15.9994	39.0983	23.0989	31.3987	16.3334	0.6	2.2	1.6	1.66667	1.13137	10	101	91	40.3333	64.3467	0	0	0	0	0	317.5	2000	1682.5	1439.17	1189.71	0.02658	100	99.9734	66.6755	70.6919
1.55	2.96	1.41	2.49	0.997021	4	4	0	4	0	7	17	10	13.6667	7.07107	2	3	1	2.33333	0.707107	54.938	79.904	24.966	71.582	17.6536	1.15	1.4	0.25	1.23333	0.176777	60	98	38	85.3333	26.8701	1.44e-06	1e+18	1e+18	6.66667e+17	7.07107e+17	0	0	0	0	0	0.12	7.8	7.68	2.68	5.43058
0.95	3.44	2.49	2.61	1.7607	2	5	3	3	2.12132	2	16	14	11.3333	9.89949	1	2	1	1.66667	0.707107	15.9994	87.62	71.6206	39.8729	50.6434	0.6	2	1.4	1.06667	0.989949	15	101	86	72.3333	60.8112	0	0	0	0	0	0	0	0	0	0	0.02658	35	34.9734	11.6844	24.7299
1.2	1.93	0.73	1.68667	0.516188	5	8	3	6	2.12132	10	11	1	10.6667	0.707107	3	3	0	3	0	107.868	157.25	49.3818	124.329	34.9182	1.6	1.8	0.2	1.66667	0.141421	27	71	44	56.3333	31.1127	1.63e-08	1.31e-06	1.2937e-06	4.47533e-07	9.14784e-07	2600	2680	80	2626.67	56.5685	11	430	419	290.333	296.278
1.38	3.04	1.66	2.48667	1.1738	2	9	7	4.33333	4.94975	6	15	9	12	6.36396	2	3	1	2.33333	0.707107	14.0067	238.029	224.022	88.6808	158.408	0.65	1.75	1.1	1.01667	0.777817	45	100	55	81.6667	38.8909	0	0	0	0	0	333.6	3155	2821.4	1274.07	1995.03	0.02583	27	26.9742	9.01722	19.0736
0.89	3.04	2.15	1.60667	1.52028	2	6	4	4.66667	2.82843	2	15	13	6.33333	9.19239	1	2	1	1.33333	0.707107	14.0067	137.327	123.32	96.2202	87.2006	0.65	2.15	1.5	1.65	1.06066	14	100	86	42.6667	60.8112	0	0	0	0	0	333.6	1620	1286.4	1191.2	909.622	0.02583	18	17.9742	12.0086	12.7097
1.91	2.96	1.05	2.61	0.742462	4	4	0	4	0	10	17	7	14.6667	4.94975	2	3	1	2.33333	0.707107	58.6934	79.904	21.2106	72.8338	14.9982	1.15	1.35	0.2	1.21667	0.141421	67	98	31	87.6667	21.9203	7.2e-08	1e+18	1e+18	6.66667e+17	7.07107e+17	0	0	0	0	0	0.12	91	90.88	30.4133	64.2619
0.93	2.1	1.17	1.32	0.827315	3	5	2	3.66667	1.41421	1	16	15	6	10.6066	1	2	1	1.33333	0.707107	22.9898	127.6	104.61	57.8598	73.9706	1.4	1.8	0.4	1.66667	0.282843	11	92	81	38	57.2756	4.9e-08	0.0001	9.9951e-05	3.3366e-05	7.0676e-05	2610	3200	590	3003.33	417.193	3	140	137	94.3333	96.8736
1.3	1.9	0.6	1.7	0.424264	4	9	5	5.66667	3.53553	4	11	7	8.66667	4.94975	3	3	0	3	0	63.546	232.038	168.492	119.71	119.142	1.35	1.8	0.45	1.5	0.318198	47	72	25	63.6667	17.6777	1.72e-08	1.5e-07	1.328e-07	6.14667e-08	9.39038e-08	2490	3570	1080	3210	763.675	54	400	346	284.667	244.659
1.38	1.54	0.16	1.43333	0.113137	4	9	5	7.33333	3.53553	4	6	2	5.33333	1.41421	3	3	0	3	0	47.867	238.029	190.162	174.642	134.465	1.4	1.75	0.35	1.63333	0.247487	45	51	6	47	4.24264	2.8e-07	4e-07	1.2e-07	3.2e-07	8.48528e-08	3155	4140	985	3483.33	696.5	22	27	5	25.3333	3.53553
1.36	2.2	0.84	1.92	0.59397	1	4	3	2	2.12132	1	3	2	1.66667	1.41421	1	3	2	1.66667	1.41421	1.00794	44.9559	43.948	15.6573	31.0759	0.25	1.6	1.35	0.7	0.954594	19	103	84	75	59.397	0	0	0	0	0	0	0	0	0	0	0.1805	16	15.8195	5.45367	11.1861
1.54	2.2	0.66	1.76	0.46669	4	5	1	4.33333	0.707107	4	10	6	6	4.24264	3	3	0	3	0	47.867	106.42	58.553	67.3847	41.4032	1.4	1.4	0	1.4	3.33067e-16	51	69	18	57	12.7279	1.08e-07	4e-07	2.92e-07	3.02667e-07	2.06475e-07	3070	4140	1070	3783.33	756.604	22	72	50	38.6667	35.3553
1.14	1.81	0.67	1.58667	0.473762	4	8	4	5.33333	2.82843	6	13	7	10.6667	4.94975	2	3	1	2.33333	0.707107	69.723	144.242	74.519	94.5627	52.6929	1.3	1.85	0.55	1.48333	0.388909	30	81	51	64	36.0624	1.4e-07	6.43e-07	5.03e-07	3.07667e-07	3.55675e-07	2330	2740	410	2603.33	289.914	17	29	12	25	8.48528
1.23	2.54	1.31	1.91	0.65643	5	8	3	6.33333	1.52753	11	14	3	12.6667	1.52753	2	3	1	2.66667	0.57735	118.71	196.967	78.2566	160.202	39.3419	1.35	1.75	0.4	1.51667	0.208167	23	83	60	58.6667	31.5647	2.2e-08	8.14e-07	7.92e-07	3.17e-07	4.32919e-07	1740	2760	1020	2333.33	530.031	16	320	304	134.333	162.802
0.95	0.95	0	0.95	0	5	5	0	5	0	2	2	0	2	0	1	1	0	1	0	87.62	87.62	0	87.62	0	2	2	0	2	0	15	15	0	15	0	1.35e-07	1.35e-07	0	1.35e-07	0	0	0	0	0	0	35	35	0	35	0
1.23	2.05	0.82	1.73	0.438634	4	8	4	5.66667	2.08167	10	15	5	12.6667	2.51661	2	3	1	2.66667	0.57735	58.6934	164.93	106.237	115.128	53.4281	1.35	1.75	0.4	1.51667	0.208167	23	88	65	59.3333	33.1713	7.2e-08	8.14e-07	7.42e-07	4.28667e-07	3.7183e-07	2760	4970	2210	3716.67	1134.47	16	91	75	43.6667	41.1866
1.31	3.16	1.85	2.54333	1.30815	3	3	0	3	0	2	17	15	12	10.6066	1	2	1	1.66667	0.707107	24.305	35.453	11.148	31.737	7.88283	1	1.5	0.5	1.16667	0.353553	73	99	26	90.3333	18.3848	4.4e-08	10000000000	10000000000	6.66667e+09	7.07107e+09	206	4602	4396	1671.33	3108.44	0.0089	160	159.991	53.3393	113.131
0.98	2.1	1.12	1.35333	0.79196	2	5	3	3	2.12132	1	16	15	6	10.6066	1	2	1	1.33333	0.707107	6.941	127.6	120.659	47.1607	85.3188	1.4	1.45	0.05	1.43333	0.0353553	12	92	80	38.6667	56.5685	9.5e-08	0.0001	9.9905e-05	3.33967e-05	7.06435e-05	2610	6000	3390	4870	2397.09	3	85	82	57.6667	57.9828
1.23	2.54	1.31	2.03333	0.703586	6	8	2	6.66667	1.1547	11	14	3	12.6667	1.52753	2	3	1	2.66667	0.57735	164.93	207.2	42.2697	189.699	22.0521	1.35	1.8	0.45	1.63333	0.246644	23	82	59	58.3333	31.1823	2.2e-08	8.14e-07	7.92e-07	3.48667e-07	4.13808e-07	1260	2760	1500	1920	766.029	16	320	304	123.667	170.295
0.82	2.1	1.28	1.24667	0.905097	4	5	1	4.33333	0.707107	1	16	15	6	10.6066	1	2	1	1.33333	0.707107	39.0983	127.6	88.5017	68.5989	62.5802	1.4	2.2	0.8	1.93333	0.565685	10	92	82	37.3333	57.9828	7.5e-08	0.0001	9.9925e-05	3.33833e-05	7.06576e-05	2000	2610	610	2203.33	431.335	3	100	97	67.6667	68.5894
1	1.9	0.9	1.6	0.636396	3	4	1	3.33333	0.707107	2	14	12	10	8.48528	1	2	1	1.66667	0.707107	28.0855	40.078	11.9925	32.083	8.47998	1.1	1.8	0.7	1.33333	0.494975	16	85	69	62	48.7904	3.4e-08	0.001	0.000999966	0.000666678	0.000707083	2200	3810	1610	2736.67	1138.44	150	200	50	166.667	35.3553
1.66	2.55	0.89	2.25333	0.629325	4	4	0	4	0	6	16	10	12.6667	7.07107	2	3	1	2.33333	0.707107	51.9961	78.96	26.9639	69.972	19.0664	1.15	1.4	0.25	1.23333	0.176777	57	93	36	81	25.4558	1e-08	1.27e-07	1.17e-07	4.9e-08	8.27315e-08	3350	5940	2590	4213.33	1831.41	0.52	94	93.48	31.68	66.1003
0.95	3.04	2.09	1.64667	1.47785	2	5	3	4	2.12132	2	15	13	6.33333	9.19239	1	2	1	1.33333	0.707107	14.0067	87.62	73.6133	63.0822	52.0525	0.65	2	1.35	1.55	0.954594	15	100	85	43.3333	60.1041	0	0	0	0	0	0	0	0	0	0	0.02583	35	34.9742	23.3419	24.7305
1.23	2.2	0.97	1.87667	0.685894	1	8	7	3.33333	4.94975	1	13	12	5	8.48528	1	3	2	1.66667	1.41421	1.00794	164.93	163.922	55.6487	115.911	0.25	1.75	1.5	0.75	1.06066	23	103	80	76.3333	56.5685	0	0	0	0	0	1270	2760	1490	1766.67	1053.59	0.1805	16	15.8195	5.45367	11.1861
1.33	1.65	0.32	1.43667	0.226274	4	5	1	4.66667	0.707107	4	12	8	6.66667	5.65685	3	3	0	3	0	65.409	91.224	25.815	82.619	18.254	1.35	1.55	0.2	1.48333	0.141421	49	76	27	58	19.0919	6e-08	4.33e-07	3.73e-07	3.08667e-07	2.63751e-07	3700	3800	100	3766.67	70.7107	23	120	97	55.3333	68.5894
1.1	2.54	1.44	1.99	0.777882	6	8	2	6.66667	1.1547	11	14	3	12	1.73205	2	3	1	2.66667	0.57735	158.925	207.2	48.2746	187.697	25.4372	1.35	1.8	0.45	1.63333	0.246644	26	82	56	59.3333	29.4845	2.2e-08	1.15e-06	1.128e-06	4.60667e-07	6.04335e-07	1260	2620	1360	1873.33	689.734	11	320	309	122	171.892
1.24	2.55	1.31	2.11333	0.92631	2	8	6	4	4.24264	14	14	0	14	0	2	3	1	2.33333	0.707107	12.0107	167.259	155.248	63.7601	109.777	0.7	1.75	1.05	1.05	0.742462	22	95	73	70.6667	51.6188	8.6e-07	1e-05	9.14e-06	6.95333e-06	6.46296e-06	2830	18350	15520	13176.7	10974.3	15	140	125	98.3333	88.3883
1.2	2	0.8	1.73333	0.565685	6	8	2	6.66667	1.41421	9	12	3	11	2.12132	3	3	0	3	0	151.964	200.59	48.626	184.381	34.3838	1.5	1.85	0.35	1.61667	0.247487	18	74	56	55.3333	39.598	9e-07	9.6e-07	6e-08	9.4e-07	4.24264e-08	0	0	0	0	0	8.3	14	5.7	10.2	4.03051
1.9	2.55	0.65	2.11667	0.459619	4	4	0	4	0	11	16	5	12.6667	3.53553	2	3	1	2.66667	0.707107	63.546	78.96	15.414	68.684	10.8993	1.15	1.35	0.2	1.28333	0.141421	72	93	21	79	14.8492	1e-08	1.72e-08	7.2e-09	1.48e-08	5.09117e-09	3350	3570	220	3496.67	155.563	0.52	400	399.48	266.84	282.475
1.22	2.55	1.33	1.99	0.68942	1	5	4	3.33333	2.08167	1	16	15	6.66667	8.14453	1	3	2	2	1	1.00794	88.9059	87.8979	56.2913	48.1343	0.25	1.8	1.55	1.06667	0.778353	25	103	78	73.6667	42.4421	0	0	0	0	0	1270	3350	2080	2640	1186.72	0.1805	17	16.8195	5.90017	9.61424
1.54	2.58	1.04	2.23333	0.735391	3	4	1	3.33333	0.707107	4	16	12	12	8.48528	2	3	1	2.33333	0.707107	32.065	47.867	15.802	37.3323	11.1737	1	1.4	0.4	1.13333	0.282843	51	94	43	79.6667	30.4056	4e-07	1e+23	1e+23	6.66667e+22	7.07107e+22	0	0	0	0	0	0.205	22	21.795	7.47	15.4114
1	1.9	0.9	1.6	0.636396	3	4	1	3.33333	0.707107	2	14	12	10	8.48528	1	2	1	1.66667	0.707107	28.0855	40.078	11.9925	32.083	8.47998	1.1	1.8	0.7	1.33333	0.494975	16	85	69	62	48.7904	3.4e-08	0.001	0.000999966	0.000666678	0.000707083	2200	3810	1610	2736.67	1138.44	150	200	50	166.667	35.3553
0.89	3.44	2.55	2.59	1.80312	2	6	4	3.33333	2.82843	2	16	14	11.3333	9.89949	1	2	1	1.66667	0.707107	15.9994	137.327	121.328	56.4419	85.7916	0.6	2.15	1.55	1.11667	1.09602	14	101	87	72	61.5183	0	0	0	0	0	317.5	1620	1302.5	751.667	921.007	0.02658	18	17.9734	6.01772	12.7091
1.28	3.44	2.16	2.72	1.52735	2	9	7	4.33333	4.94975	8	16	8	13.3333	5.65685	2	3	1	2.33333	0.707107	15.9994	244	228.001	91.9996	161.221	0.6	1.75	1.15	0.983333	0.813173	43	101	58	81.6667	41.0122	0	0	0	0	0	317.5	2260	1942.5	965	1373.55	0.02658	6	5.97342	2.01772	4.22385
1.78	2.02	0.24	1.86	0.169706	5	6	1	5.33333	0.707107	13	15	2	13.6667	1.41421	2	2	0	2	0	114.818	208.98	94.1624	146.205	66.5829	1.55	1.6	0.05	1.56667	0.0353553	79	87	8	81.6667	5.65685	8e-08	1.3e-06	1.22e-06	4.86667e-07	8.6267e-07	1215	1790	575	1406.67	406.586	8	82	74	57.3333	52.3259
1.3	2.2	0.9	1.85	0.482183	5	6	1	5.33333	0.57735	4	15	11	9	5.56776	2	3	1	2.66667	0.57735	101.07	178.49	77.42	133.773	40.0837	1.3	1.55	0.25	1.43333	0.125831	50	88	38	66.6667	19.4251	7.1e-08	4e-07	3.29e-07	2.70333e-07	1.75215e-07	3010	5970	2960	4133.33	1603.76	23	120	97	55.6667	55.7165
0.95	2.01	1.06	1.65667	0.749533	4	5	1	4.33333	0.707107	2	14	12	10	8.48528	1	2	1	1.66667	0.707107	72.64	87.62	14.98	77.6333	10.5925	1.25	2	0.75	1.5	0.53033	15	84	69	61	48.7904	1.35e-07	0.0005	0.000499865	0.000333378	0.000353458	0	0	0	0	0	35	60	25	51.6667	17.6777
0.89	1.81	0.92	1.50333	0.650538	4	6	2	4.66667	1.41421	2	13	11	9.33333	7.77817	1	2	1	1.66667	0.707107	69.723	137.327	67.604	92.2577	47.8032	1.3	2.15	0.85	1.58333	0.601041	14	81	67	58.6667	47.3762	1.4e-07	3.4e-07	2e-07	2.06667e-07	1.41421e-07	1620	2740	1120	2366.67	791.96	18	29	11	25.3333	7.77817
1.54	2.28	0.74	1.92667	0.371124	4	6	2	5	1	4	14	10	9.33333	5.03322	2	3	1	2.66667	0.57735	47.867	195.084	147.217	120.554	73.6258	1.35	1.45	0.1	1.4	0.05	51	83	32	67.3333	16.0104	1.06e-07	4e-07	2.94e-07	2.07e-07	1.67203e-07	2500	4140	1640	3106.67	899.407	22	72	50	53.6667	27.5379
0.95	1.81	0.86	1.52333	0.608112	4	5	1	4.33333	0.707107	2	13	11	9.33333	7.77817	1	2	1	1.66667	0.707107	69.723	87.62	17.897	75.6887	12.6551	1.3	2	0.7	1.53333	0.494975	15	81	66	59	46.669	1.35e-07	1.4e-07	5e-09	1.38333e-07	3.53553e-09	0	0	0	0	0	29	35	6	31	4.24264
1.54	2.58	1.04	2.23333	0.735391	3	4	1	3.33333	0.707107	4	16	12	12	8.48528	2	3	1	2.33333	0.707107	32.065	47.867	15.802	37.3323	11.1737	1	1.4	0.4	1.13333	0.282843	51	94	43	79.6667	30.4056	4e-07	1e+23	1e+23	6.66667e+22	7.07107e+22	0	0	0	0	0	0.205	22	21.795	7.47	15.4114
1.83	2.55	0.72	2.07	0.509117	2	4	2	3.33333	1.41421	8	14	6	10	4.24264	2	3	1	2.66667	0.707107	12.0107	55.845	43.8343	41.2336	30.9955	0.7	1.4	0.7	1.16667	0.494975	61	95	34	72.3333	24.0416	1e-07	1e-05	9.9e-06	3.4e-06	7.00036e-06	4910	18350	13440	9390	9503.52	80	140	60	100	42.4264
1.1	1.1	0	1.1	0	8	8	0	8	0	11	11	0	11	0	3	3	0	3	0	158.925	158.925	0	158.925	0	1.75	1.75	0	1.75	0	26	26	0	26	0	1.15e-06	1.15e-06	0	1.15e-06	0	2620	2620	0	2620	0	11	11	0	11	0
0.95	3.98	3.03	2.97	2.14253	2	5	3	3	2.12132	2	17	15	12	10.6066	1	2	1	1.66667	0.707107	18.9984	87.62	68.6216	41.8723	48.5228	0.5	2	1.5	1	1.06066	15	102	87	73	61.5183	0	0	0	0	0	0	0	0	0	0	0.0277	35	34.9723	11.6851	24.7292
2.19	2.28	0.09	2.25	0.0636396	3	5	2	4.33333	1.41421	9	15	6	11	4.24264	2	3	1	2.66667	0.707107	30.9738	102.906	71.9317	78.9283	50.8634	1	1.35	0.35	1.23333	0.247487	65	90	25	73.3333	17.6777	4.3e-08	1e-07	5.7e-08	6.2e-08	4.03051e-08	0	0	0	0	0	0.236	150	149.764	100.079	105.899
1	1.9	0.9	1.6	0.636396	3	4	1	3.33333	0.707107	2	14	12	10	8.48528	1	2	1	1.66667	0.707107	28.0855	40.078	11.9925	32.083	8.47998	1.1	1.8	0.7	1.33333	0.494975	16	85	69	62	48.7904	3.4e-08	0.001	0.000999966	0.000666678	0.000707083	2200	3810	1610	2736.67	1138.44	150	200	50	166.667	35.3553
1.3	1.57	0.27	1.48	0.190919	2	6	4	3.33333	2.82843	2	4	2	2.66667	1.41421	1	3	2	1.66667	1.41421	9.01218	178.49	169.478	65.5048	119.839	1.05	1.55	0.5	1.21667	0.353553	50	77	27	68	19.0919	3.8e-08	3.4e-07	3.02e-07	1.38667e-07	2.13546e-07	3010	13000	9990	9670	7064	23	190	167	134.333	118.087
0.98	3.44	2.46	2.62	1.73948	2	2	0	2	0	1	16	15	11	10.6066	1	2	1	1.66667	0.707107	6.941	15.9994	9.0584	12.9799	6.40526	0.6	1.45	0.85	0.883333	0.601041	12	101	89	71.3333	62.9325	0	0	0	0	0	317.5	6000	5682.5	2211.67	4018.13	0.02658	85	84.9734	28.3511	60.0853
1.2	1.81	0.61	1.60667	0.431335	4	8	4	5.33333	2.82843	9	13	4	11.6667	2.82843	2	3	1	2.33333	0.707107	69.723	151.964	82.241	97.1367	58.1532	1.3	1.85	0.55	1.48333	0.388909	18	81	63	60	44.5477	1.4e-07	9e-07	7.6e-07	3.93333e-07	5.37401e-07	0	0	0	0	0	14	29	15	24	10.6066
1.27	2.55	1.28	2.12333	0.905097	2	8	6	4	4.24264	14	17	3	15	2.12132	2	3	1	2.33333	0.707107	12.0107	174.967	162.956	66.3295	115.228	0.7	1.75	1.05	1.05	0.742462	20	95	75	70	53.033	5.8e-07	1e-05	9.42e-06	6.86e-06	6.66095e-06	0	0	0	0	0	16	140	124	98.6667	87.6812
1.54	2.2	0.66	1.98	0.46669	4	5	1	4.66667	0.707107	4	10	6	8	4.24264	3	3	0	3	0	47.867	106.42	58.553	86.9023	41.4032	1.4	1.4	0	1.4	3.33067e-16	51	69	18	63	12.7279	1.08e-07	4e-07	2.92e-07	2.05333e-07	2.06475e-07	3070	4140	1070	3426.67	756.604	22	72	50	55.3333	35.3553
1.54	1.9	0.36	1.78	0.254558	3	4	1	3.33333	0.707107	4	14	10	10.6667	7.07107	2	3	1	2.33333	0.707107	28.0855	47.867	19.7815	34.6793	13.9876	1.1	1.4	0.3	1.2	0.212132	51	85	34	73.6667	24.0416	4e-07	0.001	0.0009996	0.0006668	0.000706824	2200	4140	1940	2846.67	1371.79	22	150	128	107.333	90.5097
1.5	2.2	0.7	1.96667	0.494975	1	6	5	2.66667	3.53553	1	5	4	2.33333	2.82843	1	3	2	1.66667	1.41421	1.00794	180.948	179.94	60.9879	127.237	0.25	1.45	1.2	0.65	0.848528	52	103	51	86	36.0624	0	0	0	0	0	1270	3400	2130	1980	1506.14	0.1805	57	56.8195	19.1203	40.1775
1.57	2.04	0.47	1.74	0.260576	2	3	1	2.33333	0.57735	2	13	11	9.33333	6.35085	1	2	1	1.66667	0.57735	9.01218	26.9815	17.9694	15.6016	9.89629	0.85	1.25	0.4	1.05	0.2	77	86	9	81	4.58258	2.7e-08	1000000000000	1000000000000	3.33333e+11	5.7735e+11	5100	16200	11100	11433.3	5713.43	27	235	208	150.667	109.436
1.38	2.55	1.17	2.16	0.827315	2	9	7	4.33333	4.94975	6	14	8	11.3333	5.65685	2	3	1	2.33333	0.707107	12.0107	238.029	226.018	87.3501	159.819	0.7	1.75	1.05	1.05	0.742462	45	95	50	78.3333	35.3553	2.8e-07	1e-05	9.72e-06	6.76e-06	6.87308e-06	3155	18350	15195	13285	10744.5	27	140	113	102.333	79.9031
1.6	2.28	0.68	1.97667	0.345881	5	5	0	5	0	5	15	10	9.66667	5.03322	2	3	1	2.66667	0.57735	92.9064	121.76	28.8536	105.857	14.6515	1.35	1.45	0.1	1.41667	0.057735	53	88	35	68.6667	17.7858	4.3e-08	4e-07	3.57e-07	1.98333e-07	1.82954e-07	3420	4700	1280	3866.67	722.311	24	150	126	76	65.8179
1.55	2.2	0.65	1.90333	0.328684	4	6	2	5	1	7	14	7	10	3.60555	2	3	1	2.66667	0.57735	54.938	192.217	137.279	121.955	68.697	1.35	1.45	0.1	1.4	0.05	60	83	23	69.6667	11.9304	4.7e-08	1.44e-06	1.393e-06	5.34e-07	7.85355e-07	2500	5150	2650	4158.33	1445.32	7.8	150	142.2	74.9333	71.4312
1.66	2.05	0.39	1.87333	0.197569	4	5	1	4.33333	0.57735	6	15	9	10.3333	4.50925	2	3	1	2.66667	0.57735	51.9961	121.76	69.7639	77.4832	38.4908	1.35	1.45	0.1	1.4	0.05	57	88	31	70.6667	15.8219	7.2e-08	4e-07	3.28e-07	1.99667e-07	1.7566e-07	3420	5940	2520	4776.67	1271.08	24	94	70	69.6667	39.5769
1.5	3.04	1.54	2.01333	1.08894	2	6	4	4.66667	2.82843	5	15	10	8.33333	7.07107	2	3	1	2.66667	0.707107	14.0067	180.948	166.941	125.301	118.045	0.65	1.45	0.8	1.18333	0.565685	52	100	48	68	33.9411	0	0	0	0	0	333.6	3400	3066.4	2377.87	2168.27	0.02583	57	56.9742	38.0086	40.2868
1.93	3.98	2.05	2.61333	1.44957	2	5	3	4	2.12132	11	17	6	13	4.24264	2	3	1	2.66667	0.707107	18.9984	107.868	88.8698	78.2449	62.8404	0.5	1.6	1.1	1.23333	0.777817	71	102	31	81.3333	21.9203	0	0	0	0	0	0	0	0	0	0	0.0277	430	429.972	286.676	304.036
1.38	2.19	0.81	1.785	0.572756	3	9	6	6	4.24264	6	15	9	10.5	6.36396	2	3	1	2.5	0.707107	30.9738	238.029	207.055	134.501	146.41	1	1.75	0.75	1.375	0.53033	45	90	45	67.5	31.8198	1e-07	2.8e-07	1.8e-07	1.9e-07	1.27279e-07	0	0	0	0	0	0.236	27	26.764	13.618	18.925
1.55	2.66	1.11	2.29	0.784889	4	5	1	4.66667	0.707107	7	17	10	13.6667	7.07107	2	3	1	2.33333	0.707107	54.938	126.904	71.9664	102.916	50.8879	1.4	1.4	0	1.4	3.33067e-16	60	97	37	84.6667	26.163	1.44e-06	1000000000000000	1000000000000000	666666666666666	707106781186547	0	0	0	0	0	0.449	7.8	7.351	2.89933	5.19794
1.28	2.2	0.92	1.89333	0.650538	1	9	8	3.66667	5.65685	1	8	7	3.33333	4.94975	1	3	2	1.66667	1.41421	1.00794	244	242.992	82.0053	171.821	0.25	1.75	1.5	0.75	1.06066	43	103	60	83	42.4264	0	0	0	0	0	1270	2260	990	1600	700.036	0.1805	6	5.8195	2.12033	4.11501
1.9	3.44	1.54	2.92667	1.08894	2	3	1	2.33333	0.707107	14	16	2	15.3333	1.41421	2	2	0	2	0	15.9994	28.0855	12.0861	20.0281	8.54616	0.6	1.1	0.5	0.766667	0.353553	85	101	16	95.6667	11.3137	0	0	0	0	0	317.5	2200	1882.5	945	1331.13	0.02658	150	149.973	50.0177	106.047
1.22	2.55	1.33	1.66333	0.940452	2	8	6	6	4.24264	12	14	2	12.6667	1.41421	2	3	1	2.66667	0.707107	12.0107	162.5	150.489	112.337	106.412	0.7	1.75	1.05	1.4	0.742462	24	95	71	47.6667	50.2046	9.26e-07	1e-05	9.074e-06	3.95067e-06	6.41629e-06	2710	18350	15640	7923.33	11059.2	11	140	129	54	91.2168
1.3	1.91	0.61	1.70667	0.431335	4	9	5	5.66667	3.53553	4	10	6	8	4.24264	3	3	0	3	0	58.6934	232.038	173.345	116.475	122.573	1.35	1.8	0.45	1.5	0.318198	47	67	20	60.3333	14.1421	7.2e-08	1.5e-07	7.8e-08	9.8e-08	5.51543e-08	2490	4970	2480	4143.33	1753.62	54	91	37	78.6667	26.163
2.33	3.98	1.65	3.43	1.16673	2	6	4	3.33333	2.82843	14	17	3	16	2.12132	2	2	0	2	0	18.9984	207.2	188.202	81.7323	133.079	0.5	1.8	1.3	0.933333	0.919239	82	102	20	95.3333	14.1421	0	0	0	0	0	0	0	0	0	0	0.0277	35	34.9723	11.6851	24.7292
1.91	2.66	0.75	2.41	0.53033	4	5	1	4.66667	0.707107	10	17	7	14.6667	4.94975	2	3	1	2.33333	0.707107	58.6934	126.904	68.2111	104.167	48.2325	1.35	1.4	0.05	1.38333	0.0353553	67	97	30	87	21.2132	7.2e-08	1000000000000000	1000000000000000	666666666666666	707106781186547	0	0	0	0	0	0.449	91	90.551	30.6327	64.0292
1.22	1.93	0.71	1.69333	0.502046	5	8	3	6	2.12132	11	12	1	11.3333	0.707107	3	3	0	3	0	107.868	162.5	54.6318	126.079	38.6305	1.6	1.75	0.15	1.65	0.106066	24	71	47	55.3333	33.234	1.63e-08	9.26e-07	9.097e-07	3.19533e-07	6.43255e-07	2600	2710	110	2636.67	77.7817	11	430	419	290.333	296.278
1.12	1.81	0.69	1.58	0.487904	4	8	4	5.33333	2.82843	4	13	9	10	6.36396	2	3	1	2.33333	0.707107	69.723	140.116	70.393	93.1873	49.7754	1.3	1.85	0.55	1.48333	0.388909	32	81	49	64.6667	34.6482	1.4e-07	7.4e-07	6e-07	3.4e-07	4.24264e-07	2100	2740	640	2526.67	452.548	11	29	18	23	12.7279
1.54	1.9	0.36	1.66	0.254558	4	4	0	4	0	4	11	7	6.33333	4.94975	3	3	0	3	0	47.867	63.546	15.679	53.0933	11.0867	1.35	1.4	0.05	1.38333	0.0353553	51	72	21	58	14.8492	1.72e-08	4e-07	3.828e-07	2.724e-07	2.7068e-07	3570	4140	570	3950	403.051	22	400	378	148	267.286
1.2	2.04	0.84	1.76	0.59397	2	8	6	4	4.24264	10	13	3	12	2.12132	2	3	1	2.33333	0.707107	10.811	157.25	146.439	59.624	103.548	0.85	1.8	0.95	1.16667	0.671751	27	86	59	66.3333	41.7193	1.31e-06	1000000000000	1000000000000	6.66667e+11	7.07107e+11	2680	16200	13520	11693.3	9560.08	11	27	16	21.6667	11.3137
1.38	2.28	0.9	1.87333	0.456216	5	9	4	6.66667	2.08167	6	14	8	10	4	2	3	1	2.66667	0.57735	118.71	238.029	119.319	183.941	60.4349	1.35	1.75	0.4	1.51667	0.208167	45	83	38	65.3333	19.1398	1.06e-07	2.8e-07	1.74e-07	1.67e-07	9.79643e-08	2500	3155	655	2778.33	338.391	27	72	45	55.3333	24.6644
0.98	2.2	1.22	1.38667	0.86267	2	5	3	3	2.12132	1	10	9	4	6.36396	1	3	2	1.66667	1.41421	6.941	106.42	99.479	40.1007	70.3423	1.4	1.45	0.05	1.43333	0.0353553	12	69	57	31	40.3051	9.5e-08	1.08e-07	1.3e-08	9.93333e-08	9.19239e-09	3070	6000	2930	5023.33	2071.82	72	85	13	80.6667	9.19239
1.38	2	0.62	1.79333	0.438406	6	9	3	7	2.12132	6	12	6	10	4.24264	3	3	0	3	0	200.59	238.029	37.4389	213.07	26.4733	1.5	1.75	0.25	1.58333	0.176777	45	74	29	64.3333	20.5061	2.8e-07	9.6e-07	6.8e-07	7.33333e-07	4.80833e-07	1407	3155	1748	1989.67	1236.02	8.3	27	18.7	14.5333	13.2229
1.1	2.28	1.18	1.8	0.62	6	8	2	6.66667	1.1547	10	16	6	13.6667	3.21455	2	3	1	2.66667	0.57735	173.04	208.98	35.9404	192.368	18.1235	1.35	1.75	0.4	1.56667	0.202073	17	87	70	57.3333	36.1985	1.06e-07	1.3e-06	1.194e-06	5.52e-07	6.51776e-07	1590	2680	1090	2020	580.259	8	72	64	39.6667	32.0052
0.89	2.55	1.66	1.99667	1.1738	2	6	4	3.33333	2.82843	2	14	12	10	8.48528	1	2	1	1.66667	0.707107	12.0107	137.327	125.316	53.7828	88.612	0.7	2.15	1.45	1.18333	1.0253	14	95	81	68	57.2756	3.4e-07	1e-05	9.66e-06	6.78e-06	6.83065e-06	1620	18350	16730	12773.3	11829.9	18	140	122	99.3333	86.267
1.69	3.16	1.47	2.67	1.03945	3	5	2	3.66667	1.41421	12	17	5	15.3333	3.53553	2	3	1	2.33333	0.707107	35.453	112.411	76.958	61.1057	54.4175	1	1.55	0.55	1.18333	0.388909	75	99	24	91	16.9706	7e-08	10000000000	10000000000	6.66667e+09	7.07107e+09	206	2310	2104	907.333	1487.75	0.0089	97	96.9911	32.3393	68.5831
1.55	2.28	0.73	1.96	0.373229	4	6	2	5	1	7	15	8	10.6667	4.04145	2	3	1	2.66667	0.57735	54.938	195.084	140.146	123.927	70.0981	1.35	1.45	0.1	1.4	0.05	60	88	28	72	14.4222	1.06e-07	1.44e-06	1.334e-06	6.48667e-07	7.00903e-07	2680	5150	2470	3750	1267.64	7.8	72	64.2	34.6	33.3868
0.89	3.16	2.27	2.40333	1.60513	3	6	3	4	2.12132	2	17	15	12	10.6066	1	2	1	1.66667	0.707107	35.453	137.327	101.874	69.411	72.0358	1	2.15	1.15	1.38333	0.813173	14	99	85	70.6667	60.1041	3.4e-07	10000000000	10000000000	6.66667e+09	7.07107e+09	206	1620	1414	677.333	999.849	0.0089	18	17.9911	6.00593	12.7216
1.65	2.05	0.4	1.87	0.202978	4	5	1	4.33333	0.57735	10	15	5	12.3333	2.51661	2	3	1	2.66667	0.57735	58.6934	121.76	63.0666	81.9541	34.636	1.35	1.45	0.1	1.38333	0.057735	67	88	21	77	10.5357	6e-08	4e-07	3.4e-07	1.77333e-07	1.92928e-07	3420	4970	1550	4030	826.015	24	120	96	78.3333	49.2375
1.13	1.96	0.83	1.7525	0.586899	5	8	3	5.75	2.12132	5	14	9	11.75	6.36396	2	3	1	2.25	0.707107	118.71	140.908	22.1976	124.259	15.6961	1.45	1.85	0.4	1.55	0.282843	31	83	52	70	36.7696	1.15e-07	7e-07	5.85e-07	2.6125e-07	4.13657e-07	2280	2500	220	2445	155.563	13	67	54	53.5	38.1838
1.1	1.96	0.86	1.745	0.608112	5	8	3	5.75	2.12132	11	14	3	13.25	2.12132	2	3	1	2.25	0.707107	118.71	158.925	40.2154	128.764	28.4365	1.45	1.75	0.3	1.525	0.212132	26	83	57	68.75	40.3051	1.15e-07	1.15e-06	1.035e-06	3.7375e-07	7.31856e-07	2500	2620	120	2530	84.8528	11	67	56	53	39.598
1.1	2.54	1.44	1.88667	0.7292	6	8	2	6.66667	1.1547	11	16	5	14	2.64575	2	3	1	2.66667	0.57735	173.04	208.98	35.9404	192.996	18.2963	1.35	1.75	0.4	1.56667	0.202073	17	87	70	58	36.5103	2.2e-08	1.3e-06	1.278e-06	5.24e-07	6.81636e-07	1590	1790	200	1706.67	104.083	8	320	312	122.333	171.885
1.12	2.28	1.16	1.99	0.820244	6	8	2	6.5	1.41421	4	10	6	8.5	4.24264	3	3	0	3	0	140.116	195.084	54.968	181.342	38.8682	1.35	1.85	0.5	1.475	0.353553	32	68	36	59	25.4558	1.06e-07	7.4e-07	6.34e-07	2.645e-07	4.48306e-07	2100	2680	580	2535	410.122	11	72	61	56.75	43.1335
1.13	1.81	0.68	1.58333	0.480833	4	8	4	5.33333	2.82843	5	13	8	10.3333	5.65685	2	3	1	2.33333	0.707107	69.723	140.908	71.1846	93.4512	50.3351	1.3	1.85	0.55	1.48333	0.388909	31	81	50	64.3333	35.3553	1.4e-07	7e-07	5.6e-07	3.26667e-07	3.9598e-07	2280	2740	460	2586.67	325.269	13	29	16	23.6667	11.3137
1.24	2.2	0.96	1.88	0.678823	1	8	7	3.33333	4.94975	1	14	13	5.33333	9.19239	1	3	2	1.66667	1.41421	1.00794	167.259	166.251	56.425	117.557	0.25	1.75	1.5	0.75	1.06066	22	103	81	76	57.2756	0	0	0	0	0	1270	2830	1560	1790	1103.09	0.1805	15	14.8195	5.12033	10.479
0.82	3.44	2.62	2.56667	1.85262	2	4	2	2.66667	1.41421	1	16	15	11	10.6066	1	2	1	1.66667	0.707107	15.9994	39.0983	23.0989	23.699	16.3334	0.6	2.2	1.6	1.13333	1.13137	10	101	91	70.6667	64.3467	0	0	0	0	0	317.5	2000	1682.5	878.333	1189.71	0.02658	100	99.9734	33.3511	70.6919
2.1	2.28	0.18	2.16	0.127279	5	6	1	5.33333	0.707107	10	16	6	14	4.24264	2	3	1	2.33333	0.707107	127.6	195.084	67.484	150.095	47.7184	1.35	1.4	0.05	1.38333	0.0353553	68	92	24	84	16.9706	1.06e-07	0.0001	9.9894e-05	6.6702e-05	7.06357e-05	2610	2680	70	2633.33	49.4975	3	72	69	26	48.7904
1.5	2.55	1.05	1.85	0.742462	2	6	4	4.66667	2.82843	5	14	9	8	6.36396	2	3	1	2.66667	0.707107	12.0107	180.948	168.937	124.635	119.457	0.7	1.45	0.75	1.2	0.53033	52	95	43	66.3333	30.4056	1.35e-07	1e-05	9.865e-06	3.42333e-06	6.97561e-06	3400	18350	14950	8383.33	10571.2	57	140	83	84.6667	58.6899
1.1	1.1	0	1.1	0	8	8	0	8	0	3	3	0	3	0	3	3	0	3	0	138.905	138.905	0	138.905	0	1.95	1.95	0	1.95	0	33	33	0	33	0	6.15e-07	6.15e-07	0	6.15e-07	0	2475	2475	0	2475	0	13	13	0	13	0
0.82	3.44	2.62	2.56667	1.85262	2	5	3	3	2.12132	1	16	15	11	10.6066	1	2	1	1.66667	0.707107	15.9994	85.4678	69.4684	39.1555	49.1216	0.6	2.35	1.75	1.18333	1.23744	9	101	92	70.3333	65.0538	0	0	0	0	0	317.5	1300	982.5	645	694.732	0.02658	58	57.9734	19.3511	40.9934
1.54	1.93	0.39	1.67	0.275772	4	5	1	4.33333	0.707107	4	11	7	6.33333	4.94975	3	3	0	3	0	47.867	107.868	60.0012	67.8674	42.4273	1.4	1.6	0.2	1.46667	0.141421	51	71	20	57.6667	14.1421	1.63e-08	4e-07	3.837e-07	2.721e-07	2.71317e-07	2600	4140	1540	3626.67	1088.94	22	430	408	158	288.5
1.24	1.93	0.69	1.7	0.487904	5	8	3	6	2.12132	11	14	3	12	2.12132	3	3	0	3	0	107.868	167.259	59.3908	127.665	41.9956	1.6	1.75	0.15	1.65	0.106066	22	71	49	54.6667	34.6482	1.63e-08	8.6e-07	8.437e-07	2.97533e-07	5.96586e-07	2600	2830	230	2676.67	162.635	15	430	415	291.667	293.449
0.82	2.58	1.76	1.40667	1.24451	3	5	2	4.33333	1.41421	1	16	15	6	10.6066	1	2	1	1.33333	0.707107	32.065	85.4678	53.4028	67.6669	37.7615	1	2.35	1.35	1.9	0.954594	9	94	85	37.3333	60.1041	1.33e-07	1e+23	1e+23	3.33333e+22	7.07107e+22	0	0	0	0	0	0.205	58	57.795	38.735	40.8672
1.3	1.96	0.66	1.795	0.46669	5	9	4	6	2.82843	4	14	10	11.5	7.07107	2	3	1	2.25	0.707107	118.71	232.038	113.328	147.042	80.135	1.45	1.8	0.35	1.5375	0.247487	47	83	36	74	25.4558	1.15e-07	1.5e-07	3.5e-08	1.2375e-07	2.47487e-08	2490	2500	10	2497.5	7.07107	54	67	13	63.75	9.19239
1.1	2.01	0.91	1.67	0.496689	4	8	4	5.33333	2.3094	11	16	5	13.6667	2.51661	2	3	1	2.66667	0.57735	63.546	173.04	109.494	103.075	60.7616	1.25	1.75	0.5	1.45	0.264575	17	84	67	57.6667	35.7258	1.72e-08	0.0005	0.000499983	0.000166756	0.000288598	1590	5400	3810	3520	1905.49	39	400	361	166.333	202.633
1.91	2.58	0.67	2.35667	0.473762	3	4	1	3.33333	0.707107	10	16	6	14	4.24264	2	3	1	2.33333	0.707107	32.065	58.6934	26.6284	40.9411	18.8291	1	1.35	0.35	1.11667	0.247487	67	94	27	85	19.0919	7.2e-08	1e+23	1e+23	6.66667e+22	7.07107e+22	0	0	0	0	0	0.205	91	90.795	30.47	64.2018
2.54	2.55	0.01	2.545	0.00707107	4	6	2	5	1.41421	11	16	5	13.5	3.53553	2	3	1	2.5	0.707107	78.96	196.967	118.007	137.963	83.4432	1.15	1.35	0.2	1.25	0.141421	70	93	23	81.5	16.2635	1e-08	2.2e-08	1.2e-08	1.6e-08	8.48528e-09	1740	3350	1610	2545	1138.44	0.52	320	319.48	160.26	225.906
1.13	1.62	0.49	1.2525	0.346482	6	8	2	7.5	1.41421	5	13	8	7	5.65685	2	3	1	2.75	0.707107	140.908	204.383	63.4757	156.777	44.8841	1.85	1.9	0.05	1.8625	0.0353553	31	78	47	42.75	33.234	1.5e-07	7e-07	5.5e-07	5.625e-07	3.88909e-07	818	2280	1462	1914.5	1033.79	13	46	33	21.25	23.3345
1.1	1.93	0.83	1.65333	0.586899	5	8	3	6	2.12132	11	16	5	12.6667	3.53553	3	3	0	3	0	107.868	173.04	65.1718	129.592	46.0834	1.6	1.75	0.15	1.65	0.106066	17	71	54	53	38.1838	1.63e-08	2.5e-07	2.337e-07	9.42e-08	1.65251e-07	1590	2600	1010	2263.33	714.178	39	430	391	299.667	276.479
1.6	2.2	0.6	1.95	0.31225	5	5	0	5	0	5	15	10	9.33333	5.1316	2	3	1	2.66667	0.57735	92.9064	121.76	28.8536	105.245	14.8731	1.3	1.45	0.15	1.4	0.0866025	53	88	35	67.6667	18.1751	7.1e-08	4e-07	3.29e-07	2.07667e-07	1.71419e-07	3420	5970	2550	4290	1455.23	24	120	96	66	49.1121
1.54	1.69	0.15	1.59	0.106066	4	5	1	4.33333	0.707107	4	12	8	6.66667	5.65685	3	3	0	3	0	47.867	112.411	64.544	69.3817	45.6395	1.4	1.55	0.15	1.45	0.106066	51	75	24	59	16.9706	7e-08	4e-07	3.3e-07	2.9e-07	2.33345e-07	2310	4140	1830	3530	1294.01	22	97	75	47	53.033
1.36	2.28	0.92	2.05	0.650538	5	9	4	6	2.82843	7	9	2	8.5	1.41421	3	3	0	3	0	102.906	237	134.094	136.429	94.8191	1.35	1.75	0.4	1.45	0.282843	44	65	21	59.75	14.8492	4.3e-08	1.2e-06	1.157e-06	3.3225e-07	8.18123e-07	0	0	0	0	0	6	150	144	114	101.823
1.33	2.2	0.87	1.91	0.615183	5	5	0	5	0	4	10	6	8	4.24264	3	3	0	3	0	91.224	106.42	15.196	101.355	10.7452	1.4	1.55	0.15	1.45	0.106066	49	69	20	62.3333	14.1421	1.08e-07	4.33e-07	3.25e-07	2.16333e-07	2.2981e-07	3070	3800	730	3313.33	516.188	23	72	49	55.6667	34.6482
1.1	1.96	0.86	1.745	0.608112	5	8	3	5.75	2.12132	14	16	2	14.5	1.41421	2	3	1	2.25	0.707107	118.71	173.04	54.33	132.292	38.4171	1.45	1.75	0.3	1.525	0.212132	17	83	66	66.5	46.669	1.15e-07	2.5e-07	1.35e-07	1.4875e-07	9.54594e-08	1590	2500	910	2272.5	643.467	39	67	28	60	19.799
1.17	1.96	0.79	1.7625	0.558614	5	8	3	5.75	2.12132	8	14	6	12.5	4.24264	2	3	1	2.25	0.707107	118.71	150.36	31.65	126.623	22.3799	1.45	1.85	0.4	1.55	0.282843	28	83	55	69.25	38.8909	1.15e-07	9.4e-07	8.25e-07	3.2125e-07	5.83363e-07	2130	2500	370	2407.5	261.63	13	67	54	53.5	38.1838
1.12	2.55	1.43	2.07333	1.01116	2	8	6	4	4.24264	4	14	10	10.6667	7.07107	2	3	1	2.33333	0.707107	12.0107	140.116	128.105	54.7125	90.5841	0.7	1.85	1.15	1.08333	0.813173	32	95	63	74	44.5477	7.4e-07	1e-05	9.26e-06	6.91333e-06	6.54781e-06	2100	18350	16250	12933.3	11490.5	11	140	129	97	91.2168
1.38	1.96	0.58	1.815	0.410122	5	9	4	6	2.82843	6	14	8	12	5.65685	2	3	1	2.25	0.707107	118.71	238.029	119.319	148.54	84.3712	1.45	1.75	0.3	1.525	0.212132	45	83	38	73.5	26.8701	1.15e-07	2.8e-07	1.65e-07	1.5625e-07	1.16673e-07	2500	3155	655	2663.75	463.155	27	67	40	57	28.2843
2.2	2.54	0.34	2.285	0.240416	5	6	1	5.25	0.707107	10	11	1	10.25	0.707107	3	3	0	3	0	106.42	196.967	90.5466	129.057	64.0261	1.35	1.4	0.05	1.3875	0.0353553	69	70	1	69.25	0.707107	2.2e-08	1.08e-07	8.6e-08	8.65e-08	6.08112e-08	1740	3070	1330	2737.5	940.452	72	320	248	134	175.362
3	3.98	0.98	3.65333	0.692965	2	4	2	2.66667	1.41421	17	18	1	17.3333	0.707107	2	2	0	2	0	18.9984	83.798	64.7996	40.5983	45.8202	0	0	0	0	0	4	102	98	69.3333	69.2965	0	0	0	0	0	0	0	0	0	0	0.00943	0.0277	0.01827	0.02161	0.0129188
1.2	2.54	1.34	2.09333	0.947523	6	8	2	6.66667	1.41421	10	11	1	10.6667	0.707107	3	3	0	3	0	157.25	196.967	39.7166	183.728	28.0839	1.35	1.8	0.45	1.5	0.318198	27	70	43	55.6667	30.4056	2.2e-08	1.31e-06	1.288e-06	4.51333e-07	9.10754e-07	1740	2680	940	2053.33	664.68	11	320	309	217	218.496
1.91	2.1	0.19	2.03667	0.13435	4	5	1	4.66667	0.707107	10	16	6	14	4.24264	2	3	1	2.33333	0.707107	58.6934	127.6	68.9066	104.631	48.7243	1.35	1.4	0.05	1.38333	0.0353553	67	92	25	83.6667	17.6777	7.2e-08	0.0001	9.9928e-05	6.66907e-05	7.06598e-05	2610	4970	2360	3396.67	1668.77	3	91	88	32.3333	62.2254
0.98	2.28	1.3	1.505	0.700714	2	6	4	3.75	2.25832	1	13	12	6.25	6.77495	1	3	2	1.75	1.04881	6.941	195.084	188.143	80.946	100.256	1.35	1.55	0.2	1.45	0.0894427	12	79	67	42.75	39.2059	8e-08	1.06e-07	2.6e-08	9.4e-08	1.16962e-08	1215	6000	4785	3973.75	2645.44	72	85	13	81	6.75278
1.9	2.28	0.38	2.09	0.268701	4	6	2	5	1.41421	10	11	1	10.5	0.707107	3	3	0	3	0	63.546	195.084	131.538	129.315	93.0114	1.35	1.35	0	1.35	0	68	72	4	70	2.82843	1.72e-08	1.06e-07	8.88e-08	6.16e-08	6.27911e-08	2680	3570	890	3125	629.325	72	400	328	236	231.931
1.27	2.28	1.01	2.0275	0.714178	6	8	2	6.5	1.41421	10	17	7	11.75	4.94975	3	3	0	3	0	174.967	195.084	20.117	190.055	14.2249	1.35	1.75	0.4	1.45	0.282843	20	68	48	56	33.9411	1.06e-07	5.8e-07	4.74e-07	2.245e-07	3.35169e-07	0	0	0	0	0	16	72	56	58	39.598
1.61	1.91	0.3	1.835	0.212132	3	4	1	3.75	0.707107	10	13	3	10.75	2.12132	2	3	1	2.75	0.707107	26.9815	58.6934	31.7119	50.7654	22.4237	1.25	1.35	0.1	1.325	0.0707107	67	80	13	70.25	9.19239	2.7e-08	7.2e-08	4.5e-08	6.075e-08	3.18198e-08	4970	5100	130	5002.5	91.9239	91	235	144	127	101.823
2.2	2.54	0.34	2.455	0.240416	5	6	1	5.75	0.707107	10	11	1	10.75	0.707107	3	3	0	3	0	106.42	196.967	90.5466	174.33	64.0261	1.35	1.4	0.05	1.3625	0.0353553	69	70	1	69.75	0.707107	2.2e-08	1.08e-07	8.6e-08	4.35e-08	6.08112e-08	1740	3070	1330	2072.5	940.452	72	320	248	258	175.362
0.98	2.28	1.3	1.4625	0.679904	2	5	3	3	1.54919	1	13	12	6	6.57267	1	3	2	1.75	1.04881	6.941	102.906	95.9645	35.9423	49.9861	1.25	1.45	0.2	1.375	0.104881	12	80	68	42.25	38.8471	2.7e-08	9.5e-08	6.8e-08	6.5e-08	3.86161e-08	4700	6000	1300	5450	718.331	85	235	150	138.75	77.8942
1.38	3.04	1.66	2.21	1.1738	2	9	7	5.5	4.94975	6	15	9	10.5	6.36396	2	3	1	2.5	0.707107	14.0067	238.029	224.022	126.018	158.408	0.65	1.75	1.1	1.2	0.777817	45	100	55	72.5	38.8909	0	0	0	0	0	333.6	3155	2821.4	1744.3	1995.03	0.02583	27	26.9742	13.5129	19.0736
1.27	2.33	1.06	1.97667	0.749533	6	8	2	6.66667	1.41421	14	17	3	15	2.12132	2	3	1	2.33333	0.707107	174.967	207.2	32.233	196.456	22.7922	1.75	1.8	0.05	1.78333	0.0353553	20	82	62	61.3333	43.8406	2.1e-07	5.8e-07	3.7e-07	3.33333e-07	2.6163e-07	0	0	0	0	0	16	35	19	28.6667	13.435
1.6	2.58	0.98	2.25333	0.692965	3	5	2	3.66667	1.41421	5	16	11	12.3333	7.77817	2	3	1	2.33333	0.707107	32.065	92.9064	60.8414	52.3455	43.0214	1	1.45	0.45	1.15	0.318198	53	94	41	80.3333	28.9914	1.52e-07	1e+23	1e+23	6.66667e+22	7.07107e+22	0	0	0	0	0	0.205	54	53.795	18.1367	38.0388
1.23	2.55	1.32	1.67	0.933381	2	8	6	6	4.24264	13	14	1	13.3333	0.707107	2	3	1	2.66667	0.707107	12.0107	164.93	152.92	113.957	108.131	0.7	1.75	1.05	1.4	0.742462	23	95	72	47	50.9117	8.14e-07	1e-05	9.186e-06	3.876e-06	6.49548e-06	2760	18350	15590	7956.67	11023.8	16	140	124	57.3333	87.6812
2.01	2.66	0.65	2.44333	0.459619	4	5	1	4.66667	0.707107	14	17	3	16	2.12132	2	2	0	2	0	72.64	126.904	54.2645	108.816	38.3708	1.25	1.4	0.15	1.35	0.106066	84	97	13	92.6667	9.19239	0.0005	1000000000000000	1000000000000000	666666666666666	707106781186547	0	0	0	0	0	0.449	60	59.551	20.2993	42.1089
1.2	3.98	2.78	3.05333	1.96576	2	8	6	4	4.24264	9	17	8	14.3333	5.65685	2	3	1	2.33333	0.707107	18.9984	151.964	132.966	63.3203	94.0209	0.5	1.85	1.35	0.95	0.954594	18	102	84	74	59.397	0	0	0	0	0	0	0	0	0	0	0.0277	14	13.9723	4.68513	9.87991
1.22	2	0.78	1.74	0.551543	6	8	2	6.66667	1.41421	12	12	0	12	0	3	3	0	3	0	162.5	200.59	38.09	187.893	26.9337	1.5	1.75	0.25	1.58333	0.176777	24	74	50	57.3333	35.3553	9.26e-07	9.6e-07	3.4e-08	9.48667e-07	2.40416e-08	1407	2710	1303	1841.33	921.36	8.3	11	2.7	9.2	1.90919
1.38	2.54	1.16	2.15333	0.820244	6	9	3	7	2.12132	6	11	5	9.33333	3.53553	3	3	0	3	0	196.967	238.029	41.0623	210.654	29.0355	1.35	1.75	0.4	1.48333	0.282843	45	70	25	61.6667	17.6777	2.2e-08	2.8e-07	2.58e-07	1.08e-07	1.82434e-07	1740	3155	1415	2211.67	1000.56	27	320	293	222.333	207.182
1.91	3.16	1.25	2.74333	0.883883	3	4	1	3.33333	0.707107	10	17	7	14.6667	4.94975	2	3	1	2.33333	0.707107	35.453	58.6934	23.2404	43.1998	16.4334	1	1.35	0.35	1.11667	0.247487	67	99	32	88.3333	22.6274	7.2e-08	10000000000	10000000000	6.66667e+09	7.07107e+09	206	4970	4764	1794	3368.66	0.0089	91	90.9911	30.3393	64.3404
1.2	2.01	0.81	1.74	0.572756	4	8	4	5.33333	2.82843	9	14	5	12.3333	3.53553	2	3	1	2.33333	0.707107	72.64	151.964	79.324	99.0813	56.0905	1.25	1.85	0.6	1.45	0.424264	18	84	66	62	46.669	9e-07	0.0005	0.0004991	0.000333633	0.000352917	0	0	0	0	0	14	60	46	44.6667	32.5269
1.1	2.05	0.95	1.68667	0.512868	4	8	4	5.66667	2.08167	10	16	6	13.6667	3.21455	2	3	1	2.66667	0.57735	58.6934	173.04	114.347	117.831	57.2745	1.35	1.75	0.4	1.51667	0.208167	17	88	71	57.3333	36.4737	7.2e-08	4e-07	3.28e-07	2.40667e-07	1.64199e-07	1590	4970	3380	3326.67	1691.93	24	91	67	51.3333	35.1615
0.89	2.55	1.66	1.78	0.836481	2	6	4	3.66667	2.08167	2	14	12	10	6.9282	1	2	1	1.66667	0.57735	12.0107	137.327	125.316	59.1411	68.1864	0.7	2.15	1.45	1.31667	0.748888	14	95	81	64.6667	44.1626	3.4e-07	0.001	0.00099966	0.00033678	0.000574386	1620	18350	16730	7390	9496.07	18	150	132	102.667	73.4938
1.38	1.96	0.58	1.75	0.321403	4	9	5	6	2.64575	6	14	8	10	4	2	3	1	2.66667	0.57735	58.6934	238.029	179.336	138.477	91.2873	1.35	1.75	0.4	1.51667	0.208167	45	83	38	65	19.0788	7.2e-08	2.8e-07	2.08e-07	1.55667e-07	1.09801e-07	2500	4970	2470	3541.67	1279.59	27	91	64	61.6667	32.3316
0.95	2.55	1.6	2.01667	1.13137	2	5	3	3	2.12132	2	14	12	10	8.48528	1	2	1	1.66667	0.707107	12.0107	87.62	75.6093	37.2138	53.4638	0.7	2	1.3	1.13333	0.919239	15	95	80	68.3333	56.5685	1.35e-07	1e-05	9.865e-06	6.71167e-06	6.97561e-06	0	0	0	0	0	35	140	105	105	74.2462
1.63	2.28	0.65	2.06333	0.459619	4	6	2	5.33333	1.41421	5	10	5	8.33333	3.53553	3	3	0	3	0	50.9415	195.084	144.143	147.036	101.924	1.35	1.35	0	1.35	3.33067e-16	54	68	14	63.3333	9.89949	1.06e-07	2e-07	9.4e-08	1.37333e-07	6.6468e-08	2680	4560	1880	3306.67	1329.36	31	72	41	58.3333	28.9914
2.33	3.44	1.11	3.07	0.784889	2	6	4	3.33333	2.82843	14	16	2	15.3333	1.41421	2	2	0	2	0	15.9994	207.2	191.201	79.7329	135.199	0.6	1.8	1.2	1	0.848528	82	101	19	94.6667	13.435	0	0	0	0	0	317.5	1260	942.5	631.667	666.448	0.02658	35	34.9734	11.6844	24.7299
1.22	2.28	1.06	1.84	0.552449	6	8	2	6.66667	1.1547	10	15	5	12.3333	2.51661	2	3	1	2.66667	0.57735	162.5	208.98	46.4804	188.855	23.8581	1.35	1.75	0.4	1.56667	0.202073	24	87	63	59.6667	32.3161	1.06e-07	1.3e-06	1.194e-06	7.77333e-07	6.10725e-07	1790	2710	920	2393.33	522.717	8	72	64	30.3333	36.1156
1.25	2.01	0.76	1.63	0.537401	4	8	4	6	2.82843	14	15	1	14.5	0.707107	2	3	1	2.5	0.707107	72.64	168.934	96.2942	120.787	68.0903	1.25	1.75	0.5	1.5	0.353553	21	84	63	52.5	44.5477	6.76e-07	0.0005	0.000499324	0.000250338	0.000353075	0	0	0	0	0	17	60	43	38.5	30.4056
0.82	2.02	1.2	1.12	0.848528	4	6	2	4.5	1.41421	1	15	14	4.5	9.89949	1	2	1	1.25	0.707107	39.0983	208.98	169.882	81.5688	120.125	1.6	2.2	0.6	2.05	0.424264	10	87	77	29.25	54.4472	7.5e-08	1.3e-06	1.225e-06	3.8125e-07	8.66206e-07	1790	2000	210	1947.5	148.492	8	100	92	77	65.0538
1.33	1.91	0.58	1.62	0.410122	4	5	1	4.5	0.707107	4	10	6	7	4.24264	3	3	0	3	0	58.6934	91.224	32.5306	74.9587	23.0026	1.35	1.55	0.2	1.45	0.141421	49	67	18	58	12.7279	7.2e-08	4.33e-07	3.61e-07	2.525e-07	2.55266e-07	3800	4970	1170	4385	827.315	23	91	68	57	48.0833
1.12	1.65	0.53	1.4325	0.287941	3	8	5	4.75	2.42899	2	12	10	7.5	5.76194	1	3	2	2.5	1.09545	24.305	140.116	115.811	73.8097	52.8711	1.35	1.85	0.5	1.5125	0.25836	32	76	44	64.25	23.603	4.4e-08	7.4e-07	6.96e-07	2.26e-07	3.75463e-07	2100	4602	2502	3525.5	1140.49	11	160	149	102.75	70.1163
0.98	2.2	1.22	1.685	0.558677	2	6	4	4.5	1.89737	1	13	12	9	6.19677	1	3	2	2	0.894427	6.941	192.217	185.276	107.198	83.4166	1.35	1.55	0.2	1.475	0.104881	12	79	67	59	34.9743	4.7e-08	9.5e-08	4.8e-08	7.55e-08	2.22081e-08	1215	6000	4785	3313.75	2706.24	82	150	68	99.75	36.7301
1.13	2.55	1.42	2.035	0.738945	2	8	6	4	3.09839	5	14	9	10.75	4.67974	2	3	1	2.5	0.632456	12.0107	140.908	128.897	55.9056	66.5932	0.7	1.85	1.15	1.15	0.611555	31	95	64	72	33.2506	7.2e-08	1e-05	9.928e-06	5.193e-06	6.08691e-06	2280	18350	16070	10987.5	9390.29	13	140	127	96	65.6841
0.98	3.44	2.46	2.825	1.73948	2	2	0	2	0	1	16	15	12.25	10.6066	1	2	1	1.75	0.707107	6.941	15.9994	9.0584	13.7348	6.40526	0.6	1.45	0.85	0.8125	0.601041	12	101	89	78.75	62.9325	0	0	0	0	0	317.5	6000	5682.5	1738.12	4018.13	0.02658	85	84.9734	21.2699	60.0853
1.54	1.91	0.37	1.725	0.26163	4	4	0	4	0	4	10	6	7	4.24264	3	3	0	3	0	47.867	58.6934	10.8264	53.2802	7.65542	1.35	1.4	0.05	1.375	0.0353553	51	67	16	59	11.3137	7.2e-08	4e-07	3.28e-07	2.36e-07	2.31931e-07	4140	4970	830	4555	586.899	22	91	69	56.5	48.7904
1.3	1.9	0.6	1.6775	0.313736	3	6	3	4.25	1.3784	4	13	9	9.75	4.32435	2	3	1	2.75	0.547723	26.9815	178.49	151.508	83.1409	72.1478	1.25	1.55	0.3	1.375	0.13784	50	80	30	68.5	14.128	1.72e-08	3.4e-07	3.228e-07	1.0035e-07	1.75089e-07	3010	5100	2090	3812.5	983.723	23	400	377	264.5	195.87
0.82	3.44	2.62	2.2175	1.55426	2	8	6	4.25	3.14643	1	16	15	10.25	7.91833	1	3	2	2	0.894427	15.9994	150.36	134.361	66.9566	70.6882	0.6	2.35	1.75	1.35	0.974679	9	101	92	59.75	52.8649	0	0	0	0	0	317.5	2130	1812.5	1016.25	958.636	0.02658	58	57.9734	17.7633	30.1388
0.98	2.28	1.3	1.705	0.589067	2	5	3	4.25	1.64317	1	13	12	9	6.19677	1	3	2	2	0.894427	6.941	114.818	107.877	84.8706	57.2432	1.35	1.55	0.2	1.475	0.104881	12	79	67	58.75	34.8984	4.3e-08	9.5e-08	5.2e-08	7.45e-08	2.42734e-08	1215	6000	4785	3282.5	2679.05	82	150	68	99.75	36.7301
1.2	2.66	1.46	1.8125	0.802764	3	8	5	6	2.68328	9	17	8	12.5	4.51664	2	3	1	2.5	0.632456	30.9738	151.964	120.99	115.452	63.0364	1	1.85	0.85	1.525	0.44833	18	97	79	55.75	47.8529	1e-07	1000000000000000	1000000000000000	250000000000000	547722557505166	0	0	0	0	0	0.236	14	13.764	7.17125	8.63829
0.82	3.44	2.62	2.225	1.54623	2	8	6	4.25	3.14643	1	16	15	10.75	7.76531	1	3	2	2	0.894427	15.9994	157.25	141.251	68.6791	73.9648	0.6	2.35	1.75	1.3375	0.964754	9	101	92	59.5	53.1074	0	0	0	0	0	317.5	2680	2362.5	1153.75	1224.66	0.02658	58	57.9734	17.2633	30.2848
1.1	2.96	1.86	2.03	1.31522	4	8	4	6	2.82843	11	17	6	14	4.24264	2	3	1	2.5	0.707107	79.904	158.925	79.0213	119.415	55.8765	1.15	1.75	0.6	1.45	0.424264	26	98	72	62	50.9117	1.15e-06	1e+18	1e+18	5e+17	7.07107e+17	0	0	0	0	0	0.12	11	10.88	5.56	7.69332
1.9	2.2	0.3	1.975	0.212132	5	6	1	5.75	0.707107	7	8	1	7.25	0.707107	3	3	0	3	0	101.07	186.207	85.137	164.923	60.201	1.3	1.35	0.05	1.3375	0.0353553	58	62	4	59	2.82843	7.1e-08	1.8e-07	1.09e-07	1.5275e-07	7.70746e-08	4700	5970	1270	5017.5	898.026	48	120	72	66	50.9117
0.95	3.04	2.09	1.9	1.21362	2	5	3	4.25	1.64317	2	17	15	9	8.89944	1	2	1	1.5	0.632456	14.0067	126.904	112.898	79.0378	51.6433	0.65	2	1.35	1.5125	0.701962	15	100	85	56.75	52.8271	0	0	0	0	0	0	0	0	0	0	0.02583	35	34.9742	17.6187	21.9866
0.98	3.44	2.46	2.4425	1.32853	2	4	2	2.5	1.09545	1	16	15	10.75	7.76531	1	3	2	2	0.894427	6.941	58.6934	51.7524	24.4083	25.4715	0.6	1.45	0.85	1	0.507937	12	101	89	70.25	46.0206	0	0	0	0	0	317.5	6000	5682.5	2901.25	3300.52	0.02658	91	90.9734	44.0133	55.7039
1.14	1.14	0	1.14	0	8	8	0	8	0	6	6	0	6	0	3	3	0	3	0	144.242	144.242	0	144.242	0	1.85	1.85	0	1.85	0	30	30	0	30	0	6.43e-07	6.43e-07	0	6.43e-07	0	2330	2330	0	2330	0	17	17	0	17	0
0.98	2.28	1.3	1.62	0.581515	2	6	4	3.5	1.89737	1	13	12	9.25	6.22093	1	3	2	2	0.894427	6.941	195.084	188.143	63.997	96.2901	1.25	1.45	0.2	1.325	0.104881	12	80	68	60	35.5978	2.7e-08	1.06e-07	7.9e-08	6.375e-08	4.67451e-08	2680	6000	3320	4720	1560.62	72	235	163	156.75	99.1499
1.13	2.28	1.15	1.705	0.813173	6	8	2	7	1.41421	5	10	5	7.5	3.53553	3	3	0	3	0	140.908	195.084	54.1763	167.996	38.3085	1.35	1.85	0.5	1.6	0.353553	31	68	37	49.5	26.163	1.06e-07	7e-07	5.94e-07	4.03e-07	4.20021e-07	2280	2680	400	2480	282.843	13	72	59	42.5	41.7193
1.27	2.2	0.93	1.894	0.424529	3	8	5	4.8	2.29129	8	17	9	12.2	4.5	2	3	1	2.6	0.612372	28.0855	174.967	146.881	86.6556	68.6371	1.1	1.75	0.65	1.31	0.296859	20	85	65	62.8	29.6795	7.1e-08	0.001	0.000999929	0.000400144	0.000612225	0	0	0	0	0	16	150	134	111.2	61.8183
1.3	1.9	0.6	1.78	0.3	3	9	6	4.6	2.80624	4	14	10	10.8	4.56892	2	3	1	2.6	0.612372	28.0855	232.038	203.953	83.0602	95.1979	1.1	1.8	0.7	1.34	0.319668	47	85	38	72.2	17.3457	1.72e-08	0.001	0.000999983	0.000400037	0.000612335	2200	3570	1370	2806	790.909	54	400	346	230.8	178.161
1.14	2.01	0.87	1.804	0.417403	4	8	4	5.2	1.83712	6	14	8	11.2	3.65718	2	3	1	2.6	0.612372	72.64	144.242	71.602	101.052	33.414	1.25	1.85	0.6	1.51	0.288856	30	84	54	68	24.837	1.63e-08	0.0005	0.000499984	0.000200135	0.000306048	2330	5400	3070	3666	1774.04	17	430	413	199.4	236.172
2.01	3.44	1.43	2.96333	1.01116	2	4	2	2.66667	1.41421	14	16	2	15.3333	1.41421	2	2	0	2	0	15.9994	72.64	56.6406	34.8796	40.051	0.6	1.25	0.65	0.816667	0.459619	84	101	17	95.3333	12.0208	0	0	0	0	0	317.5	5400	5082.5	2011.67	3593.87	0.02658	60	59.9734	20.0177	42.4076
1.1	1.81	0.71	1.668	0.502046	4	8	4	4.8	2.82843	13	16	3	13.6	2.12132	2	3	1	2.2	0.707107	69.723	173.04	103.317	90.3864	73.0562	1.3	1.75	0.45	1.39	0.318198	17	81	64	68.2	45.2548	1.4e-07	2.5e-07	1.1e-07	1.62e-07	7.77817e-08	1590	2740	1150	2510	813.173	29	39	10	31	7.07107
1.23	2.55	1.32	1.64	0.715841	2	8	6	6.2	3.20713	13	14	1	13.4	0.654654	2	3	1	2.6	0.654654	12.0107	164.93	152.92	125.102	79.2586	0.7	1.75	1.05	1.48	0.543796	23	95	72	49.4	43.5037	1.15e-07	1e-05	9.885e-06	2.5114e-06	5.01659e-06	2500	18350	15850	5826	8369.03	16	140	124	51	65.0604
1.12	2.28	1.16	1.94	0.534264	4	8	4	5.2	1.83712	4	14	10	10	4.67707	2	3	1	2.6	0.612372	72.64	140.116	67.476	98.2414	31.1641	1.25	1.85	0.6	1.41	0.280624	32	84	52	66	23.7566	4.3e-08	0.0005	0.000499957	0.000200165	0.000306018	2100	5400	3300	4460	1526.02	11	150	139	86.2	68.8495
1.23	2.2	0.97	1.93	0.450208	4	8	4	5.2	1.83712	10	14	4	12.2	2.29129	2	3	1	2.6	0.612372	72.64	164.93	92.2903	104.61	42.1651	1.25	1.75	0.5	1.41	0.228446	23	84	61	65.8	28.0335	1.08e-07	0.0005	0.000499892	0.000200206	0.000305976	2760	5400	2640	3940	1496.81	16	72	56	56	25.8844
1.24	1.81	0.57	1.525	0.403051	4	8	4	6	2.82843	13	14	1	13.5	0.707107	2	3	1	2.5	0.707107	69.723	167.259	97.536	118.491	68.9684	1.3	1.75	0.45	1.525	0.318198	22	81	59	51.5	41.7193	1.4e-07	8.6e-07	7.2e-07	5e-07	5.09117e-07	2740	2830	90	2785	63.6396	15	29	14	22	9.89949
1.2	2.01	0.81	1.688	0.378186	3	8	5	4.4	2.3184	9	14	5	12.6	2.3184	2	3	1	2.2	0.5	26.9815	151.964	124.982	70.2414	57.0989	1.25	1.85	0.6	1.37	0.3	18	84	66	69.2	32.078	2.7e-08	0.0005	0.000499973	0.000200191	0.000305992	0	0	0	0	0	14	235	221	120.8	118.431
1.36	2.2	0.84	1.912	0.383601	3	9	6	5	2.73861	7	14	7	10.2	3.90512	2	3	1	2.6	0.612372	28.0855	237	208.915	99.0622	95.378	1.1	1.75	0.65	1.31	0.296859	44	85	41	67.6	19.5672	7.1e-08	0.001	0.000999929	0.000400268	0.000612099	0	0	0	0	0	6	150	144	109.2	66.6446
1.3	2.19	0.89	1.896	0.406248	3	9	6	4.6	2.80624	4	15	11	11.2	5.02494	2	3	1	2.6	0.612372	30.9738	232.038	201.064	84.2155	94.1663	1	1.8	0.8	1.3	0.368697	47	90	43	74.2	19.7547	1.72e-08	1.5e-07	1.328e-07	7.688e-08	6.50457e-08	0	0	0	0	0	0.236	400	399.764	170.894	235.114
1.17	2.55	1.38	1.574	0.731417	2	8	6	6	3.38062	8	14	6	10.2	3.62531	2	3	1	2.6	0.654654	12.0107	150.36	138.349	106.563	75.7153	0.7	1.85	1.15	1.51	0.611497	28	95	67	52	39.7222	1.4e-07	1e-05	9.86e-06	2.592e-06	4.96697e-06	2130	18350	16220	5496	8594.24	13	140	127	41.6	66.2657
1.14	2.55	1.41	1.556	0.749219	2	8	6	6	3.38062	6	14	8	9	4.92805	2	3	1	2.6	0.654654	12.0107	144.242	132.231	102.892	71.9351	0.7	1.85	1.15	1.51	0.611497	30	95	65	53.2	38.428	1.4e-07	1e-05	9.86e-06	2.4138e-06	5.07542e-06	2330	18350	16020	5616	8510.91	17	140	123	44	64.4427
1.2	2.2	1	1.88	0.456892	3	8	5	5.2	2.42384	8	14	6	10.8	3.39116	2	3	1	2.6	0.612372	28.0855	190.23	162.144	118.776	93.7769	1.1	1.8	0.7	1.32	0.320156	27	85	58	64.6	26.5236	8.1e-08	0.001	0.000999919	0.000400294	0.000612072	2200	4940	2740	3392	1595.04	11	150	139	97.4	64.1658
1.2	2.01	0.81	1.776	0.373798	4	8	4	4.8	2	8	14	6	10.8	3.39116	2	3	1	2.6	0.612372	55.845	157.25	101.405	82.844	47.442	1.25	1.8	0.55	1.42	0.251868	27	84	57	63.4	26.1319	1e-07	0.0005	0.0004999	0.000200302	0.000305878	2680	5400	2720	4660	1267.45	11	80	69	58.2	31.5476
1.1	2.2	1.1	1.86	0.503736	3	8	5	5.2	2.42384	8	16	8	12	4.1833	2	3	1	2.6	0.612372	28.0855	190.23	162.144	121.934	96.1047	1.1	1.75	0.65	1.31	0.296859	17	85	68	62.6	31.0403	8.1e-08	0.001	0.000999919	0.000400082	0.000612288	1590	4940	3350	3174	1823.79	39	150	111	103	52.9268
1.27	2.55	1.28	1.664	0.691355	2	8	6	6.2	3.20713	14	17	3	15.8	1.96396	2	3	1	2.6	0.654654	12.0107	174.967	162.956	131.124	84.7448	0.7	1.75	1.05	1.48	0.543796	20	95	75	47.6	45.4548	1.15e-07	1e-05	9.885e-06	2.371e-06	5.10302e-06	0	0	0	0	0	16	140	124	51	65.0604
1.1	3.98	2.88	3.26	2.03647	2	8	6	3.5	4.24264	3	17	14	13.5	9.89949	2	3	1	2.25	0.707107	18.9984	138.905	119.907	48.9752	84.7871	0.5	1.95	1.45	0.8625	1.0253	33	102	69	84.75	48.7904	0	0	0	0	0	0	0	0	0	0	0.0277	13	12.9723	3.27077	9.1728
1.17	1.9	0.73	1.6875	0.382975	4	8	4	5.25	2.07364	8	13	5	10.75	2.25832	2	3	1	2.75	0.547723	63.546	150.36	86.814	98.0675	46.4696	1.35	1.85	0.5	1.525	0.258844	28	79	51	62.75	25.634	1.72e-08	9.4e-07	9.228e-07	2.636e-07	4.95036e-07	1215	3570	2355	2621.25	1267.93	13	400	387	223.75	225.066
1.12	2.55	1.43	1.506	0.744005	2	8	6	6.4	3.11677	4	14	10	7.8	6.23355	2	3	1	2.6	0.654654	12.0107	204.383	192.373	127.348	83.9349	0.7	1.9	1.2	1.63	0.621921	32	95	63	53.8	36.3947	1.5e-07	1e-05	9.85e-06	2.474e-06	5.03778e-06	818	18350	17532	5093.6	8882.12	11	140	129	43.8	66.78
0.95	1.96	1.01	1.734	0.491147	4	5	1	4.6	0.612372	2	14	12	10.4	5.51135	1	3	2	2.2	0.935414	63.546	118.71	55.164	90.4264	30.8875	1.35	2	0.65	1.52	0.305164	15	83	68	65	31.8493	1.72e-08	1.35e-07	1.178e-07	7.988e-08	6.46205e-08	0	0	0	0	0	35	400	365	193.8	210.958
1.13	2.55	1.42	1.55	0.755173	2	8	6	6	3.38062	5	14	9	8.4	5.58058	2	3	1	2.6	0.654654	12.0107	140.908	128.897	100.891	69.8855	0.7	1.85	1.15	1.51	0.611497	31	95	64	53.8	37.7813	1.4e-07	1e-05	9.86e-06	2.448e-06	5.05421e-06	2280	18350	16070	5586	8531.63	13	140	127	41.6	66.2657
1.13	2.2	1.07	1.978	0.530118	4	8	4	5.2	1.83712	5	15	10	11	4.67707	2	3	1	2.6	0.612372	74.9216	140.908	65.986	100.718	30.6754	1.15	1.85	0.7	1.39	0.319668	31	89	58	69.4	26.4764	1.08e-07	7e-07	5.92e-07	3.152e-07	2.70632e-07	0	0	0	0	0	13	72	59	51.4	26.9676
1.22	2.55	1.33	1.634	0.721981	2	8	6	6.2	3.20713	12	14	2	12.8	1.30931	2	3	1	2.6	0.654654	12.0107	162.5	150.489	123.644	77.9554	0.7	1.75	1.05	1.48	0.543796	24	95	71	50	42.8536	1.15e-07	1e-05	9.885e-06	2.5786e-06	4.97636e-06	2500	18350	15850	5796	8388.7	11	140	129	48	67.9601
1.22	2.55	1.33	1.708	0.80407	2	8	6	6.4	3.11677	12	14	2	12.8	1.30931	2	3	1	2.6	0.654654	12.0107	207.2	195.189	141.342	89.4564	0.7	1.8	1.1	1.55	0.568519	24	95	71	49.8	42.581	2.1e-07	1e-05	9.79e-06	2.5976e-06	4.9598e-06	1260	18350	17090	5548	8586.55	11	140	129	41.6	66.9093
0.95	2.28	1.33	1.974	0.642437	4	5	1	4.6	0.612372	2	15	13	10	6.0208	1	3	2	2.2	0.935414	74.9216	102.906	27.9839	88.6548	15.6568	1.15	2	0.85	1.4	0.391312	15	89	74	64.6	33.7787	4.3e-08	3.3e-07	2.87e-07	1.762e-07	1.62491e-07	0	0	0	0	0	35	150	115	87	64.6626
1.27	2.55	1.28	1.596	0.662657	2	8	6	6.4	3.11677	13	17	4	15.6	2.32993	2	3	1	2.6	0.654654	12.0107	204.383	192.373	148.259	92.299	0.7	1.9	1.2	1.57	0.586454	20	95	75	46.6	44.1232	1.5e-07	1e-05	9.85e-06	2.378e-06	5.09752e-06	0	0	0	0	0	16	140	124	46.8	64.1783
1.62	3.98	2.36	3.092	1.45814	2	6	4	3.2	2.13809	11	17	6	15	3.38062	2	3	1	2.2	0.534522	18.9984	204.383	185.385	64.9849	95.9506	0.5	1.9	1.4	0.95	0.772288	72	102	30	91.2	17.8566	0	0	0	0	0	0	0	0	0	0	0.0277	400	399.972	89.2166	209.01
0.89	2.55	1.66	1.958	0.759992	4	6	2	4.4	1	2	16	14	11.2	6.39336	1	3	2	2.2	0.935414	63.546	137.327	73.781	84.4678	34.1422	1.15	2.15	1	1.43	0.463681	14	93	79	68.8	36.206	1e-08	3.4e-07	3.3e-07	7.888e-08	1.6325e-07	1620	3570	1950	3092	928.184	0.52	400	399.48	163.808	241.194
0.95	2.2	1.25	1.942	0.620101	4	5	1	4.6	0.612372	2	15	13	9.6	6.15427	1	3	2	2.2	0.935414	74.9216	101.07	26.1484	87.9206	14.6186	1.15	2	0.85	1.38	0.396469	15	89	74	63.4	33.8064	7.1e-08	3.3e-07	2.59e-07	1.874e-07	1.48443e-07	0	0	0	0	0	35	120	85	75	46.4354
0.89	2.58	1.69	1.97	0.774677	3	6	3	4	1.36931	2	16	14	11.2	6.39336	1	3	2	2.2	0.935414	32.065	137.327	105.262	65.7098	48.096	1	2.15	1.15	1.37	0.525298	14	94	80	69.2	36.6265	1.72e-08	1e+23	1e+23	4e+22	6.12372e+22	0	0	0	0	0	0.205	400	399.795	163.682	241.328
1.17	2.55	1.38	1.536	0.71642	2	8	6	6.4	3.11677	8	14	6	10.2	3.62531	2	3	1	2.6	0.654654	12.0107	204.383	192.373	133.495	85.8505	0.7	1.9	1.2	1.63	0.621921	28	95	67	51.4	38.9652	1.5e-07	1e-05	9.85e-06	2.594e-06	4.9652e-06	818	18350	17532	5111.6	8871.3	13	140	127	45	65.7321
1.36	3.16	1.8	2.416	1.07917	2	4	2	3.2	0.935414	3	17	14	11	8.21584	2	3	1	2.4	0.612372	14.0067	44.9559	30.9492	34.9649	14.1351	0.65	1.6	0.95	1.17	0.467039	19	100	81	67.2	49.196	0	0	0	0	0	0	0	0	0	0	0.0089	16	15.9911	6.40873	9.78906
1.2	2.2	1	1.968	0.51978	2	8	6	5	2.53546	10	13	3	10.6	1.60357	2	3	1	2.8	0.534522	10.811	157.25	146.439	97.4642	63.594	0.85	1.8	0.95	1.37	0.40444	27	86	59	64	26.2406	1.08e-07	1000000000000	1000000000000	200000000000	5.34522e+11	2680	16200	13520	5618	7073.28	11	72	61	50.8	35.3493
0.89	2.2	1.31	1.93	0.650096	4	6	2	4.8	0.935414	2	15	13	9.6	6.15427	1	3	2	2.2	0.935414	74.9216	137.327	62.4054	97.862	28.6716	1.15	2.15	1	1.41	0.47004	14	89	75	63.2	34.2546	7.1e-08	3.4e-07	2.69e-07	2.284e-07	1.60711e-07	0	0	0	0	0	18	120	102	71.6	51.5121
0.95	2.28	1.33	1.906	0.616269	4	5	1	4.6	0.612372	2	14	12	9.6	5.51135	1	3	2	2.2	0.935414	72.64	102.906	30.2655	87.7422	16.9191	1.25	2	0.75	1.44	0.354436	15	84	69	62.6	31.5892	4.3e-08	0.0005	0.000499957	0.000200044	0.000306141	0	0	0	0	0	35	150	115	91	61.2883
1.25	2.55	1.3	1.726	0.784565	2	8	6	6.4	3.11677	14	15	1	14.6	0.654654	2	3	1	2.6	0.654654	12.0107	207.2	195.189	145.203	91.1696	0.7	1.8	1.1	1.55	0.568519	21	95	74	48	44.5293	2.1e-07	1e-05	9.79e-06	2.4476e-06	5.05192e-06	0	0	0	0	0	17	140	123	45.2	64.0223
0.82	2.55	1.73	1.948	0.790585	4	4	0	4	0	1	16	15	10.6	6.87386	1	3	2	2.2	0.935414	39.0983	78.96	39.8617	62.881	18.6895	1.15	2.2	1.05	1.44	0.487981	10	93	83	66	37.8979	1e-08	7.5e-08	6.5e-08	4.78e-08	3.86038e-08	2000	4970	2970	3728	1409.44	0.52	100	99.48	56.608	57.3918
1.25	2.2	0.95	1.89	0.433734	3	8	5	4.8	2.29129	10	15	5	12.6	2.69258	2	3	1	2.6	0.612372	28.0855	168.934	140.849	87.589	67.0997	1.1	1.75	0.65	1.35	0.30104	21	85	64	65.8	29.3939	1.08e-07	0.001	0.000999892	0.000400178	0.00061219	0	0	0	0	0	17	150	133	92.2	64.1112
1.36	3.16	1.8	2.318	1.01662	2	4	2	3.2	0.935414	3	17	14	10.8	8.07775	2	3	1	2.4	0.612372	12.0107	44.9559	32.9452	34.5657	15.0646	0.7	1.6	0.9	1.18	0.45	19	99	80	66.2	48.2079	5.5e-07	10000000000	10000000000	4000000000	6.12372e+09	0	0	0	0	0	0.0089	140	139.991	34.4036	66.6004
1.1	2.28	1.18	1.69	0.834386	5	8	3	6.5	2.12132	3	9	6	6	4.24264	3	3	0	3	0	102.906	138.905	36	120.905	25.4558	1.35	1.95	0.6	1.65	0.424264	33	65	32	49	22.6274	4.3e-08	6.15e-07	5.72e-07	3.29e-07	4.04465e-07	2475	4700	2225	3587.5	1573.31	13	150	137	81.5	96.8736
1.14	2.28	1.14	1.9	0.520336	3	8	5	4.8	2.29129	6	14	8	10.4	3.9211	2	3	1	2.6	0.612372	28.0855	144.242	116.156	81.2448	57.4425	1.1	1.85	0.75	1.35	0.342327	30	85	55	66	25.1247	4.3e-08	0.001	0.000999957	0.000400146	0.000612224	2200	4700	2500	3226	1505.56	17	150	133	123.4	66.5
1.24	2.04	0.8	1.796	0.366794	2	8	6	4	2.73861	8	14	6	11.2	3.29773	2	3	1	2.6	0.612372	10.811	167.259	156.448	60.1142	71.5412	0.85	1.75	0.9	1.25	0.438392	22	86	64	63.2	29.298	1e-07	1000000000000	1000000000000	400000000000	6.12372e+11	2830	16200	13370	9010	7399.42	15	80	65	45.8	35.3324
1.22	2.33	1.11	1.9875	0.564509	5	6	1	5.25	0.547723	3	14	11	9.25	5.00999	2	3	1	2.75	0.547723	88.9059	207.2	118.294	127.236	59.0933	1.4	1.8	0.4	1.6	0.252982	25	82	57	61.25	27.3112	1.08e-07	6e-07	4.92e-07	2.565e-07	2.56327e-07	1260	3300	2040	2675	1040.17	17	72	55	49	30.1861
0.82	2.58	1.76	1.816	1.02572	3	6	3	4	1.36931	1	16	15	8.8	8.41873	1	3	2	1.8	0.935414	32.065	195.084	163.019	67.4821	79.848	1	2.2	1.2	1.55	0.682367	10	94	84	55.2	47.634	7.5e-08	1e+23	1e+23	4e+22	6.12372e+22	0	0	0	0	0	0.205	100	99.795	54.482	56.8513
1.1	2.2	1.1	1.976	0.547529	3	8	5	4.8	2.29129	8	16	8	12.4	4.51387	2	3	1	2.6	0.612372	30.9738	173.04	142.066	87.4255	66.3226	1	1.75	0.75	1.27	0.343693	17	90	73	64.2	33.3954	7.1e-08	2.5e-07	1.79e-07	1.184e-07	8.38324e-08	0	0	0	0	0	0.236	120	119.764	55.8944	67.7777
1.17	2.2	1.03	1.99	0.51253	3	8	5	4.8	2.29129	8	15	7	10.8	4.28661	2	3	1	2.6	0.612372	30.9738	150.36	119.386	82.8895	57.5647	1	1.85	0.85	1.29	0.388104	28	90	62	66.4	28.6531	7.1e-08	9.4e-07	8.69e-07	2.564e-07	4.27557e-07	0	0	0	0	0	0.236	120	119.764	50.6944	70.9742
1.22	1.91	0.69	1.768	0.342546	3	5	2	3.8	0.935414	3	14	11	10.2	5.02494	2	3	1	2.6	0.612372	28.0855	88.9059	60.8203	52.4927	28.4728	1.1	1.8	0.7	1.34	0.319668	25	85	60	65.8	27.4135	7.2e-08	0.001	0.000999928	0.000400149	0.000612221	2200	4970	2770	3528	1555.02	17	150	133	99.8	61.3667
1.22	2.2	0.98	1.884	0.447605	3	8	5	4.8	2.29129	8	14	6	11.2	3.39116	2	3	1	2.6	0.612372	28.0855	162.5	134.415	84.1622	63.7322	1.1	1.75	0.65	1.31	0.296859	24	85	61	63.6	27.8904	7.1e-08	0.001	0.000999929	0.000400214	0.000612155	2200	5970	3770	3810	2216.8	11	150	139	110.2	64.2281
1.17	1.96	0.79	1.782	0.38352	4	8	4	5.2	1.83712	8	14	6	11.2	3	2	3	1	2.6	0.612372	58.6934	150.36	91.6666	101.033	45.5638	1.35	1.85	0.5	1.49	0.23184	28	83	55	65.6	25.1446	7.2e-08	9.4e-07	8.68e-07	2.628e-07	4.23932e-07	2130	4970	2840	3414	1597.04	13	91	78	65.8	35.623
1.55	2.04	0.49	1.758	0.289115	2	4	2	3	1.11803	7	13	6	10.6	3.67423	2	3	1	2.4	0.612372	10.811	54.938	44.127	31.6959	24.8431	0.85	1.4	0.55	1.15	0.313748	60	86	26	74.4	14.9499	2.7e-08	1000000000000	1000000000000	400000000000	6.12372e+11	5100	16200	11100	9560	6776.96	7.8	235	227.2	60.92	109.328
1.24	1.91	0.67	1.582	0.37495	3	8	5	5.4	2.69258	10	14	4	12.2	2.29129	2	3	1	2.8	0.5	26.9815	167.259	140.277	95.7773	74.3777	1.25	1.75	0.5	1.49	0.269258	22	80	58	51.6	30.7876	2.7e-08	8.6e-07	8.33e-07	3.782e-07	4.92164e-07	2830	5100	2270	4140	1338.33	15	235	220	89.4	100.429
1.22	3.44	2.22	2.38	1.2473	2	5	3	3.4	1.69558	3	16	13	10.8	7.96084	2	3	1	2.4	0.612372	15.9994	88.9059	72.9065	48.3751	42.0114	0.6	1.8	1.2	1.16	0.678233	25	101	76	69.2	45.2244	0	0	0	0	0	0	0	0	0	0	0.02658	17	16.9734	6.85163	10.358
1.66	3.44	1.78	2.685	0.985069	1	4	3	2.25	1.3784	1	16	15	9.75	8.21584	1	3	2	2	0.894427	1.00794	51.9961	50.9882	21.2507	23.7504	0.25	1.4	1.15	0.7125	0.53362	57	103	46	90.5	24.4867	0	0	0	0	0	317.5	5940	5622.5	1961.25	2947.01	0.02658	94	93.9734	23.5584	51.4433
1.83	2.36	0.53	2.126	0.257342	2	6	4	4	2.23607	6	13	7	9.2	3.98434	2	3	1	2.6	0.612372	10.811	183.84	173.029	89.0294	98.9248	0.85	1.4	0.55	1.16	0.317214	55	86	31	68.6	17.9687	5.4e-08	1000000000000	1000000000000	400000000000	6.12372e+11	4910	16200	11290	9531.6	6806.97	27	170	143	94.8	80.4728
1.22	2.01	0.79	1.812	0.374199	4	5	1	4.2	0.5	3	14	11	10.2	5.02494	2	3	1	2.6	0.612372	58.6934	88.9059	30.2125	70.3145	13.9928	1.25	1.8	0.55	1.4	0.256174	25	84	59	65.4	26.9792	7.2e-08	0.0005	0.000499928	0.000200149	0.000306034	3300	5400	2100	4808	972.67	17	91	74	63.8	33.9982
1.24	2.2	0.96	1.888	0.438349	3	8	5	4.8	2.29129	8	14	6	11.6	3.67423	2	3	1	2.6	0.612372	28.0855	167.259	139.173	85.114	65.5779	1.1	1.75	0.65	1.31	0.296859	22	85	63	63.2	28.7815	7.1e-08	0.001	0.000999929	0.0004002	0.000612168	2200	5970	3770	3834	2198.93	15	150	135	111	62.2997
1.22	2.2	0.98	1.884	0.447605	3	8	5	5.2	2.42384	8	14	6	11.2	3.39116	2	3	1	2.6	0.612372	28.0855	190.23	162.144	119.826	94.4841	1.1	1.75	0.65	1.31	0.296859	24	85	61	64	27.8613	8.1e-08	0.001	0.000999919	0.000400218	0.00061215	2200	4940	2740	3398	1590.92	11	150	139	97.4	64.1658
1.93	2.66	0.73	2.206	0.452974	3	5	2	4.6	1.06904	11	17	6	13.2	3.62531	2	3	1	2.6	0.654654	32.065	126.904	94.8395	96.5148	44.175	1	1.6	0.6	1.44	0.311677	71	97	26	80.8	16.089	1.63e-08	1e+23	1e+23	2e+22	5.34522e+22	0	0	0	0	0	0.205	430	429.795	258.131	281.287
1.1	2.28	1.18	1.892	0.538656	3	8	5	5.2	2.42384	10	16	6	12.8	3	2	3	1	2.6	0.612372	28.0855	195.084	166.999	123.876	98.282	1.1	1.75	0.65	1.33	0.297384	17	85	68	64.6	31.231	1.06e-07	0.001	0.000999894	0.000400092	0.000612278	1590	2680	1090	2270	502.618	39	150	111	96.6	56.5442
1.14	2.01	0.87	1.676	0.402772	3	8	5	4.4	2.3184	6	14	8	12	3.79144	2	3	1	2.2	0.5	26.9815	144.242	117.26	68.697	53.6729	1.25	1.85	0.6	1.37	0.3	30	84	54	71.6	26.096	2.7e-08	0.0005	0.000499973	0.000200139	0.000306044	2330	5400	3070	4666	1469.6	17	235	218	121.4	117.592
1.1	1.91	0.81	1.534	0.458571	4	8	4	5.6	2.44949	10	12	2	10.8	0.935414	3	3	0	3	0	58.6934	158.925	100.232	100.129	60.0867	1.35	1.75	0.4	1.51	0.244949	26	76	50	52.4	27.2557	6e-08	1.15e-06	1.09e-06	5.008e-07	6.6261e-07	2620	4970	2350	3776	1314.55	11	120	109	64.8	56.4823
1.12	3.04	1.92	1.602	0.993709	2	8	6	5.8	3.62531	4	15	11	8	6.60087	2	3	1	2.6	0.654654	14.0067	140.116	126.109	92.2672	78.5026	0.65	1.85	1.2	1.49	0.641427	32	100	68	55.2	38.8991	0	0	0	0	0	333.6	5100	4766.4	2346.72	2054.25	0.02583	235	234.974	53.6052	121.333
1.62	2.55	0.93	2.108	0.470133	4	6	2	4.4	1	10	16	6	13	3.3541	2	3	1	2.4	0.612372	58.6934	204.383	145.69	95.938	68.7186	1.15	1.9	0.75	1.38	0.343693	67	93	26	79.6	14.5688	1e-08	1.5e-07	1.4e-07	6.28e-08	6.45872e-08	818	4970	4152	3491.6	1900.62	0.52	91	90.48	45.808	50.58
1.78	2.2	0.42	1.948	0.296985	5	5	0	5	0	10	13	3	11.8	2.12132	2	3	1	2.4	0.707107	106.42	114.818	8.398	111.459	5.93828	1.4	1.55	0.15	1.49	0.106066	69	79	10	75	7.07107	8e-08	1.08e-07	2.8e-08	9.12e-08	1.9799e-08	1215	3070	1855	1957	1311.68	72	82	10	78	7.07107
0.95	2.01	1.06	1.766	0.511957	4	5	1	4.6	0.612372	2	14	12	10.4	5.51135	1	3	2	2.2	0.935414	72.64	107.868	35.2282	89.7273	19.7372	1.25	2	0.75	1.54	0.347761	15	84	69	65	32.0839	1.63e-08	0.0005	0.000499984	0.000200034	0.000306152	0	0	0	0	0	35	430	395	203	231.962
1.22	2.2	0.98	1.884	0.447605	3	5	2	4.2	1.22474	3	14	11	10.2	5.02494	2	3	1	2.6	0.612372	28.0855	106.42	78.3345	71.5834	45.1088	1.1	1.8	0.7	1.36	0.322102	25	85	60	66.6	27.4955	1.08e-07	0.001	0.000999892	0.000400163	0.000612206	2200	3300	1100	2768	589.141	17	150	133	92.2	64.1112
1.24	2.54	1.3	2.024	0.606712	3	8	5	5.2	2.42384	11	14	3	12.8	1.83712	2	3	1	2.6	0.612372	28.0855	196.967	168.881	123.473	98.2938	1.1	1.75	0.65	1.33	0.297384	22	85	63	66.4	28.9892	2.2e-08	0.001	0.000999978	0.000400181	0.000612188	1740	2830	1090	2142	501.024	15	320	305	191	145.366
1.12	1.65	0.53	1.528	0.255979	3	8	5	4.4	2.3184	4	13	9	10.8	4.28661	2	3	1	2.6	0.612372	26.9815	140.116	113.134	64.9794	51.6404	1.25	1.85	0.6	1.41	0.280624	32	80	48	68.8	23.1084	2.7e-08	7.4e-07	7.13e-07	1.828e-07	3.48738e-07	2100	5100	3000	3940	1391.04	11	235	224	144.2	105.183
1.24	2.55	1.31	1.72	0.791066	2	8	6	6.4	3.11677	14	14	0	14	0	2	3	1	2.6	0.654654	12.0107	207.2	195.189	144.198	90.7079	0.7	1.8	1.1	1.55	0.568519	22	95	73	48.6	43.8797	2.1e-07	1e-05	9.79e-06	2.558e-06	4.98376e-06	1260	18350	17090	5620	8544.31	15	140	125	44	64.9725
1.13	2.2	1.07	1.866	0.489617	3	8	5	4.8	2.29129	5	14	9	10.6	4.15331	2	3	1	2.6	0.612372	28.0855	140.908	112.822	81.9837	57.2176	1.1	1.85	0.75	1.37	0.343693	31	85	54	67.8	24.6779	1.08e-07	0.001	0.000999892	0.000400183	0.000612186	2200	3070	870	2564	517.723	13	150	137	91.4	65.5915
1.38	2.2	0.82	1.916	0.374633	3	9	6	5.4	2.80624	6	14	8	10.4	3.9211	2	3	1	2.6	0.612372	28.0855	238.029	209.943	135.727	111.833	1.1	1.75	0.65	1.33	0.297384	45	85	40	69.4	18.5843	4.7e-08	0.001	0.000999953	0.000400075	0.000612296	2200	4825	2625	3441	1478.27	27	150	123	125.4	61.5
1.2	2.54	1.34	2.016	0.622977	3	8	5	5.2	2.42384	9	14	5	11.8	2.42384	2	3	1	2.6	0.612372	28.0855	196.967	168.881	120.414	96.4448	1.1	1.85	0.75	1.35	0.342327	18	85	67	65.6	30.9091	2.2e-08	0.001	0.000999978	0.000400189	0.00061218	0	0	0	0	0	14	320	306	190.8	145.745
1.1	2.55	1.45	1.526	0.769397	2	8	6	6.2	3.20713	13	16	3	15	1.69031	2	3	1	2.6	0.654654	12.0107	173.04	161.029	129.19	83.892	0.7	1.75	1.05	1.5	0.544453	17	95	78	45	46.3219	8e-08	1e-05	9.92e-06	2.166e-06	5.23505e-06	1215	18350	17135	4867	9010.8	39	140	101	67.8	53.1265
1.66	2.1	0.44	1.9475	0.227574	4	5	1	4.75	0.547723	6	16	10	12.25	5.24404	2	3	1	2.5	0.632456	51.9961	127.6	75.6039	103.766	39.1565	1.4	1.6	0.2	1.45	0.109545	57	92	35	78	18.783	1.63e-08	0.0001	9.99837e-05	5.00358e-05	6.32003e-05	2600	5940	3340	3440	1825.75	3	430	427	132.5	222.287
1.12	2.55	1.43	1.574	0.783746	2	8	6	6.2	3.20713	4	14	10	8	6.54654	2	3	1	2.6	0.654654	12.0107	140.116	128.105	110.214	66.5434	0.7	1.85	1.15	1.54	0.598212	32	95	63	54.8	37.6582	1.15e-07	1e-05	9.885e-06	2.467e-06	5.04358e-06	2100	18350	16250	5430	8635.02	11	140	129	48	67.9601
1.14	2.18	1.04	1.864	0.477009	4	8	4	4.8	2	6	15	9	11.2	4.28661	2	3	1	2.6	0.612372	58.6934	144.242	85.5486	82.2944	39.7659	1.15	1.85	0.7	1.37	0.320156	30	89	59	68.4	26.9676	7.2e-08	6.43e-07	5.71e-07	2.894e-07	2.63898e-07	0	0	0	0	0	17	91	74	59.8	35.2261
1	3.04	2.04	1.94	1.13156	2	4	2	2.8	0.935414	2	15	13	7.2	7.96084	1	2	1	1.4	0.612372	14.0067	40.078	26.0713	23.3403	11.9405	0.65	1.8	1.15	1.22	0.597652	16	100	84	72.4	38.3455	0	0	0	0	0	333.6	4602	4268.4	2736.24	2478.69	0.02583	200	199.974	104.01	107.688
1.1	3.44	2.34	2.47	1.27806	2	8	6	4	3.09839	3	16	13	11.5	6.72309	2	3	1	2.5	0.632456	15.9994	138.905	122.906	58.6126	63.5706	0.6	1.95	1.35	1.125	0.71624	33	101	68	76.75	35.286	0	0	0	0	0	317.5	3570	3252.5	1670	1779.5	0.02658	400	399.973	103.263	216.809
1.24	2.2	0.96	2.004	0.477533	3	8	5	4.8	2.29129	8	15	7	12	4.10792	2	3	1	2.6	0.612372	30.9738	167.259	136.285	86.2693	64.0133	1	1.75	0.75	1.27	0.343693	22	90	68	65.2	31.209	7.1e-08	8.6e-07	7.89e-07	2.404e-07	3.87589e-07	0	0	0	0	0	0.236	120	119.764	51.0944	70.6486
0.79	3.16	2.37	2.456	1.26227	3	6	3	3.8	1.55839	1	17	16	13.2	8.29802	1	2	1	1.8	0.534522	35.453	132.905	97.4525	62.3809	50.9001	1	2.6	1.6	1.37	0.831951	8	99	91	77.8	47.2788	2.1e-07	10000000000	10000000000	6e+09	6.54654e+09	0	0	0	0	0	0.0089	60	59.9911	19.2053	33.0139
1.22	2.55	1.33	1.878	0.690308	1	5	4	2.8	2.29129	1	14	13	4.4	6.10328	1	3	2	2	1.11803	1.00794	88.9059	87.8979	38.3677	51.8242	0.25	1.8	1.55	0.96	0.881582	25	103	78	70.2	46.2763	0	0	0	0	0	1270	18350	17080	5498	8112.26	0.1805	140	139.82	34.8722	66.3742
0.82	3.04	2.22	2.054	1.27915	2	4	2	2.8	1.22474	1	15	14	9.2	8.38153	1	2	1	1.6	0.612372	12.0107	39.0983	27.0876	23.6441	15.7991	0.65	2.2	1.55	1.28	0.939248	10	100	90	63	54.141	0	0	0	0	0	333.6	18350	18016.4	4603.44	8641.95	0.02583	140	139.974	68.0103	71.7482
1.14	2.55	1.41	1.516	0.732442	2	8	6	5.8	3.62531	6	14	8	9	4.92805	2	3	1	2.6	0.654654	12.0107	144.242	132.231	94.3436	81.91	0.7	1.85	1.15	1.5	0.618177	30	95	65	53	38.1725	2.7e-08	1e-05	9.973e-06	2.3912e-06	5.09383e-06	2330	18350	16020	6088	8317.38	17	235	218	85.2	118.618
0.89	2.28	1.39	1.894	0.645397	4	6	2	4.8	0.935414	2	14	12	9.6	5.51135	1	3	2	2.2	0.935414	72.64	137.327	64.687	97.6836	30.0026	1.25	2.15	0.9	1.47	0.428661	14	84	70	62.4	32.0605	4.3e-08	0.0005	0.000499957	0.000200085	0.000306099	1620	5400	3780	4364	1759.08	18	150	132	87.6	66.5094
1.1	2.66	1.56	1.736	0.733851	4	8	4	5.8	2.29129	3	17	14	8.6	6.5479	2	3	1	2.8	0.5	58.6934	138.905	80.2121	104.42	46.9903	1.35	1.95	0.6	1.6	0.357946	33	97	64	59.4	30.2242	7.2e-08	1000000000000000	1000000000000000	200000000000000	500000000000000	0	0	0	0	0	0.449	91	90.551	41.6898	50.652
1.3	1.91	0.61	1.784	0.302552	3	9	6	4.6	2.80624	4	14	10	10.4	4.58258	2	3	1	2.6	0.612372	28.0855	232.038	203.953	81.1192	95.8636	1.1	1.8	0.7	1.34	0.319668	47	85	38	70.2	17.6494	7.2e-08	0.001	0.000999928	0.000400059	0.000612312	2200	4970	2770	3366	1642.42	54	150	96	107.2	46.8335
0.95	2.2	1.25	1.946	0.622525	3	6	3	4.6	1.69558	2	15	13	9.6	6.15427	1	3	2	2.2	0.935414	30.9738	190.23	159.256	106.006	89.7655	1	2	1	1.32	0.456892	15	90	75	64.2	34.2546	8.1e-08	1.35e-07	5.4e-08	9.94e-08	2.46551e-08	0	0	0	0	0	0.236	88	87.764	42.2944	49.2729
0.93	3.04	2.11	2.098	1.21288	2	3	1	2.4	0.612372	1	15	14	9.2	8.38153	1	2	1	1.6	0.612372	12.0107	22.9898	10.9791	17.2007	5.97824	0.65	1.8	1.15	1.12	0.694397	11	100	89	63.4	53.5292	0	0	0	0	0	333.6	18350	18016.4	5083.44	8445.01	0.02583	140	139.974	84.0103	85.7163
1.1	1.61	0.51	1.508	0.360624	3	8	5	4	3.53553	3	13	10	11	7.07107	2	3	1	2.2	0.707107	26.9815	138.905	111.924	49.3663	79.1422	1.25	1.95	0.7	1.39	0.494975	33	80	47	70.6	33.234	2.7e-08	6.15e-07	5.88e-07	1.446e-07	4.15779e-07	2475	5100	2625	4575	1856.16	13	235	222	190.6	156.978
0.89	2.2	1.31	1.878	0.623167	5	6	1	5.2	0.5	2	15	13	10.4	5.94769	1	3	2	2.2	0.935414	106.42	137.327	30.907	118.737	14.4404	1.4	2.15	0.75	1.57	0.363576	14	88	74	65.6	33.954	1.08e-07	4e-07	2.92e-07	2.712e-07	1.68802e-07	1620	3420	1800	2920	835.726	18	72	54	42	30.7409
1.1	2.2	1.1	1.86	0.503736	3	8	5	5.2	2.42384	3	14	11	9.4	5.22015	2	3	1	2.6	0.612372	28.0855	190.23	162.144	115.107	91.8538	1.1	1.95	0.85	1.35	0.391312	33	85	52	65.8	23.9061	8.1e-08	0.001	0.000999919	0.000400155	0.000612214	2200	4940	2740	3351	1626.62	13	150	137	97.8	63.3265
1.61	1.9	0.29	1.726	0.205061	3	5	2	3.8	1.41421	7	13	6	10.6	4.24264	2	3	1	2.4	0.707107	26.9815	98	71.0185	55.3889	50.2176	1.25	1.35	0.1	1.29	0.0707107	59	80	21	71.6	14.8492	2.7e-08	2.2e-07	1.93e-07	1.042e-07	1.36472e-07	0	0	0	0	0	51	235	184	161.4	130.108
1.13	2.28	1.15	1.898	0.524905	3	8	5	5.2	2.42384	5	14	9	10.6	4.15331	2	3	1	2.6	0.612372	28.0855	195.084	166.999	117.449	94.4993	1.1	1.85	0.75	1.35	0.342327	31	85	54	67.4	24.6551	1.06e-07	0.001	0.000999894	0.000400182	0.000612186	2200	2680	480	2408	280	13	150	137	91.4	65.5915
0.82	3.44	2.62	2.2	1.57348	2	8	6	4	3.09839	1	16	15	9	8.89944	1	3	2	2	0.894427	15.9994	138.905	122.906	52.5006	64.2187	0.6	2.2	1.6	1.3375	0.939548	10	101	91	61.25	51.3215	0	0	0	0	0	317.5	2475	2157.5	1277.5	1232.76	0.02658	100	99.9734	28.2633	52.8157
1.1	2.2	1.1	1.972	0.545115	4	8	4	5.2	1.83712	3	15	12	10.6	5.51135	2	3	1	2.6	0.612372	74.9216	138.905	63.9839	100.318	29.8612	1.15	1.95	0.8	1.41	0.365291	33	89	56	69.8	25.5734	1.08e-07	6.15e-07	5.07e-07	2.982e-07	2.33678e-07	0	0	0	0	0	13	72	59	51.4	26.9676
1.2	2.2	1	1.88	0.456892	3	8	5	4.8	2.29129	8	14	6	10.6	3.5	2	3	1	2.6	0.612372	28.0855	151.964	123.879	82.055	59.7804	1.1	1.85	0.75	1.33	0.343693	18	85	67	62.4	30.5839	7.1e-08	0.001	0.000999929	0.000400208	0.00061216	0	0	0	0	0	14	150	136	110.8	62.7814
1.12	2.2	1.08	1.804	0.482671	3	8	5	4.6	2.75162	4	14	10	10.8	5.50325	2	3	1	2.4	0.654654	28.0855	190.23	162.144	82.9205	92.2096	1.1	1.85	0.75	1.29	0.388219	32	85	53	70	27.826	8.1e-08	0.001	0.000999919	0.000600164	0.000654385	2100	4940	2840	2728	1478.86	11	150	139	109.8	73.3991
1.2	1.91	0.71	1.764	0.352544	3	8	5	4.4	2.3184	9	14	5	11.4	2.69258	2	3	1	2.6	0.612372	28.0855	151.964	123.879	65.1044	56.9199	1.1	1.85	0.75	1.35	0.342327	18	85	67	64.4	30.6961	7.2e-08	0.001	0.000999928	0.000400209	0.000612159	0	0	0	0	0	14	150	136	99.2	62.6369
1.14	2.2	1.06	1.98	0.525119	4	8	4	5.2	1.83712	6	15	9	11.2	4.28661	2	3	1	2.6	0.612372	74.9216	144.242	69.3204	101.385	32.0549	1.15	1.85	0.7	1.39	0.319668	30	89	59	69.2	26.9305	1.08e-07	6.43e-07	5.35e-07	3.038e-07	2.45653e-07	0	0	0	0	0	17	72	55	52.2	25.2042
1.54	2.19	0.65	1.894	0.363628	3	5	2	4.2	0.935414	4	16	12	11	7.15891	2	3	1	2.4	0.612372	30.9738	127.6	96.6262	76.3816	52.8402	1	1.4	0.4	1.32	0.2	51	92	41	75.2	24.7159	1e-07	0.0001	9.99e-05	4.018e-05	6.10537e-05	0	0	0	0	0	0.236	22	21.764	10.0472	12.2643
1.91	2.55	0.64	2.235	0.398547	4	5	1	4.25	0.547723	10	16	6	13.25	3.50714	2	3	1	2.5	0.632456	58.6934	107.868	49.1748	81.1204	22.1608	1.15	1.6	0.45	1.3125	0.233987	67	93	26	81	15.284	1e-08	7.2e-08	6.2e-08	2.7075e-08	3.29695e-08	2600	4970	2370	3567.5	1095.02	0.52	430	429.48	130.51	223.652
1.78	2.55	0.77	2.234	0.33398	2	6	4	5	2.0702	10	14	4	11.4	2.32993	2	3	1	2.6	0.654654	12.0107	195.084	183.073	142.416	96.5271	0.7	1.55	0.85	1.26	0.388219	68	95	27	75.6	14.1573	8e-08	1e-05	9.92e-06	2.0796e-06	5.29206e-06	1215	18350	17135	5521	8605.2	72	140	68	87.6	35.3917
1.12	1.91	0.79	1.748	0.39254	3	8	5	4.4	2.3184	4	14	10	10.4	4.58258	2	3	1	2.6	0.612372	28.0855	140.116	112.031	62.7348	51.3008	1.1	1.85	0.75	1.35	0.342327	32	85	53	67.2	24.1919	7.2e-08	0.001	0.000999928	0.000400177	0.000612192	2100	4970	2870	3288	1717.29	11	150	139	98.6	63.9169
0.89	2.02	1.13	1.568	0.799031	6	6	0	6	0	2	15	13	9.8	9.19239	1	2	1	1.6	0.707107	137.327	208.98	71.6534	180.319	50.6666	1.6	2.15	0.55	1.82	0.388909	14	87	73	57.8	51.6188	3.4e-07	1.3e-06	9.6e-07	9.16e-07	6.78823e-07	1620	1790	170	1722	120.208	8	18	10	12	7.07107
1.22	2.2	0.98	2	0.487532	3	5	2	4.2	1.22474	3	15	12	9.8	5.77711	2	3	1	2.6	0.612372	30.9738	101.07	70.0962	70.5987	40.8213	1	1.8	0.8	1.28	0.365718	25	90	65	65.8	29.9207	7.1e-08	6e-07	5.29e-07	1.884e-07	2.5776e-07	0	0	0	0	0	0.236	120	119.764	51.4944	70.3357
1.23	2.2	0.97	1.886	0.442973	3	8	5	5.2	2.42384	8	14	6	11.4	3.5	2	3	1	2.6	0.612372	28.0855	190.23	162.144	120.312	94.8342	1.1	1.75	0.65	1.31	0.296859	23	85	62	63.8	28.3108	8.1e-08	0.001	0.000999919	0.000400195	0.000612173	2200	4940	2740	3408	1584.35	16	150	134	98.4	62.0766
1.3	2.01	0.71	1.824	0.333223	4	9	5	5	2.5	4	14	10	10.8	4.56892	2	3	1	2.6	0.612372	63.546	232.038	168.492	100.882	82.13	1.25	1.8	0.55	1.4	0.256174	47	84	37	71.8	16.8893	1.72e-08	0.0005	0.000499983	0.000200037	0.000306149	2490	5400	2910	4086	1428.82	54	400	346	194.8	209.449
1.2	2.01	0.81	1.804	0.382475	4	8	4	4.8	2	10	14	4	12	2.09165	2	3	1	2.6	0.612372	63.546	157.25	93.704	85.9244	44.8674	1.25	1.8	0.55	1.4	0.256174	27	84	57	67.8	26.3676	1.72e-08	0.0005	0.000499983	0.000200269	0.000305912	2680	5400	2720	4124	1364.2	11	400	389	186.2	219.352
0.89	2.19	1.3	1.674	0.606712	3	6	3	4	1.36931	2	15	13	9.2	6.34429	1	3	2	2.2	0.935414	30.9738	137.327	106.353	61.8301	49.0504	1	2.15	1.15	1.39	0.525	14	90	76	62.8	34.8066	1e-07	1.44e-06	1.34e-06	6.84e-07	7.79327e-07	0	0	0	0	0	0.236	18	17.764	6.8144	8.17028
0.89	2.19	1.3	1.818	0.60075	3	6	3	4	1.36931	2	15	13	10.4	5.94769	1	3	2	2.2	0.935414	30.9738	137.327	106.353	63.3323	48.7737	1	2.15	1.15	1.37	0.525298	14	90	76	65.6	34.7185	7.2e-08	3.4e-07	2.68e-07	1.368e-07	1.27961e-07	0	0	0	0	0	0.236	91	90.764	40.0944	52.5842
1.13	2.28	1.15	1.705	0.813173	5	8	3	6.5	2.12132	5	9	4	7	2.82843	3	3	0	3	0	102.906	140.908	38.0021	121.907	26.8716	1.35	1.85	0.5	1.6	0.353553	31	65	34	48	24.0416	4.3e-08	7e-07	6.57e-07	3.715e-07	4.64569e-07	2280	4700	2420	3490	1711.2	13	150	137	81.5	96.8736
1.14	1.61	0.47	1.516	0.33234	3	8	5	4	3.53553	6	13	7	11.6	4.94975	2	3	1	2.2	0.707107	26.9815	144.242	117.26	50.4336	82.9157	1.25	1.85	0.6	1.37	0.424264	30	80	50	70	35.3553	2.7e-08	6.43e-07	6.16e-07	1.502e-07	4.35578e-07	2330	5100	2770	4546	1958.69	17	235	218	191.4	154.149
1.22	2.04	0.82	1.792	0.376281	2	8	6	4	2.73861	8	13	5	10.8	2.89396	2	3	1	2.6	0.612372	10.811	162.5	151.689	59.1624	69.319	0.85	1.75	0.9	1.25	0.438392	24	86	62	63.6	28.4231	1e-07	1000000000000	1000000000000	400000000000	6.12372e+11	2710	16200	13490	8986	7430.92	11	80	69	45	36.4606
1.12	2.54	1.42	2	0.656125	3	8	5	5.2	2.42384	4	14	10	10.8	4.56892	2	3	1	2.6	0.612372	28.0855	196.967	168.881	118.044	95.4099	1.1	1.85	0.75	1.35	0.342327	32	85	53	68.4	24.2461	2.2e-08	0.001	0.000999978	0.000400157	0.000612212	1740	2200	460	1996	265.236	11	320	309	190.2	146.885
1.33	1.81	0.48	1.69	0.339411	4	5	1	4.25	0.707107	4	13	9	10.75	6.36396	2	3	1	2.25	0.707107	69.723	91.224	21.501	75.0982	15.2035	1.3	1.55	0.25	1.3625	0.176777	49	81	32	73	22.6274	1.4e-07	4.33e-07	2.93e-07	2.1325e-07	2.07182e-07	2740	3800	1060	3005	749.533	23	29	6	27.5	4.24264
1.23	3.44	2.21	2.378	1.2401	2	8	6	4.8	3.39116	13	16	3	14.8	1.83712	2	3	1	2.4	0.612372	15.9994	164.93	148.931	88.1639	83.4534	0.6	1.75	1.15	1.17	0.642991	23	101	78	68.2	46.2763	0	0	0	0	0	317.5	3350	3032.5	1901	1638.44	0.02658	16	15.9734	6.51463	9.68358
1.2	2.2	1	1.996	0.497531	3	8	5	4.8	2.29129	8	15	7	11.2	3.98434	2	3	1	2.6	0.612372	30.9738	157.25	126.276	84.2675	60.1341	1	1.8	0.8	1.28	0.365718	27	90	63	66.2	29.0732	7.1e-08	1.31e-06	1.239e-06	3.304e-07	6.12465e-07	0	0	0	0	0	0.236	120	119.764	50.2944	71.3124
0.93	2.18	1.25	1.47333	0.640807	3	4	1	3.33333	0.57735	1	15	14	6	7.81025	1	2	1	1.33333	0.57735	22.9898	74.9216	51.9318	40.7388	29.6105	1.15	1.8	0.65	1.48333	0.32532	11	89	78	57.6667	41.1987	4.4e-08	3.3e-07	2.86e-07	1.41e-07	1.63698e-07	0	0	0	0	0	50	160	110	116.667	58.5947
2.2	3.04	0.84	2.76	0.59397	2	5	3	3	2.12132	8	15	7	12.6667	4.94975	2	3	1	2.33333	0.707107	14.0067	101.07	87.0633	43.0278	61.563	0.65	1.3	0.65	0.866667	0.459619	62	100	38	87.3333	26.8701	0	0	0	0	0	333.6	5970	5636.4	2212.4	3985.54	0.02583	120	119.974	40.0172	84.8345
1.24	2.01	0.77	1.816	0.364314	4	8	4	4.8	2	10	14	4	12.4	2.44949	2	3	1	2.6	0.612372	58.6934	167.259	108.566	85.9852	51.391	1.25	1.75	0.5	1.39	0.23184	22	84	62	64.8	28.3879	7.2e-08	0.0005	0.000499928	0.000200201	0.000305981	2830	5400	2570	4714	1201.79	15	91	76	63.4	34.8622
1.2	2.2	1	1.996	0.497531	3	8	5	4.8	2.29129	9	15	6	11.8	3.29773	2	3	1	2.6	0.612372	30.9738	151.964	120.99	85.3503	59.2634	1	1.85	0.85	1.33	0.394493	18	90	72	67.2	32.9147	1e-07	9e-07	8e-07	2.632e-07	3.98025e-07	0	0	0	0	0	0.236	72	71.764	31.6944	41.6137
1.13	1.61	0.48	1.514	0.339411	3	8	5	4	3.53553	5	13	8	11.4	5.65685	2	3	1	2.2	0.707107	26.9815	140.908	113.926	49.7668	80.5579	1.25	1.85	0.6	1.37	0.424264	31	80	49	70.2	34.6482	2.7e-08	7e-07	6.73e-07	1.616e-07	4.75883e-07	2280	5100	2820	4536	1994.04	13	235	222	190.6	156.978
1.27	2.2	0.93	1.894	0.424529	3	8	5	4.8	2.29129	10	17	7	13	3.3541	2	3	1	2.6	0.612372	28.0855	174.967	146.881	88.7956	69.4131	1.1	1.75	0.65	1.35	0.30104	20	85	65	65.6	29.8706	1.08e-07	0.001	0.000999892	0.000400159	0.00061221	0	0	0	0	0	16	150	134	92	64.4787
1.12	2.28	1.16	1.82	0.507374	3	8	5	4.4	2.61861	4	14	10	11	5.34522	2	3	1	2.4	0.654654	28.0855	140.116	112.031	65.4556	63.1502	1.1	1.85	0.75	1.3	0.389597	32	85	53	70.4	27.6664	4.3e-08	0.001	0.000999957	0.000600157	0.000654397	2100	4700	2600	2680	1350.66	11	150	139	122.2	74.2986
1.13	2.54	1.41	2.002	0.651939	3	8	5	5.2	2.42384	5	14	9	11	4.10792	2	3	1	2.6	0.612372	28.0855	196.967	168.881	118.202	95.468	1.1	1.85	0.75	1.35	0.342327	31	85	54	68.2	24.7159	2.2e-08	0.001	0.000999978	0.000400149	0.000612221	1740	2280	540	2032	300.25	13	320	307	190.6	146.124
1.3	1.9	0.6	1.64	0.288856	3	9	6	4.6	2.80624	4	14	10	9.2	5.08675	2	3	1	2.6	0.612372	28.0855	232.038	203.953	79.617	96.4386	1.1	1.8	0.7	1.36	0.322102	47	85	38	67.4	18.9176	1.5e-07	0.001	0.00099985	0.000400606	0.000611754	2200	5150	2950	3438	1752.31	7.8	150	142.2	73.92	80.4613
0.95	1.9	0.95	1.74167	0.671751	4	5	1	4.16667	0.707107	2	11	9	9.5	6.36396	1	3	2	2.66667	1.41421	63.546	87.62	24.074	67.5583	17.0229	1.35	2	0.65	1.45833	0.459619	15	72	57	62.5	40.3051	1.72e-08	1.35e-07	1.178e-07	3.68333e-08	8.32972e-08	0	0	0	0	0	35	400	365	339.167	258.094
1.54	3.44	1.9	2.80667	1.3435	2	4	2	2.66667	1.41421	4	16	12	12	8.48528	2	3	1	2.33333	0.707107	15.9994	47.867	31.8676	26.6219	22.5338	0.6	1.4	0.8	0.866667	0.565685	51	101	50	84.3333	35.3553	0	0	0	0	0	317.5	4140	3822.5	1591.67	2702.92	0.02658	22	21.9734	7.35105	15.5376
1.96	3.44	1.48	2.94667	1.04652	2	5	3	3	2.12132	14	16	2	15.3333	1.41421	2	2	0	2	0	15.9994	118.71	102.711	50.2363	72.6274	0.6	1.45	0.85	0.883333	0.601041	83	101	18	95	12.7279	0	0	0	0	0	317.5	2500	2182.5	1045	1543.26	0.02658	67	66.9734	22.3511	47.3574
0.95	3.98	3.03	2.69667	1.56724	2	5	3	3.33333	1.52753	2	17	15	12	8.66025	1	2	1	1.66667	0.57735	18.9984	87.62	68.6216	47.3571	35.8261	0.5	2	1.5	1.16667	0.763763	15	102	87	72	49.3862	0	0	0	0	0	0	0	0	0	0	0.0089	35	34.9911	11.6789	20.1967
1.91	3.98	2.07	3.29	1.46371	2	4	2	2.66667	1.41421	10	17	7	14.6667	4.94975	2	3	1	2.33333	0.707107	18.9984	58.6934	39.695	32.2301	28.0686	0.5	1.35	0.85	0.783333	0.601041	67	102	35	90.3333	24.7487	0	0	0	0	0	0	0	0	0	0	0.0277	91	90.9723	30.3518	64.3271
1.1	2.05	0.95	1.68333	0.510718	4	8	4	5.66667	2.08167	11	16	5	14	2.64575	2	3	1	2.66667	0.57735	63.546	173.04	109.494	119.449	54.7836	1.35	1.75	0.4	1.51667	0.208167	17	88	71	59	37.2424	1.72e-08	4e-07	3.828e-07	2.224e-07	1.92887e-07	1590	3570	1980	2860	1102.41	24	400	376	154.333	212.886
1.65	3.98	2.33	3.20333	1.64756	2	4	2	2.66667	1.41421	12	17	5	15.3333	3.53553	2	3	1	2.33333	0.707107	18.9984	65.409	46.4106	34.4686	32.8172	0.5	1.35	0.85	0.783333	0.601041	76	102	26	93.3333	18.3848	0	0	0	0	0	0	0	0	0	0	0.0277	120	119.972	40.0185	84.8332
2.2	3.04	0.84	2.46667	0.534332	1	4	3	1.66667	1.56347	1	17	16	6	10.0333	1	2	1	1.33333	0.666667	1.00794	79.904	78.8961	16.3237	40.7681	0.25	1.15	0.9	0.466667	0.479004	98	103	5	101.667	2.78887	0	0	0	0	0	0	0	0	0	0	0.02583	0.1805	0.15467	0.144638	0.0813771
1.38	3.04	1.66	2.376	1.1738	2	9	7	4.8	4.94975	6	15	9	11.4	6.36396	2	3	1	2.4	0.707107	14.0067	238.029	224.022	103.616	158.408	0.65	1.75	1.1	1.09	0.777817	45	100	55	78	38.8909	0	0	0	0	0	333.6	3155	2821.4	1462.16	1995.03	0.02583	27	26.9742	10.8155	19.0736
1.13	1.91	0.78	1.75	0.38754	3	8	5	4.4	2.3184	5	14	9	10.6	4.15331	2	3	1	2.6	0.612372	28.0855	140.908	112.822	62.8931	51.6741	1.1	1.85	0.75	1.35	0.342327	31	85	54	67	24.6475	7.2e-08	0.001	0.000999928	0.000400169	0.0006122	2200	4970	2770	3324	1680.34	13	150	137	99	63.0625
1.2	1.9	0.7	1.732	0.334795	3	8	5	4.4	2.3184	8	14	6	10.6	3.5	2	3	1	2.6	0.612372	28.0855	151.964	123.879	63.965	57.1467	1.1	1.85	0.75	1.37	0.343693	18	85	67	62	30.5982	1e-07	0.001	0.0009999	0.00040022	0.000612148	0	0	0	0	0	14	150	136	94.8	63.8866
1.62	2.55	0.93	2.104	0.472798	4	6	2	4.4	1	11	16	5	13.4	2.80624	2	3	1	2.4	0.612372	63.546	204.383	140.837	97.8791	67.1205	1.15	1.9	0.75	1.38	0.343693	72	93	21	81.6	11.953	1e-08	1.5e-07	1.4e-07	4.088e-08	6.83187e-08	818	3570	2752	2931.6	1326.71	0.52	400	399.48	169.408	236.261
1.54	3.04	1.5	2.04	1.06066	2	4	2	3.33333	1.41421	4	15	11	7.66667	7.77817	2	3	1	2.66667	0.707107	14.0067	47.867	33.8603	36.5802	23.9428	0.65	1.4	0.75	1.15	0.53033	51	100	49	67.3333	34.6482	0	0	0	0	0	333.6	4140	3806.4	2871.2	2691.53	0.02583	22	21.9742	14.6753	15.5381
1.22	1.9	0.68	1.57667	0.341223	3	5	2	3.66667	1.1547	3	14	11	10	6.08276	2	3	1	2.33333	0.57735	26.9815	88.9059	61.9243	47.991	35.4376	1.1	1.8	0.7	1.38333	0.368556	25	85	60	63.3333	33.2916	2.7e-08	0.001	0.000999973	0.000333542	0.000577169	2200	5100	2900	3533.33	1464.01	17	235	218	134	109.877
1.13	2.55	1.42	1.96667	0.509283	2	8	6	4.33333	2.32048	5	14	9	9.83333	4.91857	2	3	1	2.5	0.588348	12.0107	140.908	128.897	66.8282	55.1705	0.7	1.85	1.15	1.275	0.425283	31	95	64	68	26.1534	5.5e-08	0.001	0.000999945	0.000335135	0.000553216	2200	18350	16150	6235	6707.89	13	150	137	121.833	57.5476
1.38	2.33	0.95	1.855	0.671751	6	9	3	7.5	2.12132	6	14	8	10	5.65685	2	3	1	2.5	0.707107	207.2	238.029	30.8289	222.614	21.7993	1.75	1.8	0.05	1.775	0.0353553	45	82	37	63.5	26.163	2.1e-07	2.8e-07	7e-08	2.45e-07	4.94975e-08	1260	3155	1895	2207.5	1339.97	27	35	8	31	5.65685
1.24	1.91	0.67	1.616	0.388314	4	8	4	5.8	2.29129	10	14	4	12.2	2.29129	2	3	1	2.8	0.5	58.6934	167.259	108.566	113.345	60.697	1.35	1.75	0.4	1.55	0.223607	22	79	57	51.4	30.502	7.2e-08	8.6e-07	7.88e-07	3.888e-07	4.8093e-07	1215	4970	3755	3363	1798.17	15	91	76	58.8	44.8915
1.12	3.44	2.32	2.65	1.32541	2	8	6	3.6	3.11677	4	16	12	13	6.21059	2	3	1	2.2	0.534522	15.9994	140.116	124.117	51.5674	65.3718	0.6	1.85	1.25	0.99	0.679285	32	101	69	83.2	35.7411	0	0	0	0	0	317.5	2740	2422.5	1158.5	1402.73	0.02658	29	28.9734	8.01595	15.1271
1.24	2.01	0.77	1.672	0.372861	4	8	4	4.8	2	7	14	7	11.2	4.28661	2	3	1	2.6	0.612372	54.938	167.259	112.321	84.483	52.6729	1.25	1.75	0.5	1.41	0.228446	22	84	62	62	28.3725	8.6e-07	0.0005	0.00049914	0.000200748	0.000305423	2830	5400	2570	4786	1230.46	7.8	60	52.2	30.12	30.6727
0.79	2.58	1.79	1.7875	1.01907	3	8	5	5	2.68328	1	16	15	10.5	7.82304	1	3	2	2	0.894427	32.065	151.964	119.899	87.2499	70.3224	1	2.6	1.6	1.6125	0.844245	8	94	86	53.5	51.4237	2.1e-07	1e+23	1e+23	5e+22	6.32456e+22	0	0	0	0	0	0.205	36	35.795	12.6025	18.5126
1.24	2.28	1.04	1.92	0.475132	3	8	5	5.2	2.42384	10	14	4	12.4	2.44949	2	3	1	2.6	0.612372	28.0855	195.084	166.999	122.72	97.4169	1.1	1.75	0.65	1.33	0.297384	22	85	63	65.6	28.8596	1.06e-07	0.001	0.000999894	0.000400214	0.000612154	2200	2830	630	2518	331.7	15	150	135	91.8	64.8479
1.2	2.2	1	1.924	0.464798	4	8	4	5.6	1.87083	9	14	5	11	3.06186	2	3	1	2.6	0.612372	72.64	192.217	119.577	136.336	67.5555	1.25	1.85	0.6	1.41	0.280624	18	84	66	63.6	30.2242	4.7e-08	0.0005	0.000499953	0.000200199	0.000305984	0	0	0	0	0	14	150	136	86.8	67.8344
1.66	2.19	0.53	2.01333	0.374767	3	4	1	3.33333	0.707107	6	15	9	12	6.36396	2	3	1	2.33333	0.707107	30.9738	51.9961	21.0223	37.9812	14.865	1	1.4	0.4	1.13333	0.282843	57	90	33	79	23.3345	1e-07	1.27e-07	2.7e-08	1.09e-07	1.90919e-08	0	0	0	0	0	0.236	94	93.764	31.4907	66.3012
2.02	3.98	1.96	3.14667	1.01239	2	6	4	3.33333	2.3094	15	17	2	16	1	2	2	0	2	0	15.9994	208.98	192.981	81.3261	110.562	0.5	1.6	1.1	0.9	0.608276	87	102	15	96.6667	8.3865	0	0	0	0	0	0	0	0	0	0	0.02658	8	7.97342	2.68476	4.60313
1.55	3.98	2.43	3.17	1.71827	2	4	2	2.66667	1.41421	7	17	10	13.6667	7.07107	2	3	1	2.33333	0.707107	18.9984	54.938	35.9396	30.9783	25.4132	0.5	1.4	0.9	0.8	0.636396	60	102	42	88	29.6985	0	0	0	0	0	0	0	0	0	0	0.0277	7.8	7.7723	2.61847	5.49585
1.14	2.54	1.4	2.004	0.647765	3	8	5	5.2	2.42384	6	14	8	11.2	3.65718	2	3	1	2.6	0.612372	28.0855	196.967	168.881	118.869	95.73	1.1	1.85	0.75	1.35	0.342327	30	85	55	68	25.1868	2.2e-08	0.001	0.000999978	0.000400137	0.000612232	1740	2330	590	2042	313.887	17	320	303	191.4	144.611
1.24	2.01	0.77	1.784	0.354577	4	8	4	4.8	2	8	14	6	11.6	3.67423	2	3	1	2.6	0.612372	55.845	167.259	111.414	84.8458	52.3569	1.25	1.75	0.5	1.41	0.228446	22	84	62	62.4	28.335	1e-07	0.0005	0.0004999	0.000200212	0.00030597	2830	5400	2570	4690	1194.34	15	80	65	59	29.6859
1.55	2.36	0.81	1.855	0.425253	4	6	2	4.75	1.04881	6	14	8	8.5	4.04969	2	3	1	2.75	0.547723	54.938	183.84	128.902	103.107	67.533	1.35	1.45	0.1	1.4	0.0447214	55	83	28	64.5	13.755	5.4e-08	1.44e-06	1.386e-06	7.6225e-07	8.57727e-07	2500	5174	2674	4493.5	1455.9	7.8	170	162.2	63.15	83.8069
1.28	2.01	0.73	1.4625	0.516188	4	9	5	7.75	3.53553	8	14	6	9.5	4.24264	2	3	1	2.75	0.707107	72.64	244	171.36	201.16	121.17	1.25	1.75	0.5	1.625	0.353553	43	84	41	53.25	28.9914	1.5e-06	0.0005	0.0004985	0.000126125	0.000352493	2260	5400	3140	3045	2220.32	6	60	54	19.5	38.1838
1.63	1.83	0.2	1.775	0.106395	4	4	0	4	0	5	13	8	8.5	3.63318	2	3	1	2.75	0.547723	50.9415	69.723	18.7815	58.0886	8.86584	1.3	1.4	0.1	1.3625	0.0524404	54	81	27	64.25	12.7554	1e-07	2e-07	1e-07	1.35e-07	5.17687e-08	2740	4910	2170	4280	1139.09	29	80	51	55	31.6354
1.2	1.9	0.7	1.695	0.36677	4	8	4	5.25	2.07364	10	13	3	11.25	1.3784	2	3	1	2.75	0.547723	63.546	157.25	93.704	99.79	49.6175	1.35	1.8	0.45	1.5125	0.233987	27	79	52	62.5	26.1763	1.72e-08	1.31e-06	1.2928e-06	3.561e-07	6.97384e-07	1215	3570	2355	2758.75	1217.48	11	400	389	223.25	225.817
1.14	1.9	0.76	1.68	0.399199	4	8	4	5.25	2.07364	6	13	7	10.25	3.27109	2	3	1	2.75	0.547723	63.546	144.242	80.696	96.538	43.7574	1.35	1.85	0.5	1.525	0.258844	30	79	49	63.25	24.5499	1.72e-08	6.43e-07	6.258e-07	1.8935e-07	3.32883e-07	1215	3570	2355	2671.25	1241.39	17	400	383	224.75	223.573
1.91	2.1	0.19	2.01	0.114193	4	5	1	4.75	0.547723	10	16	6	13.25	3.50714	2	3	1	2.5	0.632456	58.6934	127.6	68.9066	105.44	35.6274	1.35	1.6	0.25	1.4375	0.12145	67	92	25	80.5	14.6561	1.63e-08	0.0001	9.99837e-05	5.00221e-05	6.32176e-05	2600	4970	2370	3197.5	1294.46	3	430	427	131.75	222.501
1.17	3.44	2.27	2.4875	1.24827	2	8	6	4	3.09839	8	16	8	12.75	4.32435	2	3	1	2.5	0.632456	15.9994	150.36	134.361	61.4762	69.4	0.6	1.85	1.25	1.1	0.67082	28	101	73	75.5	37.7836	0	0	0	0	0	317.5	3570	3252.5	1583.75	1726.31	0.02658	400	399.973	103.263	216.809
1.2	3.44	2.24	2.495	1.23565	2	8	6	4	3.09839	9	16	7	13	3.89872	2	3	1	2.5	0.632456	15.9994	151.964	135.965	61.8772	70.2224	0.6	1.85	1.25	1.1	0.67082	18	101	83	73	42.8672	0	0	0	0	0	0	0	0	0	0	0.02658	400	399.973	103.513	216.643
1.63	2.28	0.65	2.0375	0.340397	4	5	1	4.75	0.547723	5	14	9	9.25	4.03733	2	3	1	2.75	0.547723	50.9415	118.71	67.7685	93.8656	32.3924	1.35	1.45	0.1	1.375	0.0547723	54	83	29	66.75	13.1567	4.3e-08	2e-07	1.57e-07	1.0025e-07	8.17869e-08	2500	4700	2200	4115	1181.64	31	150	119	99.5	65.8756
1.22	1.69	0.47	1.5725	0.33234	5	5	0	5	0	3	12	9	9.75	6.36396	3	3	0	3	0	88.9059	112.411	23.5052	106.535	16.6207	1.55	1.8	0.25	1.6125	0.176777	25	75	50	62.5	35.3553	7e-08	6e-07	5.3e-07	2.025e-07	3.74767e-07	2310	3300	990	2557.5	700.036	17	97	80	77	56.5685
1.14	2.54	1.4	1.84	0.989949	6	8	2	7	1.41421	6	11	5	8.5	3.53553	3	3	0	3	0	144.242	196.967	52.7246	170.604	37.2819	1.35	1.85	0.5	1.6	0.353553	30	70	40	50	28.2843	2.2e-08	6.43e-07	6.21e-07	3.325e-07	4.39113e-07	1740	2330	590	2035	417.193	17	320	303	168.5	214.253
1.12	1.9	0.78	1.41	0.371053	3	8	5	4.5	2.60768	2	11	9	4.75	4.67974	1	3	2	2	1.26491	24.305	140.116	115.811	63.068	59.8056	1.35	1.85	0.5	1.55	0.232379	32	73	41	62.5	22.28	1.72e-08	7.4e-07	7.228e-07	2.113e-07	3.86356e-07	2100	4602	2502	3718.5	1296.57	11	400	389	182.75	176.33
0.79	2.55	1.76	1.792	1.03006	2	6	4	4.4	2.44949	1	14	13	8	7.37394	1	3	2	1.8	0.935414	12.0107	195.084	183.073	96.9833	91.2504	0.7	2.6	1.9	1.59	1.07267	8	95	87	54.8	49.3293	1.06e-07	1e-05	9.894e-06	4.1052e-06	6.01654e-06	0	0	0	0	0	36	140	104	84.8	58.6856
1.54	3.44	1.9	2.71	1.19642	2	5	3	3	1.69031	4	16	12	12.8	6.23355	2	3	1	2.4	0.654654	15.9994	112.411	96.4116	41.6552	50.0701	0.6	1.55	0.95	0.95	0.576318	51	101	50	85.8	26.8647	0	0	0	0	0	317.5	4140	3822.5	1480.5	2054.5	0.02658	97	96.9734	23.8159	50.2032
1.13	3.44	2.31	2.344	1.29973	2	8	6	4.6	3.5	5	16	11	11.6	6.7361	2	3	1	2.4	0.612372	15.9994	140.908	124.908	69.1758	73.5773	0.6	1.85	1.25	1.18	0.707769	31	101	70	71.6	41.5602	0	0	0	0	0	0	0	0	0	0	0.02658	13	12.9734	5.25163	7.90856
1.1	3.44	2.34	2.332	1.31725	2	8	6	4.6	3.5	11	16	5	14	3.06186	2	3	1	2.4	0.612372	15.9994	158.925	142.926	76.3829	84.5631	0.6	1.75	1.15	1.14	0.648797	26	101	75	69.6	44.6136	0	0	0	0	0	0	0	0	0	0	0.02658	11	10.9734	4.45163	6.6839
1.22	2.01	0.79	1.668	0.380164	4	8	4	4.8	2	7	14	7	10.8	3.98434	2	3	1	2.6	0.612372	54.938	162.5	107.562	83.5312	50.3377	1.25	1.75	0.5	1.41	0.228446	24	84	60	62.4	27.4955	9.26e-07	0.0005	0.000499074	0.000200761	0.000305409	2710	5400	2690	4762	1290.09	7.8	60	52.2	29.32	31.3467
1.12	2.01	0.89	1.76	0.412462	4	8	4	4.8	2	4	14	10	9.6	4.84768	2	3	1	2.6	0.612372	55.845	140.116	84.271	79.4172	39.0813	1.25	1.85	0.6	1.43	0.275568	32	84	52	64.4	23.987	1e-07	0.0005	0.0004999	0.000200188	0.000305994	2100	5400	3300	4544	1551.87	11	80	69	58.2	31.5476
0.82	3.44	2.62	2.086	1.46875	2	4	2	3.2	1.22474	1	16	15	8.8	8.41873	1	3	2	1.8	0.935414	15.9994	58.6934	42.694	33.7778	20.2295	0.6	2.2	1.6	1.39	0.894777	10	101	91	57.8	51.1945	0	0	0	0	0	317.5	4970	4652.5	1921	2125.1	0.02658	100	99.9734	58.2106	59.5258
1.38	3.04	1.66	2.284	0.946229	2	9	7	5	4.10792	6	16	10	11.6	5.73367	2	3	1	2.4	0.612372	14.0067	238.029	224.022	107.227	133.753	0.65	1.75	1.1	1.16	0.622997	45	100	55	76.8	32.5711	0	0	0	0	0	0	0	0	0	0	0.02583	27	26.9742	10.8513	16.4819
1.38	1.91	0.53	1.8	0.26256	3	9	6	4.6	2.80624	6	14	8	10.8	3.74166	2	3	1	2.6	0.612372	28.0855	238.029	209.943	82.3173	98.8124	1.1	1.75	0.65	1.33	0.297384	45	85	40	69.8	18.4797	7.2e-08	0.001	0.000999928	0.000400085	0.000612286	2200	4970	2770	3499	1563.33	27	150	123	101.8	57.2134
1.17	2.2	1.03	1.918	0.479414	4	8	4	5.2	1.83712	8	14	6	11.2	3	2	3	1	2.6	0.612372	72.64	150.36	77.72	101.696	35.8003	1.25	1.85	0.6	1.43	0.275568	28	84	56	66.8	25.6588	1.08e-07	0.0005	0.000499892	0.000200231	0.00030595	2130	5400	3270	3814	1674.6	13	72	59	55.4	27.3359
1.38	2.28	0.9	1.948	0.413703	3	9	6	5.4	2.80624	6	14	8	10.8	3.74166	2	3	1	2.6	0.612372	28.0855	238.029	209.943	136.874	112.748	1.1	1.75	0.65	1.33	0.297384	45	85	40	70.2	18.395	1.06e-07	0.001	0.000999894	0.000400098	0.000612272	2200	3155	955	2583	446.997	27	150	123	94.2	60.5413
1.54	2.55	1.01	1.79	0.522767	2	5	3	3.8	1.30931	4	14	10	7.8	6.23355	2	3	1	2.6	0.654654	12.0107	114.818	102.807	54.0859	44.6204	0.7	1.55	0.85	1.29	0.401782	51	95	44	65.4	24.5182	8e-08	1e-05	9.92e-06	2.256e-06	5.17683e-06	1215	18350	17135	6397	8128.64	22	140	118	57.6	63.2094
1.12	2.54	1.42	2.044	0.649067	4	8	4	5.6	1.87083	4	14	10	10.8	4.56892	2	3	1	2.6	0.612372	72.64	196.967	124.327	135.866	69.5514	1.25	1.85	0.6	1.41	0.280624	32	84	52	68	23.8223	2.2e-08	0.0005	0.000499978	0.000200157	0.000306026	1740	5400	3660	3276	2174.02	11	320	309	154.2	170.691
1.17	2.54	1.37	2.0075	0.726712	5	8	3	6.25	1.3784	8	13	5	10.75	2.25832	2	3	1	2.75	0.547723	114.818	196.967	82.1486	164.778	43.7085	1.35	1.85	0.5	1.525	0.258844	28	79	51	61.75	25.0819	2.2e-08	9.4e-07	9.18e-07	2.66e-07	4.9313e-07	1215	2130	915	1706.25	411.421	13	320	307	183.75	175.085
1.38	2.54	1.16	2.06	0.632961	5	9	4	6.5	1.89737	6	13	7	10.25	3.27109	2	3	1	2.75	0.547723	114.818	238.029	123.211	186.695	56.6127	1.35	1.75	0.4	1.5	0.209762	45	79	34	66	16.025	2.2e-08	2.8e-07	2.58e-07	1.01e-07	1.3411e-07	1215	3155	1940	1962.5	912.102	27	320	293	187.25	169.709
1.38	2.28	0.9	1.83	0.636396	6	9	3	7.5	2.12132	6	10	4	8	2.82843	3	3	0	3	0	195.084	238.029	42.9449	216.556	30.3666	1.35	1.75	0.4	1.55	0.282843	45	68	23	56.5	16.2635	1.06e-07	2.8e-07	1.74e-07	1.93e-07	1.23037e-07	2680	3155	475	2917.5	335.876	27	72	45	49.5	31.8198
1.14	3.44	2.3	2.48	1.26098	2	8	6	4	3.09839	6	16	10	12.25	5.24404	2	3	1	2.5	0.632456	15.9994	144.242	128.243	59.9467	66.2763	0.6	1.85	1.25	1.1	0.67082	30	101	71	76	36.7804	0	0	0	0	0	317.5	3570	3252.5	1633.75	1754.86	0.02658	400	399.973	104.263	216.153
1.33	2.28	0.95	1.9175	0.500749	5	6	1	5.5	0.632456	4	13	9	9.25	4.13521	2	3	1	2.75	0.547723	91.224	195.084	103.86	149.053	59.1741	1.35	1.55	0.2	1.45	0.126491	49	79	30	66	13.6528	8e-08	4.33e-07	3.53e-07	1.8125e-07	1.84342e-07	1215	3800	2585	2593.75	1161.18	23	82	59	62.25	29.1256
1.14	1.93	0.79	1.695	0.41265	5	8	3	5.75	1.64317	6	13	7	10.25	3.27109	2	3	1	2.75	0.547723	107.868	144.242	36.3738	118.699	18.996	1.55	1.85	0.3	1.65	0.148324	30	79	49	62.75	24.2714	1.63e-08	6.43e-07	6.267e-07	1.889e-07	3.33255e-07	1215	2600	1385	2186.25	722.874	17	430	413	239.75	242.399
2.2	3.44	1.24	2.99	0.594777	2	5	3	3.25	1.3784	8	17	9	14.5	4.77493	2	3	1	2.25	0.547723	15.9994	101.07	85.0706	46.9938	40.7493	0.6	1.3	0.7	0.975	0.314643	62	101	39	90.25	20.6567	0	0	0	0	0	206	5970	5764	1674.88	3137.24	0.0089	120	119.991	30.0111	65.7186
1	2.66	1.66	1.7125	0.925435	3	5	2	4	0.894427	2	17	15	9	8.89944	1	2	1	1.5	0.632456	30.9738	126.904	95.9307	59.5086	49.443	1	1.8	0.8	1.5	0.419524	16	97	81	54.75	49.1152	3.4e-08	1000000000000000	1000000000000000	250000000000000	547722557505166	0	0	0	0	0	0.236	200	199.764	100.171	126.275
0.89	1.91	1.02	1.502	0.721249	4	6	2	4.8	1.41421	2	10	8	6.8	5.65685	1	3	2	2.2	1.41421	58.6934	137.327	78.6336	90.1468	55.6024	1.35	2.15	0.8	1.67	0.565685	14	67	53	45.8	37.4767	7.2e-08	3.4e-07	2.68e-07	1.792e-07	1.89505e-07	1620	4970	3350	3630	2368.81	18	91	73	61.8	51.6188
1	2.19	1.19	1.84	0.547837	3	4	1	3.6	0.612372	2	15	13	10.4	5.94769	1	3	2	2.2	0.935414	30.9738	58.6934	27.7196	43.8825	15.6771	1	1.8	0.8	1.3	0.368697	16	90	74	66	33.7916	3.4e-08	1e-07	6.6e-08	7.56e-08	3.0348e-08	0	0	0	0	0	0.236	200	199.764	76.4944	92.3735
0.89	2.2	1.31	1.874	0.62147	2	6	4	4.4	2.44949	2	13	11	9.2	5.02494	1	3	2	2.2	0.935414	10.811	192.217	181.406	108.677	102.978	0.85	2.15	1.3	1.31	0.594769	14	86	72	63.6	32.9545	4.7e-08	1000000000000	1000000000000	400000000000	6.12372e+11	1620	16200	14580	8734	7759.1	18	150	132	74.4	77.2682
1.14	1.96	0.82	1.776	0.398481	4	8	4	5.2	1.83712	6	14	8	10.8	3.74166	2	3	1	2.6	0.612372	58.6934	144.242	85.5486	99.8098	43.5523	1.35	1.85	0.5	1.49	0.23184	30	83	53	66	24.2126	7.2e-08	6.43e-07	5.71e-07	2.034e-07	2.758e-07	2330	4970	2640	3454	1549.21	17	91	74	66.6	33.7787
1.1	2.58	1.48	2.012	0.685128	3	8	5	4.4	2.3184	11	16	5	13	3.06186	2	3	1	2.6	0.612372	32.065	158.925	126.86	70.0295	58.2804	1	1.75	0.75	1.29	0.347761	26	94	68	71.6	31.0403	1.72e-08	1e+23	1e+23	4e+22	6.12372e+22	0	0	0	0	0	0.205	400	399.795	162.282	242.67
1.38	3.04	1.66	2.278	0.943411	2	9	7	5.2	3.98434	6	16	10	11.6	5.73367	2	3	1	2.4	0.612372	14.0067	238.029	224.022	116.606	127.423	0.65	1.75	1.1	1.19	0.615427	45	100	55	76.6	32.4095	0	0	0	0	0	333.6	3350	3016.4	2065.44	1769.79	0.02583	27	26.9742	10.9143	16.4189
1.38	3.04	1.66	2.206	0.928022	2	9	7	5	4.10792	6	15	9	11.4	5.51135	2	3	1	2.4	0.612372	14.0067	238.029	224.022	107.009	133.946	0.65	1.75	1.1	1.16	0.622997	45	100	55	76	31.9668	0	0	0	0	0	0	0	0	0	0	0.02583	27	26.9742	10.8575	16.4756
1.25	2.58	1.33	2.042	0.624119	3	8	5	4.4	2.3184	11	16	5	13.8	2.89396	2	3	1	2.6	0.612372	32.065	168.934	136.869	72.0312	63.0694	1	1.75	0.75	1.29	0.347761	21	94	73	70.6	33.3504	1.72e-08	1e+23	1e+23	4e+22	6.12372e+22	0	0	0	0	0	0.205	400	399.795	163.482	241.517
1.22	2.58	1.36	2.036	0.636082	3	5	2	3.8	0.935414	3	16	13	11.4	5.94769	2	3	1	2.6	0.612372	32.065	88.9059	56.8409	56.0256	27.0558	1	1.8	0.8	1.3	0.368697	25	94	69	71.4	31.5	1.72e-08	1e+23	1e+23	4e+22	6.12372e+22	0	0	0	0	0	0.205	400	399.795	163.482	241.517
1.38	2.2	0.82	1.96	0.37774	4	9	5	5.4	2.3184	6	14	8	10.8	3.74166	2	3	1	2.6	0.612372	72.64	238.029	165.389	119.23	76.6131	1.25	1.75	0.5	1.41	0.228446	45	84	39	70.2	17.8431	1.08e-07	0.0005	0.000499892	0.000200099	0.000306085	3070	5400	2330	4019	1410.01	27	72	45	58.2	20.6216
0.79	2.05	1.26	1.71	0.588005	4	6	2	4.8	0.935414	1	15	14	9.4	6.5479	1	3	2	2.2	0.935414	55.845	132.905	77.0605	97.6231	42.942	1.4	2.6	1.2	1.66	0.588165	8	88	80	61.2	36.5154	1e-07	4e-07	3e-07	2.42e-07	1.68893e-07	0	0	0	0	0	24	80	56	48.8	32.311
1.38	3.04	1.66	2.178	0.93141	2	9	7	5.4	3.9211	6	15	9	11.4	5.51135	2	3	1	2.4	0.612372	14.0067	238.029	224.022	125.166	125.25	0.65	1.75	1.1	1.25	0.627495	45	100	55	75.6	31.7076	0	0	0	0	0	333.6	3420	3086.4	2079.44	1785.94	0.02583	27	26.9742	15.6103	15.9647
1.13	2.05	0.92	1.81	0.432146	4	8	4	5.2	1.83712	5	15	10	11	4.67707	2	3	1	2.6	0.612372	58.6934	140.908	82.2142	100.363	43.4175	1.35	1.85	0.5	1.49	0.23184	31	88	57	68.2	26.0456	7.2e-08	7e-07	6.28e-07	3.288e-07	2.95709e-07	2280	4970	2690	3812	1291.35	13	91	78	48.6	43.5646
2.33	3.98	1.65	3.65	1.16673	2	6	4	2.8	2.82843	14	17	3	16.4	2.12132	2	2	0	2	0	18.9984	207.2	188.202	56.6387	133.079	0.5	1.8	1.3	0.76	0.919239	82	102	20	98	14.1421	0	0	0	0	0	0	0	0	0	0	0.0277	35	34.9723	7.02216	24.7292
1.91	3.44	1.53	2.53	0.92881	2	5	3	3.6	1.69558	10	16	6	12.8	3.29773	2	3	1	2.6	0.612372	15.9994	107.868	91.8688	61.2857	51.3818	0.6	1.6	1	1.15	0.572822	67	101	34	82.2	19.2743	0	0	0	0	0	317.5	4970	4652.5	2161	2170.32	0.02658	430	429.973	190.211	248.232
1.17	2.05	0.88	1.818	0.412492	4	8	4	5.2	1.83712	8	15	7	11.6	3.58818	2	3	1	2.6	0.612372	58.6934	150.36	91.6666	102.253	46.3351	1.35	1.85	0.5	1.49	0.23184	28	88	60	67.6	27.393	7.2e-08	9.4e-07	8.68e-07	3.768e-07	3.96893e-07	2130	4970	2840	3782	1347.9	13	91	78	48.6	43.5646
0.98	3.04	2.06	1.832	1.23456	2	8	6	3.2	3	1	15	14	7.2	8.07775	1	3	2	1.8	0.935414	6.941	140.116	133.175	36.4023	64.9413	0.65	1.85	1.2	1.21	0.6	12	100	88	51.2	50.636	0	0	0	0	0	333.6	6000	5666.4	2953.44	3212.21	0.02583	85	84.9742	36.2103	50.047
1.3	2.54	1.24	1.92	0.876812	6	9	3	7.5	2.12132	4	11	7	7.5	4.94975	3	3	0	3	0	196.967	232.038	35.0715	214.502	24.7993	1.35	1.8	0.45	1.575	0.318198	47	70	23	58.5	16.2635	2.2e-08	1.5e-07	1.28e-07	8.6e-08	9.05097e-08	1740	2490	750	2115	530.33	54	320	266	187	188.09
1.28	2.55	1.27	2.0725	0.666476	2	9	7	4.25	3.61939	8	14	6	11.5	3.28634	2	3	1	2.5	0.632456	12.0107	244	231.989	81.6787	120.969	0.7	1.75	1.05	1.125	0.566569	43	95	52	75	27.4809	7.2e-08	1e-05	9.928e-06	5.393e-06	5.86233e-06	2260	18350	16090	10982.5	9397.71	6	140	134	94.25	69.238
1.13	3.44	2.31	2.4775	1.26524	2	8	6	4	3.09839	5	16	11	12	5.72713	2	3	1	2.5	0.632456	15.9994	140.908	124.908	59.1131	64.5835	0.6	1.85	1.25	1.1	0.67082	31	101	70	76.25	36.2808	0	0	0	0	0	317.5	3570	3252.5	1621.25	1747.12	0.02658	400	399.973	103.263	216.809
1.14	2.2	1.06	1.868	0.484923	3	8	5	5.2	2.42384	6	14	8	10	4.1833	2	3	1	2.6	0.612372	28.0855	190.23	162.144	116.175	92.3234	1.1	1.85	0.75	1.33	0.343693	30	85	55	65.2	25.2042	8.1e-08	0.001	0.000999919	0.000400161	0.000612208	2200	4940	2740	3322	1652.43	17	150	133	98.6	61.6624
1.22	2.01	0.79	1.712	0.364469	4	8	4	4.8	2	6	14	8	10.4	4.58258	2	3	1	2.6	0.612372	51.9961	162.5	110.504	82.3544	51.4032	1.25	1.75	0.5	1.41	0.228446	24	84	60	61.2	27.7196	1.27e-07	0.0005	0.000499873	0.000200236	0.000305946	2710	5940	3230	5078	1510.47	11	94	83	63.8	38.0821
1.38	3.04	1.66	2.188	0.929597	2	9	7	5.4	3.9211	6	16	10	11.6	5.73367	2	3	1	2.4	0.612372	14.0067	238.029	224.022	126.334	125.235	0.65	1.75	1.1	1.24	0.622997	45	100	55	76.4	32.2548	0	0	0	0	0	333.6	3155	2821.4	1917.44	1635.53	0.02583	27	26.9742	11.4103	15.9689
1.3	3.04	1.74	2.156	0.973319	2	9	7	5.4	3.9211	4	16	12	10.8	6.95521	2	3	1	2.4	0.612372	14.0067	232.038	218.031	123.938	121.905	0.65	1.8	1.15	1.26	0.648797	47	100	53	77.2	31.0383	0	0	0	0	0	333.6	2610	2276.4	1651.44	1346.13	0.02583	54	53.9742	22.2103	32.4736
1.36	2.2	0.84	1.912	0.383601	3	9	6	5.4	2.80624	7	14	7	10.2	3.90512	2	3	1	2.6	0.612372	28.0855	237	208.915	134.726	110.913	1.1	1.75	0.65	1.31	0.296859	44	85	41	68	19.3972	8.1e-08	0.001	0.000999919	0.000400272	0.000612095	0	0	0	0	0	6	150	144	96.4	66.2835
1.13	1.96	0.83	1.774	0.403469	4	8	4	5.2	1.83712	5	14	9	10.6	4.15331	2	3	1	2.6	0.612372	58.6934	140.908	82.2142	99.1429	42.5087	1.35	1.85	0.5	1.49	0.23184	31	83	52	66.2	23.7487	7.2e-08	7e-07	6.28e-07	2.148e-07	3.04201e-07	2280	4970	2690	3444	1560.7	13	91	78	65.8	35.623
1.2	2.2	1	1.886	0.468783	4	8	4	5.2	2.13809	9	14	5	12	3.27327	2	3	1	2.4	0.654654	72.64	192.217	119.577	112.42	67.291	1.25	1.85	0.6	1.39	0.311677	18	84	66	67.2	34.1677	4.7e-08	0.0005	0.000499953	0.000300189	0.000327017	0	0	0	0	0	14	150	136	68.8	59.2477
1.28	1.9	0.62	1.776	0.31	3	9	6	4.6	2.80624	8	14	6	11.6	2.80624	2	3	1	2.6	0.612372	28.0855	244	215.915	85.4526	101.055	1.1	1.75	0.65	1.33	0.297384	43	85	42	71.4	19.1801	1.72e-08	0.001	0.000999983	0.000400307	0.00061206	2200	3570	1370	2760	827.156	6	400	394	221.2	193.963
1.2	2.28	1.08	1.902	0.489417	4	8	4	5	2.0702	9	14	5	12	3.27327	2	3	1	2.4	0.654654	72.64	151.964	79.324	94.5579	41.4312	1.25	1.85	0.6	1.39	0.311677	18	84	66	67	34.1844	4.3e-08	0.0005	0.000499957	0.000300189	0.000327018	0	0	0	0	0	14	150	136	68.8	59.2477
1.22	3.44	2.22	2.268	1.25066	2	6	4	4	2.09165	3	16	13	10.6	7.77014	2	3	1	2.4	0.612372	15.9994	208.98	192.981	83.7582	88.2399	0.6	1.8	1.2	1.28	0.7	25	101	76	67.8	44.1475	0	0	0	0	0	317.5	3300	2982.5	1805	1667.29	0.02658	17	16.9734	8.41063	9.4919
1.2	2.2	1	1.924	0.464798	4	8	4	5.2	1.83712	8	14	6	10.6	3.5	2	3	1	2.6	0.612372	72.64	151.964	79.324	99.8768	36.2268	1.25	1.85	0.6	1.39	0.288856	18	84	66	62	30.1247	7.1e-08	0.0005	0.000499929	0.000200208	0.000305974	0	0	0	0	0	14	120	106	74.8	50.6853
1.14	1.9	0.76	1.554	0.433272	4	8	4	5.8	2.29129	6	12	6	9.2	3.29773	3	3	0	3	0	63.546	144.242	80.696	105.597	45.311	1.35	1.85	0.5	1.59	0.280624	30	75	45	55.8	26.3676	1.72e-08	6.43e-07	6.258e-07	2.7808e-07	3.73224e-07	2310	3570	1260	2822	763.479	17	400	383	186.2	221.243
0.82	2.55	1.73	1.804	1.01182	2	6	4	3.6	1.87083	1	14	13	8	7.37394	1	3	2	1.8	0.935414	12.0107	195.084	183.073	59.4604	86.1067	0.7	2.2	1.5	1.43	0.840015	10	95	85	55.6	48.1443	7.5e-08	1e-05	9.925e-06	4.0512e-06	6.07149e-06	2000	18350	16350	8676	9878.36	72	140	68	110.4	32.8024
1	1.91	0.91	1.724	0.452535	3	4	1	3.6	0.612372	2	14	12	10	5.47723	1	3	2	2.2	0.935414	28.0855	58.6934	30.6079	42.7272	17.1903	1.1	1.8	0.7	1.34	0.319668	16	85	69	64	31.6425	3.4e-08	0.001	0.000999966	0.000400036	0.000612336	2200	4970	2770	3630	1552.56	91	200	109	136.4	51.6515
1.55	2.54	0.99	2.342	0.700036	4	6	2	5.6	1.41421	7	11	4	10.2	2.82843	3	3	0	3	0	54.938	196.967	142.029	168.561	100.429	1.35	1.4	0.05	1.36	0.0353553	60	70	10	68	7.07107	2.2e-08	1.44e-06	1.418e-06	3.056e-07	1.00268e-06	1740	5150	3410	2422	2411.23	7.8	320	312.2	257.56	220.759
0.89	2.18	1.29	1.814	0.596898	4	6	2	4.4	1	2	15	13	10.4	5.94769	1	3	2	2.2	0.935414	58.6934	137.327	78.6336	80.9114	36.4081	1.15	2.15	1	1.43	0.463681	14	89	75	65.2	34.2819	7.2e-08	3.4e-07	2.68e-07	2.288e-07	1.60098e-07	0	0	0	0	0	18	91	73	60	34.8479
1.23	2.01	0.78	1.782	0.359374	4	8	4	4.8	2	8	14	6	11.4	3.5	2	3	1	2.6	0.612372	55.845	164.93	109.085	84.3801	51.2119	1.25	1.75	0.5	1.41	0.228446	23	84	61	62.6	27.8904	1e-07	0.0005	0.0004999	0.000200203	0.000305979	2760	5400	2640	4676	1228.43	16	80	64	59.2	29.2233
1.2	2.05	0.85	1.824	0.397775	4	8	4	5.2	1.83712	9	15	6	11.8	3.29773	2	3	1	2.6	0.612372	58.6934	151.964	93.2706	102.574	46.8595	1.35	1.85	0.5	1.49	0.23184	18	88	70	65.6	31.9824	7.2e-08	9e-07	8.28e-07	3.688e-07	3.79268e-07	0	0	0	0	0	14	91	77	48.8	43.3114
1.22	3.44	2.22	2.552	1.56978	2	5	3	3.2	2.12132	3	16	13	10.8	9.19239	2	3	1	2.4	0.707107	15.9994	88.9059	72.9065	45.162	51.5526	0.6	1.8	1.2	1.08	0.848528	25	101	76	70.6	53.7401	0	0	0	0	0	317.5	3300	2982.5	1510.5	2108.95	0.02658	17	16.9734	6.81595	12.002
1.17	3.44	2.27	2.36	1.2764	2	8	6	4.6	3.5	8	16	8	12.8	4.89898	2	3	1	2.4	0.612372	15.9994	150.36	134.361	72.9568	79.339	0.6	1.85	1.25	1.18	0.707769	28	101	73	70.4	43.3921	0	0	0	0	0	0	0	0	0	0	0.02658	13	12.9734	5.25163	7.90856
1.22	1.91	0.69	1.608	0.400422	4	8	4	5.8	2.29129	10	13	3	11.4	1.5	2	3	1	2.8	0.5	58.6934	162.5	103.807	111.441	58.068	1.35	1.75	0.4	1.55	0.223607	24	79	55	52.2	29.298	7.2e-08	9.26e-07	8.54e-07	4.152e-07	5.21346e-07	1215	4970	3755	3315	1821.75	11	91	80	57.2	47.3313
0.82	2.28	1.46	1.952	0.709287	3	5	2	4	1.11803	1	15	14	9.8	6.44205	1	3	2	2.2	0.935414	30.9738	102.906	71.9317	61.3714	42.5525	1	2.2	1.2	1.38	0.548578	10	90	80	64	36.5291	4.3e-08	1e-07	5.7e-08	7.22e-08	3.1912e-08	0	0	0	0	0	0.236	150	149.764	80.0944	84.6399
1.22	2.28	1.06	1.96	0.486505	4	8	4	5.2	1.83712	9	14	5	11.6	2.80624	2	3	1	2.6	0.612372	72.64	162.5	89.86	102.718	41.0157	1.25	1.75	0.5	1.39	0.23184	24	84	60	64.4	27.393	4.3e-08	0.0005	0.000499957	0.000200202	0.00030598	2710	5400	2690	4582	1233.7	11	150	139	86.2	68.8495
1.2	2.05	0.85	1.68	0.41003	4	8	4	5.2	1.83712	7	15	8	10.6	4.58258	2	3	1	2.6	0.612372	54.938	151.964	97.026	101.072	49.062	1.4	1.85	0.45	1.51	0.21433	18	88	70	62.8	32.078	4e-07	1.44e-06	1.04e-06	9.16e-07	5.81464e-07	0	0	0	0	0	7.8	24	16.2	15.52	9.10577
1.22	2.58	1.36	2.036	0.636082	3	8	5	4.4	2.3184	11	16	5	13.2	2.89396	2	3	1	2.6	0.612372	32.065	162.5	130.435	70.7444	59.9868	1	1.75	0.75	1.29	0.347761	24	94	70	71.2	31.9609	1.72e-08	1e+23	1e+23	4e+22	6.12372e+22	0	0	0	0	0	0.205	400	399.795	162.282	242.67
1.38	2.2	0.82	1.916	0.374633	3	9	6	5.4	2.80624	6	14	8	10	4.1833	2	3	1	2.6	0.612372	28.0855	238.029	209.943	134.932	111.211	1.1	1.75	0.65	1.31	0.296859	45	85	40	68.2	19.0132	8.1e-08	0.001	0.000999919	0.000400088	0.000612282	2200	4940	2740	3487	1545.7	27	150	123	100.6	57.5956
1.5	1.5	0	1.5	0	9	9	0	9	0	5	5	0	5	0	3	3	0	3	0	231.036	231.036	0	231.036	0	1.8	1.8	0	1.8	0	46	46	0	46	0	1.8e-07	1.8e-07	0	1.8e-07	0	0	0	0	0	0	47	47	0	47	0
1.81	2.55	0.74	2.24	0.319486	2	6	4	4.8	2.13809	10	14	4	11.4	2.32993	2	3	1	2.6	0.654654	12.0107	195.084	183.073	133.397	103.863	0.7	1.35	0.65	1.21	0.341739	68	95	27	76	14.3676	1.06e-07	1e-05	9.894e-06	2.0916e-06	5.28405e-06	2680	18350	15670	5826	8368.01	29	140	111	77	47.6145
1.36	2.28	0.92	1.988	0.420521	4	9	5	5.4	2.3184	7	14	7	10.6	3.58818	2	3	1	2.6	0.612372	72.64	237	164.36	117.618	76.5078	1.25	1.75	0.5	1.39	0.23184	44	84	40	68.4	18.5843	4.3e-08	0.0005	0.000499957	0.000200257	0.000305924	0	0	0	0	0	6	150	144	85.2	70.5797
1.2	2.05	0.85	1.824	0.397775	4	8	4	5.2	1.83712	10	15	5	12	3.06186	2	3	1	2.6	0.612372	58.6934	157.25	98.5566	103.631	48.6412	1.35	1.8	0.45	1.48	0.207666	27	88	61	67.4	27.8456	7.2e-08	1.31e-06	1.238e-06	4.508e-07	5.67441e-07	2680	4970	2290	3892	1150.91	11	91	80	48.2	44.0837
1.54	2.54	1	2.34	0.707107	4	6	2	5.6	1.41421	4	11	7	9.6	4.94975	3	3	0	3	0	47.867	196.967	149.1	167.147	105.429	1.35	1.4	0.05	1.36	0.0353553	51	70	19	66.2	13.435	2.2e-08	4e-07	3.78e-07	9.76e-08	2.67286e-07	1740	4140	2400	2220	1697.06	22	320	298	260.4	210.718
1.2	3.44	2.24	2.372	1.25893	2	8	6	4.6	3.5	10	16	6	13.6	3.67423	2	3	1	2.4	0.612372	15.9994	157.25	141.251	75.7128	83.541	0.6	1.8	1.2	1.16	0.678233	27	101	74	70	44.0028	0	0	0	0	0	0	0	0	0	0	0.02658	11	10.9734	4.45163	6.6839
1.27	3.16	1.89	2.282	1.06974	2	8	6	4.8	3.29773	14	17	3	16.4	1.5	2	3	1	2.4	0.612372	12.0107	174.967	162.956	86.5701	90.8519	0.7	1.75	1.05	1.24	0.538226	20	99	79	66.6	47.596	5.8e-07	10000000000	10000000000	4000000000	6.12372e+09	0	0	0	0	0	0.0089	140	139.991	34.4036	66.6004
1.12	3.04	1.92	2.174	1.09874	2	8	6	4.8	3.39116	4	16	12	10.8	6.95521	2	3	1	2.4	0.612372	14.0067	140.116	126.109	77.4411	70.5036	0.65	1.85	1.2	1.23	0.672681	32	100	68	71.4	40.3392	0	0	0	0	0	333.6	3350	3016.4	1643.44	1453.51	0.02583	11	10.9742	4.51433	6.62325
1.1	3.44	2.34	2.646	1.33367	2	8	6	3.6	3.11677	3	16	13	12.8	6.72947	2	3	1	2.2	0.534522	15.9994	138.905	122.906	51.3253	64.7868	0.6	1.95	1.35	1.01	0.725062	33	101	68	83.4	35.2299	0	0	0	0	0	317.5	2740	2422.5	1233.5	1503.33	0.02658	29	28.9734	8.41595	15.3048
1.2	2.54	1.34	2.06	0.613749	4	8	4	5.6	1.87083	9	14	5	11.8	2.42384	2	3	1	2.6	0.612372	72.64	196.967	124.327	138.235	70.0283	1.25	1.85	0.6	1.41	0.280624	18	84	66	65.2	30.5205	2.2e-08	0.0005	0.000499978	0.000200189	0.000305994	0	0	0	0	0	14	320	306	154.8	169.909
1.27	2.01	0.74	1.702	0.350571	3	8	5	4.4	2.3184	13	17	4	14.2	1.83712	2	3	1	2.2	0.5	26.9815	174.967	147.985	74.842	67.5832	1.25	1.75	0.5	1.35	0.25	20	84	64	69.6	31.0805	2.7e-08	0.0005	0.000499973	0.000200127	0.000306057	0	0	0	0	0	16	235	219	121.2	117.87
1.12	2.01	0.89	1.8	0.427346	4	8	4	5.2	1.83712	4	14	10	10.8	4.56892	2	3	1	2.6	0.612372	72.64	140.116	67.476	100.226	31.7706	1.25	1.85	0.6	1.51	0.288856	32	84	52	68.4	23.8825	1.63e-08	0.0005	0.000499984	0.000200155	0.000306029	2100	5400	3300	3620	1830.98	11	430	419	198.2	237.635
1.14	1.91	0.77	1.752	0.382541	3	8	5	4.4	2.3184	6	14	8	10.8	3.74166	2	3	1	2.6	0.612372	28.0855	144.242	116.156	63.56	53.2501	1.1	1.85	0.75	1.35	0.342327	30	85	55	66.8	25.1048	7.2e-08	0.001	0.000999928	0.000400157	0.000612212	2200	4970	2770	3334	1670.79	17	150	133	99.8	61.3667
1.78	2.55	0.77	2.242	0.544472	4	5	1	4.4	0.707107	13	16	3	14.8	2.12132	2	2	0	2	0	78.96	114.818	35.858	93.3032	25.3554	1.15	1.55	0.4	1.31	0.282843	79	93	14	87.4	9.89949	1e-08	8e-08	7e-08	3.8e-08	4.94975e-08	1215	3350	2135	2496	1509.67	0.52	82	81.48	33.112	57.6151
0.82	2.58	1.76	1.816	1.02572	3	6	3	4.4	1.5	1	16	15	8.8	8.41873	1	3	2	1.8	0.935414	32.065	195.084	163.019	86.0299	74.4099	1	2.35	1.35	1.61	0.77197	9	94	85	54.8	48.2273	1.06e-07	1e+23	1e+23	4e+22	6.12372e+22	0	0	0	0	0	0.205	72	71.795	37.682	38.7799
1.91	3.44	1.53	2.638	0.829171	1	4	3	2	1.36931	1	16	15	8.8	8.41873	1	3	2	1.8	0.935414	1.00794	58.6934	57.6855	18.5416	26.4572	0.25	1.35	1.1	0.61	0.502183	67	103	36	95	17.5357	0	0	0	0	0	317.5	4970	4652.5	1629	2154.94	0.02658	91	90.9734	18.2828	45.4483
1.28	1.78	0.5	1.53	0.353553	5	9	4	7	2.82843	8	13	5	10.5	3.53553	2	3	1	2.5	0.707107	114.818	244	129.182	179.409	91.3455	1.55	1.75	0.2	1.65	0.141421	43	79	36	61	25.4558	8e-08	1.5e-06	1.42e-06	7.9e-07	1.00409e-06	1215	2260	1045	1737.5	738.927	6	82	76	44	53.7401
1.36	1.36	0	1.36	0	4	4	0	4	0	3	3	0	3	0	3	3	0	3	0	44.9559	44.9559	0	44.9559	0	1.6	1.6	0	1.6	0	19	19	0	19	0	5.5e-07	5.5e-07	0	5.5e-07	0	0	0	0	0	0	16	16	0	16	0
1	1.9	0.9	1.522	0.534345	4	4	0	4	0	2	13	11	7.8	5.98957	1	3	2	2	1.11803	40.078	69.723	29.645	55.3942	15.8843	1.3	1.8	0.5	1.52	0.286684	16	81	65	51.4	36.3628	1.72e-08	1.4e-07	1.228e-07	4.848e-08	5.79659e-08	2740	3810	1070	3500	493.584	29	400	371	245.8	175.671
1.1	2.66	1.56	1.942	0.885734	3	8	5	5.8	2.42384	3	17	14	11	8.21584	2	3	1	2.4	0.612372	30.9738	138.905	107.932	112.519	51.4053	1	1.95	0.95	1.54	0.45655	33	97	64	70	37.8979	1e-07	1000000000000000	1000000000000000	400000000000000	612372435695794	0	0	0	0	0	0.236	13	12.764	5.4268	7.72998
1	3.04	2.04	1.946	1.1553	2	4	2	3.2	1.22474	2	15	13	9.2	7.47496	1	3	2	1.8	0.935414	14.0067	65.409	51.4023	34.7157	24.0917	0.65	1.8	1.15	1.25	0.645901	16	100	84	61.6	47.8121	0	0	0	0	0	333.6	3810	3476.4	2397.44	2107	0.02583	200	199.974	104.01	112.235
1.23	3.44	2.21	2.272	1.24543	2	8	6	5.2	3.39116	13	16	3	14.6	1.69558	2	3	1	2.4	0.612372	15.9994	208.98	192.981	114.168	102.19	0.6	1.75	1.15	1.26	0.67708	23	101	78	67	45.3597	0	0	0	0	0	317.5	2760	2442.5	1589	1371.17	0.02658	16	15.9734	8.01063	8.92942
1	3.04	2.04	1.6	1.08285	2	5	3	3.8	1.30931	2	15	13	7	8.19407	1	2	1	1.4	0.654654	14.0067	118.71	104.703	50.5901	47.4725	0.65	1.8	1.15	1.5	0.596118	16	100	84	46.2	49.9457	0	0	0	0	0	333.6	3810	3476.4	2852.72	1814.58	0.02583	200	199.974	133.405	112.606
1.2	1.91	0.71	1.566	0.397854	3	8	5	5.4	2.69258	10	13	3	10.6	1.5	2	3	1	2.8	0.5	26.9815	157.25	130.268	91.7737	68.3761	1.25	1.8	0.55	1.51	0.299479	27	80	53	53.6	27.7894	2.7e-08	1.31e-06	1.283e-06	5.582e-07	7.67578e-07	2680	5100	2420	4080	1430.1	11	235	224	87.8	102.294
1.1	2.05	0.95	1.66	0.447912	4	8	4	5.2	1.83712	7	16	9	12	5.12348	2	3	1	2.6	0.612372	54.938	173.04	118.102	105.287	56.4669	1.4	1.75	0.35	1.49	0.164886	17	88	71	62.6	32.5154	2.5e-07	1.44e-06	1.19e-06	7.86e-07	6.70988e-07	1590	5150	3560	3746	1658.63	7.8	39	31.2	20.52	14.677
1.14	2.55	1.41	1.586	0.771344	2	8	6	6.2	3.20713	6	14	8	9.2	5.23723	2	3	1	2.6	0.654654	12.0107	144.242	132.231	112.689	68.5543	0.7	1.85	1.15	1.54	0.598212	30	95	65	53.6	38.956	1.15e-07	1e-05	9.885e-06	2.4088e-06	5.07944e-06	2330	18350	16020	5568	8540.79	17	140	123	51.6	64.4848
1.14	2.55	1.41	1.518	0.73292	2	8	6	6.4	3.11677	6	14	8	9	4.92805	2	3	1	2.6	0.654654	12.0107	204.383	192.373	129.824	84.6478	0.7	1.9	1.2	1.63	0.621921	30	95	65	52.6	37.6791	1.5e-07	1e-05	9.85e-06	2.4158e-06	5.07383e-06	818	18350	17532	5231.6	8799.96	17	140	123	47.4	63.6654
1.14	3.04	1.9	1.654	0.988852	2	8	6	6	3.38062	6	15	9	9.2	5.30498	2	3	1	2.6	0.654654	14.0067	144.242	130.235	103.291	71.0368	0.65	1.85	1.2	1.5	0.635273	30	100	70	54.2	40.4122	0	0	0	0	0	333.6	2740	2406.4	2012.72	1141.8	0.02583	29	28.9742	16.0052	12.3516
0.82	3.44	2.62	2.086	1.46875	2	5	3	3.6	1.69558	1	16	15	8.8	8.41873	1	3	2	1.8	0.935414	15.9994	85.4678	69.4684	52.3256	39.0374	0.6	2.35	1.75	1.45	0.980274	9	101	92	57.4	51.7784	0	0	0	0	0	317.5	4970	4652.5	1641	2151.9	0.02658	91	90.9734	41.4106	44.8428
1.14	2.54	1.4	2.048	0.640186	4	8	4	5.6	1.87083	6	14	8	11.2	3.65718	2	3	1	2.6	0.612372	72.64	196.967	124.327	136.691	69.6607	1.25	1.85	0.6	1.41	0.280624	30	84	54	67.6	24.7689	2.2e-08	0.0005	0.000499978	0.000200137	0.000306046	1740	5400	3660	3322	2137.88	17	320	303	155.4	169.137
1.55	3.04	1.49	1.868	0.784784	2	4	2	3.6	1.06904	7	15	8	9.6	4.44008	2	3	1	2.8	0.534522	14.0067	65.409	51.4023	48.846	23.9005	0.65	1.4	0.75	1.24	0.395059	60	100	40	71.2	20.9489	0	0	0	0	0	333.6	5150	4816.4	3896.72	2496.19	0.02583	120	119.974	28.6852	61.1448
2.28	2.55	0.27	2.344	0.140051	2	6	4	5.2	2.13809	10	14	4	11.6	2.61861	2	3	1	2.6	0.654654	12.0107	207.2	195.189	160.893	99.6733	0.7	1.8	1.1	1.31	0.469422	68	95	27	76.2	14.5012	1.06e-07	1e-05	9.894e-06	2.1056e-06	5.27494e-06	1260	18350	17090	5530	8597.19	35	140	105	78.2	45.5161
1.23	2.01	0.78	1.814	0.369256	4	8	4	4.8	2	10	14	4	12.2	2.29129	2	3	1	2.6	0.612372	58.6934	164.93	106.237	85.5194	50.2404	1.25	1.75	0.5	1.39	0.23184	23	84	61	65	27.9173	7.2e-08	0.0005	0.000499928	0.000200192	0.000305991	2760	5400	2640	4700	1236.1	16	91	75	63.6	34.4293
1.1	3.44	2.34	2.332	1.31725	2	8	6	4.6	3.5	3	16	13	10.8	7.96084	2	3	1	2.4	0.612372	15.9994	138.905	122.906	68.3749	72.3574	0.6	1.95	1.35	1.22	0.767097	33	101	68	72.4	40.3392	0	0	0	0	0	0	0	0	0	0	0.02658	13	12.9734	5.25163	7.90856
1	2.18	1.18	1.804	0.539247	4	4	0	4	0	2	15	13	9.6	6.15427	1	3	2	2.2	0.935414	40.078	74.9216	34.8436	60.3222	16.5473	1.15	1.8	0.65	1.38	0.297384	16	89	73	63.2	33.3954	3.4e-08	3.3e-07	2.96e-07	1.788e-07	1.57231e-07	0	0	0	0	0	50	200	150	92	69.5521
0.95	2.18	1.23	1.846	0.573345	4	5	1	4.6	0.612372	2	15	13	12	6.27495	1	2	1	1.8	0.5	74.9216	118.71	43.7884	94.9766	24.9065	1.15	2	0.85	1.44	0.388104	15	89	74	71.8	35.6581	1.15e-07	3.3e-07	2.15e-07	2.05e-07	1.27904e-07	0	0	0	0	0	35	67	32	53.8	15.1121
1.12	1.93	0.81	1.6075	0.376975	5	8	3	5.75	1.64317	4	12	8	9.75	4.23084	3	3	0	3	0	107.868	140.116	32.2478	118.202	16.1751	1.55	1.85	0.3	1.6375	0.157321	32	75	43	63.25	22.9151	1.63e-08	7.4e-07	7.237e-07	2.24075e-07	3.77797e-07	2100	2600	500	2330	225.033	11	430	419	158.75	203.01
1.14	2.05	0.91	1.812	0.427229	4	8	4	5.2	1.83712	6	15	9	11.2	4.28661	2	3	1	2.6	0.612372	58.6934	144.242	85.5486	101.03	44.4111	1.35	1.85	0.5	1.49	0.23184	30	88	58	68	26.4929	7.2e-08	6.43e-07	5.71e-07	3.174e-07	2.7392e-07	2330	4970	2640	3822	1272.92	17	91	74	49.4	42.5779
1.38	2.19	0.81	1.916	0.369763	3	9	6	4.6	2.80624	6	15	9	11.2	4.28661	2	3	1	2.6	0.612372	30.9738	238.029	207.055	83.4726	97.8326	1	1.75	0.75	1.29	0.347761	45	90	45	71.8	21.1158	7.2e-08	2.8e-07	2.08e-07	1.248e-07	9.82548e-08	0	0	0	0	0	0.236	91	90.764	41.8944	51.5855
0.89	2.05	1.16	1.618	0.533994	4	6	2	4.8	0.935414	2	15	13	9.2	6.34429	1	3	2	2.2	0.935414	54.938	137.327	82.389	98.1446	44.6663	1.4	2.15	0.75	1.57	0.363576	14	88	74	62	33.8378	3.4e-07	1.44e-06	1.1e-06	8.04e-07	6.49692e-07	1620	5150	3530	3752	1646.46	7.8	24	16.2	16.32	9.11674
1.2	2.19	0.99	1.848	0.452244	3	8	5	4.4	2.3184	8	15	7	11	4.10792	2	3	1	2.6	0.612372	30.9738	151.964	120.99	65.1203	56.0297	1	1.85	0.85	1.33	0.394493	18	90	72	64	33.0057	1e-07	9e-07	8e-07	2.6e-07	4e-07	0	0	0	0	0	0.236	80	79.764	34.8944	46.4624
1.78	2.55	0.77	2.242	0.544472	4	5	1	4.4	0.707107	13	16	3	14.8	2.12132	2	2	0	2	0	78.96	114.818	35.858	93.3032	25.3554	1.15	1.55	0.4	1.31	0.282843	79	93	14	87.4	9.89949	1e-08	8e-08	7e-08	3.8e-08	4.94975e-08	1215	3350	2135	2496	1509.67	0.52	82	81.48	33.112	57.6151
1.24	2.2	0.96	1.888	0.438349	3	8	5	5.2	2.42384	8	14	6	11.6	3.67423	2	3	1	2.6	0.612372	28.0855	190.23	162.144	120.778	95.1831	1.1	1.75	0.65	1.31	0.296859	22	85	63	63.6	28.762	8.1e-08	0.001	0.000999919	0.000400204	0.000612164	2200	4940	2740	3422	1575.76	15	150	135	98.2	62.492
1	2.18	1.18	1.836	0.543863	4	4	0	4	0	2	15	13	10.4	5.94769	1	3	2	2.2	0.935414	40.078	74.9216	34.8436	61.4616	16.1529	1.15	1.8	0.65	1.36	0.296859	16	89	73	65.6	33.3504	3.4e-08	3.3e-07	2.96e-07	1.676e-07	1.66654e-07	0	0	0	0	0	50	200	150	96.4	68.6868
1.1	3.04	1.94	1.624	1.00944	2	8	6	6.2	3.20713	11	15	4	12.2	2.13809	2	3	1	2.6	0.654654	14.0067	158.925	144.919	121.12	75.1206	0.65	1.75	1.1	1.49	0.570714	26	100	74	51.4	42.5071	0	0	0	0	0	333.6	2620	2286.4	1881.72	1264.4	0.02583	82	81.9742	23.0052	39.8247
0.89	2.18	1.29	1.782	0.590836	4	6	2	4.4	1	2	15	13	9.6	6.15427	1	3	2	2.2	0.935414	55.845	137.327	81.482	79.772	37.5193	1.15	2.15	1	1.45	0.459279	14	89	75	62.8	34.2819	1e-07	3.4e-07	2.4e-07	2.4e-07	1.4296e-07	0	0	0	0	0	18	80	62	55.6	28.8704
0.89	1.96	1.07	1.736	0.56585	4	6	2	5	0.845154	2	14	12	10.8	6.23355	1	3	2	2	0.845154	58.6934	137.327	78.6336	110.43	35.8857	1.35	2.15	0.8	1.57	0.390969	14	83	69	66	35.7171	7.2e-08	3.4e-07	2.68e-07	1.514e-07	1.27964e-07	1620	4970	3350	2818	1508.27	18	91	73	62	31.9151
1.63	3.44	1.81	2.856	1.00052	2	6	4	3.2	2.13809	5	16	11	13.4	5.70714	2	3	1	2.2	0.534522	15.9994	207.2	191.201	61.2279	99.1941	0.6	1.8	1.2	0.99	0.666012	54	101	47	87.8	24.6316	0	0	0	0	0	317.5	4560	4242.5	1354.5	2196.61	0.02658	35	34.9734	13.2159	21.6522
1.17	1.91	0.74	1.758	0.367543	3	8	5	4.4	2.3184	8	14	6	11.2	3	2	3	1	2.6	0.612372	28.0855	150.36	122.275	64.7836	56.1555	1.1	1.85	0.75	1.35	0.342327	28	85	57	66.4	26.024	7.2e-08	0.001	0.000999928	0.000400217	0.000612151	2130	4970	2840	3294	1710.86	13	150	137	99	63.0625
0.82	2.55	1.73	1.804	1.01182	4	6	2	4.4	1	1	16	15	8.8	8.41873	1	3	2	1.8	0.935414	39.0983	195.084	155.986	86.2401	71.5841	1.15	2.2	1.05	1.61	0.609046	10	93	83	54.8	47.1262	1e-08	1.06e-07	9.6e-08	5.52e-08	4.82532e-08	2000	3350	1350	2676	754.677	0.52	100	99.48	54.608	56.6634
1.22	3.04	1.82	1.696	0.94361	2	8	6	6.2	3.20713	12	15	3	12.8	1.55839	2	3	1	2.6	0.654654	14.0067	162.5	148.493	123.265	77.0595	0.65	1.75	1.1	1.49	0.570714	24	100	76	50.2	43.7885	0	0	0	0	0	333.6	2710	2376.4	1935.72	1320.82	0.02583	82	81.9742	23.0052	39.8247
1.17	2.01	0.84	1.77	0.388265	4	8	4	4.8	2	8	14	6	10.4	3.67423	2	3	1	2.6	0.612372	55.845	150.36	94.515	81.466	44.0704	1.25	1.85	0.6	1.43	0.275568	28	84	56	63.6	25.6978	1e-07	0.0005	0.0004999	0.000200228	0.000305954	2130	5400	3270	4550	1537.1	13	80	67	58.6	30.6145
0.82	2.28	1.46	1.624	0.824682	4	6	2	4.8	0.935414	1	16	15	8.8	8.41873	1	3	2	1.8	0.935414	39.0983	195.084	155.986	105.696	74.6247	1.35	2.2	0.85	1.71	0.500625	10	92	82	54.4	46.6208	7.5e-08	0.0001	9.9925e-05	4.00512e-05	6.1185e-05	2000	2680	680	2380	389.15	3	100	97	55.6	55.1849
1.12	2.01	0.89	1.796	0.461179	4	8	4	4.8	2.13809	4	14	10	10.8	5.50325	2	3	1	2.4	0.654654	55.845	140.116	84.271	82.7762	39.2854	1.25	1.85	0.6	1.4	0.31053	32	84	52	69	27.4382	1e-07	0.0005	0.0004999	0.000300168	0.000327052	2100	5400	3300	4642	1717.27	11	80	69	54.2	30.6641
1.1	2.2	1.1	1.976	0.547529	3	8	5	4.8	2.29129	8	15	7	11.4	3.9211	2	3	1	2.6	0.612372	30.9738	158.925	127.952	84.6026	60.7719	1	1.75	0.75	1.27	0.343693	26	90	64	66	29.4958	7.1e-08	1.15e-06	1.079e-06	2.984e-07	5.32497e-07	0	0	0	0	0	0.236	120	119.764	50.2944	71.3124
1.23	2.2	0.97	2.002	0.482532	3	8	5	4.8	2.29129	8	15	7	11.8	3.98434	2	3	1	2.6	0.612372	30.9738	164.93	133.957	85.8036	63.0966	1	1.75	0.75	1.27	0.343693	23	90	67	65.4	30.7774	7.1e-08	8.14e-07	7.43e-07	2.312e-07	3.64611e-07	0	0	0	0	0	0.236	120	119.764	51.2944	70.4905
2.33	2.58	0.25	2.455	0.176777	3	6	3	4.5	2.12132	14	16	2	15	1.41421	2	2	0	2	0	32.065	207.2	175.135	119.632	123.839	1	1.8	0.8	1.4	0.565685	82	94	12	88	8.48528	2.1e-07	1e+23	1e+23	5e+22	7.07107e+22	0	0	0	0	0	0.205	35	34.795	17.6025	24.6038
0.82	2.55	1.73	1.765	1.00321	4	8	4	5.25	2.07364	1	16	15	9.75	8.21584	1	3	2	2	0.894427	78.96	144.242	65.282	96.9074	34.7312	1.15	2.35	1.2	1.625	0.641093	9	93	84	56.25	47.4247	1e-08	6.43e-07	6.33e-07	1.99e-07	3.30414e-07	1300	3350	2050	2582.5	1074.56	0.52	58	57.48	19.01	29.7188
1.55	3.04	1.49	1.93	0.771409	2	5	3	3.8	1.30931	7	15	8	10	4.92805	2	3	1	2.6	0.654654	14.0067	118.71	104.703	59.5062	44.8724	0.65	1.45	0.8	1.26	0.408394	60	100	40	72.6	21.8371	0	0	0	0	0	333.6	5150	4816.4	3656.72	2609.79	0.02583	67	66.9742	18.0852	32.9293
1.22	2.28	1.06	1.916	0.484097	3	8	5	5.2	2.42384	10	14	4	12	2.23607	2	3	1	2.6	0.612372	28.0855	195.084	166.999	121.768	96.7639	1.1	1.75	0.65	1.33	0.297384	24	85	61	66	27.9173	1.06e-07	0.001	0.000999894	0.000400228	0.00061214	2200	2710	510	2494	300.375	11	150	139	91	66.3419
1.17	2.2	1.03	1.838	0.470996	4	8	4	5.2	1.83712	8	13	5	10.8	2.42384	2	3	1	2.6	0.612372	69.723	150.36	80.637	100.529	37.2934	1.3	1.85	0.55	1.45	0.256174	28	81	53	65.6	24.4387	1.08e-07	9.4e-07	8.32e-07	2.872e-07	4.08392e-07	2130	3070	940	2750	429.171	13	72	59	43	30.4857
1.14	2.2	1.06	1.984	0.52753	3	8	5	4.8	2.29129	6	15	9	10.4	4.78278	2	3	1	2.6	0.612372	30.9738	144.242	113.268	81.6659	55.363	1	1.85	0.85	1.29	0.388104	30	90	60	66.8	27.8209	7.1e-08	6.43e-07	5.72e-07	1.97e-07	2.79221e-07	0	0	0	0	0	0.236	120	119.764	51.4944	70.3357
1.13	2.55	1.42	1.512	0.738454	2	8	6	6.4	3.11677	5	14	9	8.4	5.58058	2	3	1	2.6	0.654654	12.0107	204.383	192.373	127.823	84.0654	0.7	1.9	1.2	1.63	0.621921	31	95	64	53.2	37.0367	1.5e-07	1e-05	9.85e-06	2.45e-06	5.05258e-06	818	18350	17532	5201.6	8817.67	13	140	127	45	65.7321
1.3	2.01	0.71	1.828	0.334701	4	9	5	5	2.5	4	14	10	10.4	4.58258	2	3	1	2.6	0.612372	58.6934	232.038	173.345	98.941	83.5502	1.25	1.8	0.55	1.4	0.256174	47	84	37	69.8	17.1282	7.2e-08	0.0005	0.000499928	0.000200059	0.000306126	2490	5400	2910	4646	1368.77	54	91	37	71.2	20.393
1.13	2.2	1.07	1.982	0.532529	3	8	5	4.8	2.29129	5	15	10	10.2	5.08675	2	3	1	2.6	0.612372	30.9738	140.908	109.934	80.999	54.1981	1	1.85	0.85	1.29	0.388104	31	90	59	67	27.4089	7.1e-08	7e-07	6.29e-07	2.084e-07	3.07677e-07	0	0	0	0	0	0.236	120	119.764	50.6944	70.9742
0.89	2.28	1.39	1.81	0.636621	5	6	1	5.4	0.654654	2	14	12	10.8	6.23355	1	3	2	2	0.845154	118.71	195.084	76.374	137.708	39.5281	1.35	2.15	0.8	1.57	0.390969	14	83	69	66.2	35.7311	1.06e-07	3.4e-07	2.34e-07	1.582e-07	1.2156e-07	1620	2680	1060	2360	503.133	18	72	54	58.2	26.9841
1.12	3.44	2.32	2.512	1.64049	2	8	6	4.4	4.24264	4	16	12	11.2	8.48528	2	3	1	2.4	0.707107	15.9994	140.116	124.117	65.646	87.7637	0.6	1.85	1.25	1.1	0.883883	32	101	69	73.4	48.7904	0	0	0	0	0	317.5	2100	1782.5	1030.5	1260.42	0.02658	11	10.9734	4.41595	7.75938
0.82	2.58	1.76	1.96	0.804946	3	4	1	3.6	0.612372	1	16	15	10.6	6.87386	1	3	2	2.2	0.935414	32.065	58.6934	26.6284	44.123	15.2134	1	2.2	1.2	1.38	0.548578	10	94	84	66.4	38.3455	7.2e-08	1e+23	1e+23	4e+22	6.12372e+22	0	0	0	0	0	0.205	100	99.795	56.482	57.5842
1.1	2.28	1.18	1.936	0.543863	4	8	4	5.2	1.83712	3	14	11	9.8	5.08675	2	3	1	2.6	0.612372	72.64	138.905	66.2655	97.9993	30.6576	1.25	1.95	0.7	1.43	0.329773	33	84	51	66.2	23.3104	4.3e-08	0.0005	0.000499957	0.00020014	0.000306043	2475	5400	2925	4535	1345.65	13	150	137	86.6	68.1707
1.1	2.2	1.1	1.904	0.513602	4	8	4	5.2	1.83712	3	14	11	9.4	5.22015	2	3	1	2.6	0.612372	72.64	138.905	66.2655	97.2651	30.4942	1.25	1.95	0.7	1.41	0.338655	33	84	51	65	23.4787	7.1e-08	0.0005	0.000499929	0.000200151	0.000306032	2475	5970	3495	5043	1636.32	13	120	107	74.6	51.0612
1.83	3.44	1.61	2.834	0.995045	2	6	4	3.2	2.13809	8	16	8	14.2	4.17475	2	3	1	2.2	0.534522	15.9994	208.98	192.981	62.5647	99.978	0.6	1.6	1	0.96	0.595219	61	101	40	90.2	20.8121	0	0	0	0	0	317.5	4910	4592.5	1530.5	2383.16	0.02658	80	79.9734	17.6159	41.8859
1	2.18	1.18	1.796	0.538783	4	4	0	4	0	2	15	13	11.6	6.10328	1	2	1	1.8	0.5	40.078	74.9216	34.8436	65.8734	16.382	1.15	1.8	0.65	1.34	0.299479	16	89	73	71.2	34.7886	3.4e-08	3.3e-07	2.96e-07	1.948e-07	1.46224e-07	0	0	0	0	0	29	200	171	71.6	81.1041
1.66	2.54	0.88	2.364	0.622254	4	6	2	5.6	1.41421	6	11	5	10	3.53553	3	3	0	3	0	51.9961	196.967	144.97	167.972	102.51	1.35	1.4	0.05	1.36	0.0353553	57	70	13	67.4	9.19239	2.2e-08	1.27e-07	1.05e-07	4.3e-08	7.42462e-08	1740	5940	4200	2580	2969.85	94	320	226	274.8	159.806
1.2	2.04	0.84	1.788	0.385795	2	8	6	4	2.73861	8	13	5	10.4	2.80624	2	3	1	2.6	0.612372	10.811	157.25	146.439	58.1124	66.88	0.85	1.8	0.95	1.26	0.45655	27	86	59	64.2	27.127	1e-07	1000000000000	1000000000000	400000000000	6.12372e+11	2680	16200	13520	8980	7438.85	11	80	69	45	36.4606
0.89	2.2	1.31	1.934	0.652524	3	6	3	4.4	1.5	2	15	13	9.6	6.15427	1	3	2	2.2	0.935414	30.9738	137.327	106.353	80.2829	52.9771	1	2.15	1.15	1.35	0.527376	14	90	76	63.6	34.7275	7.1e-08	3.4e-07	2.69e-07	1.364e-07	1.28279e-07	0	0	0	0	0	0.236	120	119.764	51.6944	70.184
1.27	2.2	0.93	1.894	0.424529	3	8	5	5.2	2.42384	8	17	9	12.2	4.5	2	3	1	2.6	0.612372	28.0855	190.23	162.144	122.32	96.4293	1.1	1.75	0.65	1.31	0.296859	20	85	65	63.2	29.669	8.1e-08	0.001	0.000999919	0.000400148	0.000612221	0	0	0	0	0	16	150	134	98.4	62.0766
1.22	2.01	0.79	1.692	0.370169	3	5	2	3.8	0.935414	3	14	11	11.4	5.27968	2	3	1	2.2	0.5	26.9815	88.9059	61.9243	57.6298	32.1492	1.25	1.8	0.55	1.36	0.275	25	84	59	70.6	28.5876	2.7e-08	0.0005	0.000499973	0.000200131	0.000306053	3300	5400	2100	4860	989.318	17	235	218	121.4	117.592
1.23	2.28	1.05	1.962	0.481755	4	8	4	5.2	1.83712	9	14	5	11.8	2.89396	2	3	1	2.6	0.612372	72.64	164.93	92.2903	103.204	42.1257	1.25	1.75	0.5	1.39	0.23184	23	84	61	64.2	27.8545	4.3e-08	0.0005	0.000499957	0.00020018	0.000306003	2760	5400	2640	4592	1210.02	16	150	134	87.2	67.1677
0.82	3.44	2.62	2.548	1.49662	2	5	3	3	1.69031	1	16	15	10.8	8.67673	1	3	2	2	0.845154	15.9994	92.9064	76.907	36.0006	39.8569	0.6	2.2	1.6	1.09	0.862306	10	101	91	73.2	48.9927	0	0	0	0	0	317.5	3480	3162.5	1286.5	1704.76	0.02658	100	99.9734	30.8159	54.0102
1.27	2.28	1.01	1.926	0.461763	3	8	5	5.2	2.42384	10	17	7	13	3.3541	2	3	1	2.6	0.612372	28.0855	195.084	166.999	124.261	98.5874	1.1	1.75	0.65	1.33	0.297384	20	85	65	65.2	29.8056	1.06e-07	0.001	0.000999894	0.000400158	0.000612211	0	0	0	0	0	16	150	134	92	64.4787
0.79	2.18	1.39	1.762	0.63823	4	6	2	4.4	1	1	15	14	9.4	6.5479	1	3	2	2.2	0.935414	55.845	132.905	77.0605	78.8877	35.4053	1.15	2.6	1.45	1.54	0.67708	8	89	81	61.6	36.9763	1e-07	3.3e-07	2.3e-07	2.14e-07	1.28598e-07	0	0	0	0	0	36	80	44	59.2	22.1698
1.1	3.44	2.34	2.22	1.31406	2	8	6	5.2	3.39116	3	16	13	10.6	7.77014	2	3	1	2.4	0.612372	15.9994	208.98	192.981	103.758	95.1078	0.6	1.95	1.35	1.34	0.77197	33	101	68	71	39.3065	0	0	0	0	0	317.5	2475	2157.5	1475	1222.04	0.02658	13	12.9734	6.81063	7.29036
1.23	1.91	0.68	1.77	0.337546	3	8	5	4.4	2.3184	10	14	4	12.2	2.29129	2	3	1	2.6	0.612372	28.0855	164.93	136.845	67.6976	63.1333	1.1	1.75	0.65	1.33	0.297384	23	85	62	65.4	28.3461	7.2e-08	0.001	0.000999928	0.000400192	0.000612177	2200	4970	2770	3420	1602.48	16	150	134	99.6	61.789
1.22	2.01	0.79	1.78	0.364177	4	5	1	4.2	0.5	3	14	11	9.4	5.22015	2	3	1	2.6	0.612372	55.845	88.9059	33.0609	69.1752	15.499	1.25	1.8	0.55	1.42	0.251868	25	84	59	63	27.0069	1e-07	0.0005	0.0004999	0.00020016	0.000306023	3300	5400	2100	4784	967.103	17	80	63	59.4	28.762
1.2	2.01	0.81	1.804	0.382475	4	8	4	4.8	2	9	14	5	11.8	2.42384	2	3	1	2.6	0.612372	63.546	151.964	88.418	84.8672	42.2425	1.25	1.85	0.6	1.41	0.280624	18	84	66	66	30.7409	1.72e-08	0.0005	0.000499983	0.000200187	0.000305996	0	0	0	0	0	14	400	386	186.8	218.607
1.9	3.44	1.54	2.954	0.841495	2	4	2	2.4	1.06904	11	16	5	14.6	2.61861	2	3	1	2.2	0.534522	12.0107	63.546	51.5353	24.711	26.0297	0.6	1.35	0.75	0.77	0.390969	72	101	29	94	15.0238	0	0	0	0	0	317.5	18350	18032.5	4574.5	9356.81	0.02658	400	399.973	108.016	208.106
0.82	2.54	1.72	1.852	1.21622	4	6	2	5.2	1.41421	1	11	10	7	7.07107	1	3	2	2.2	1.41421	39.0983	196.967	157.868	133.819	111.63	1.35	2.2	0.85	1.69	0.601041	10	70	60	46	42.4264	2.2e-08	7.5e-08	5.3e-08	4.32e-08	3.74767e-08	1740	2000	260	1844	183.848	100	320	220	232	155.563
0.95	2.28	1.33	1.974	0.642437	4	5	1	4.6	0.612372	2	15	13	10	6.0208	1	3	2	2.2	0.935414	74.9216	102.906	27.9839	88.6548	15.6568	1.15	2	0.85	1.4	0.391312	15	89	74	64.6	33.7787	4.3e-08	3.3e-07	2.87e-07	1.762e-07	1.62491e-07	0	0	0	0	0	35	150	115	87	64.6626
1.24	3.44	2.2	2.276	1.2402	2	8	6	5.2	3.39116	14	16	2	15	1.11803	2	3	1	2.4	0.612372	15.9994	208.98	192.981	115.099	102.921	0.6	1.75	1.15	1.26	0.67708	22	101	79	66.6	45.966	0	0	0	0	0	317.5	2830	2512.5	1617	1408.69	0.02658	15	14.9734	7.61063	8.37393
1.22	1.91	0.69	1.574	0.386377	3	8	5	5.4	2.69258	10	13	3	11.4	1.5	2	3	1	2.8	0.5	26.9815	162.5	135.518	93.8737	71.5214	1.25	1.75	0.5	1.49	0.269258	24	80	56	52.4	29.5867	2.7e-08	9.26e-07	8.99e-07	4.046e-07	5.32548e-07	2710	5100	2390	4092	1411.75	11	235	224	87.8	102.294
1.1	2.01	0.91	1.788	0.433618	4	8	4	4.8	2	3	14	11	10.2	5.02494	2	3	1	2.6	0.612372	58.6934	138.905	80.2121	80.3145	37.4401	1.25	1.95	0.7	1.43	0.329773	33	84	51	67	23.2782	7.2e-08	0.0005	0.000499928	0.000200152	0.000306031	2475	5400	2925	4643	1376.16	13	91	78	63	35.7334
1.1	2.01	0.91	1.784	0.4319	4	8	4	4.8	2	3	14	11	10.6	5.03736	2	3	1	2.6	0.612372	63.546	138.905	75.3595	82.2555	35.7693	1.25	1.95	0.7	1.43	0.329773	33	84	51	69	23.4787	1.72e-08	0.0005	0.000499983	0.00020013	0.000306054	2475	5400	2925	4083	1434.07	13	400	387	186.6	218.854
1.24	2.54	1.3	2.28	0.919239	6	8	2	6.4	1.41421	11	14	3	11.6	2.12132	3	3	0	3	0	167.259	196.967	29.7076	191.025	21.0064	1.35	1.75	0.4	1.43	0.282843	22	70	48	60.4	33.9411	2.2e-08	8.6e-07	8.38e-07	1.896e-07	5.92555e-07	1740	2830	1090	1958	770.746	15	320	305	259	215.668
0.95	1.96	1.01	1.748	0.533814	4	5	1	4.8	0.534522	2	14	12	10.8	6.23355	1	3	2	2	0.845154	58.6934	118.71	60.0166	100.489	32.2296	1.35	2	0.65	1.54	0.311677	15	83	68	66.2	35.1974	7.2e-08	1.35e-07	6.3e-08	1.104e-07	2.76664e-08	0	0	0	0	0	35	91	56	65.4	23.8088
1.23	2.58	1.35	2.038	0.63208	3	8	5	4.4	2.3184	11	16	5	13.4	2.80624	2	3	1	2.6	0.612372	32.065	164.93	132.865	71.2305	61.1495	1	1.75	0.75	1.29	0.347761	23	94	71	71	32.423	1.72e-08	1e+23	1e+23	4e+22	6.12372e+22	0	0	0	0	0	0.205	400	399.795	163.282	241.707
1.38	2.2	0.82	1.916	0.374633	3	9	6	5	2.73861	6	14	8	10	4.1833	2	3	1	2.6	0.612372	28.0855	238.029	209.943	99.268	95.8433	1.1	1.75	0.65	1.31	0.296859	45	85	40	67.8	19.1931	7.1e-08	0.001	0.000999929	0.000400084	0.000612286	2200	5970	3770	3899	2158.18	27	150	123	113.4	56.5442
1.17	2.28	1.11	1.906	0.50668	3	8	5	5.2	2.42384	8	14	6	11.2	3	2	3	1	2.6	0.612372	28.0855	195.084	166.999	119.34	95.3469	1.1	1.85	0.75	1.35	0.342327	28	85	57	66.8	26.0456	1.06e-07	0.001	0.000999894	0.00040023	0.000612137	2130	2680	550	2378	309.879	13	150	137	91.4	65.5915
1.17	2.55	1.38	1.604	0.752785	2	8	6	6.2	3.20713	8	14	6	10.4	3.92792	2	3	1	2.6	0.654654	12.0107	150.36	138.349	116.36	71.6198	0.7	1.85	1.15	1.54	0.598212	28	95	67	52.4	40.2545	1.15e-07	1e-05	9.885e-06	2.587e-06	4.97139e-06	2130	18350	16220	5448	8622.64	13	140	127	49.2	66.7961
1.1	2.04	0.94	1.768	0.433691	2	8	6	4	2.73861	8	13	5	10.6	2.80624	2	3	1	2.6	0.612372	10.811	158.925	148.114	58.4475	67.6568	0.85	1.75	0.9	1.25	0.438392	26	86	60	64	27.5568	1e-07	1000000000000	1000000000000	400000000000	6.12372e+11	2620	16200	13580	8968	7454.77	11	80	69	45	36.4606
1.1	2.55	1.45	1.562	0.796169	2	8	6	6.2	3.20713	11	14	3	12.2	1.96396	2	3	1	2.6	0.654654	12.0107	158.925	146.915	121.499	76.0584	0.7	1.75	1.05	1.48	0.543796	26	95	69	51.2	41.5538	1.15e-07	1e-05	9.885e-06	2.713e-06	4.89821e-06	2500	18350	15850	5742	8424.3	11	140	129	48	67.9601
1.25	2.55	1.3	1.652	0.703583	2	8	6	6.2	3.20713	14	15	1	14.6	0.654654	2	3	1	2.6	0.654654	12.0107	168.934	156.924	127.505	81.4279	0.7	1.75	1.05	1.48	0.543796	21	95	74	48.2	44.8043	1.15e-07	1e-05	9.885e-06	2.4286e-06	5.06718e-06	0	0	0	0	0	17	140	123	51.6	64.4848
1.25	2.28	1.03	1.922	0.470664	3	8	5	5.2	2.42384	10	15	5	12.6	2.69258	2	3	1	2.6	0.612372	28.0855	195.084	166.999	123.055	97.6596	1.1	1.75	0.65	1.33	0.297384	21	85	64	65.4	29.3321	1.06e-07	0.001	0.000999894	0.000400178	0.000612191	0	0	0	0	0	17	150	133	92.2	64.1112
1.1	2.01	0.91	1.644	0.426292	4	8	4	4.8	2	7	16	9	11.6	4.78278	2	3	1	2.6	0.612372	54.938	173.04	118.102	85.6392	55.5146	1.25	1.75	0.5	1.41	0.228446	17	84	67	61	30.5982	2.5e-07	0.0005	0.00049975	0.000200626	0.000305548	1590	5400	3810	4538	1847.79	7.8	60	52.2	34.92	29.2919
1.22	2.28	1.06	1.916	0.484097	3	6	3	4.6	1.69558	3	14	11	10.2	5.02494	2	3	1	2.6	0.612372	28.0855	195.084	166.999	107.049	94.0412	1.1	1.8	0.7	1.34	0.319668	25	85	60	66.2	27.4477	1.06e-07	0.001	0.000999894	0.000400162	0.000612207	2200	3300	1100	2612	506.853	17	150	133	92.2	64.1112
2.02	2.1	0.08	2.068	0.0565685	5	6	1	5.4	0.707107	15	16	1	15.6	0.707107	2	2	0	2	0	127.6	208.98	81.3804	160.152	57.5446	1.4	1.6	0.2	1.48	0.141421	87	92	5	90	3.53553	1.3e-06	0.0001	9.87e-05	6.052e-05	6.97914e-05	1790	2610	820	2282	579.828	3	8	5	5	3.53553
0.82	1.78	0.96	1.588	0.678823	5	5	0	5	0	1	13	12	10.6	8.48528	1	2	1	1.8	0.707107	85.4678	114.818	29.3502	108.948	20.7537	1.55	2.35	0.8	1.71	0.565685	9	79	70	65	49.4975	8e-08	1.33e-07	5.3e-08	9.06e-08	3.74767e-08	1215	1300	85	1232	60.1041	58	82	24	77.2	16.9706
1.1	2.54	1.44	1.996	0.66453	3	8	5	5.2	2.42384	3	14	11	10.6	5.03736	2	3	1	2.6	0.612372	28.0855	196.967	168.881	117.802	95.3243	1.1	1.95	0.85	1.37	0.388507	33	85	52	68.6	23.7776	2.2e-08	0.001	0.000999978	0.000400132	0.000612238	1740	2475	735	2071	360.39	13	320	307	190.6	146.124
1.22	2.04	0.82	1.792	0.376281	2	5	3	3.4	1.5	3	13	10	9	4.67707	2	3	1	2.6	0.612372	10.811	88.9059	78.0948	44.4436	37.4966	0.85	1.8	0.95	1.26	0.45655	25	86	61	63.8	27.9888	1e-07	1000000000000	1000000000000	400000000000	6.12372e+11	3300	16200	12900	9104	7279.51	17	80	63	46.2	34.7976
1.1	2.18	1.08	1.856	0.496022	4	8	4	4.8	2	3	15	12	10.6	5.51135	2	3	1	2.6	0.612372	58.6934	138.905	80.2121	81.2271	37.1729	1.15	1.95	0.8	1.39	0.367423	33	89	56	69	25.6418	7.2e-08	6.15e-07	5.43e-07	2.838e-07	2.5229e-07	0	0	0	0	0	13	91	78	59	36.7679
1.3	3.04	1.74	2.252	0.994057	2	9	7	5	4.10792	4	16	12	10.8	6.95521	2	3	1	2.4	0.612372	14.0067	232.038	218.031	104.831	130.092	0.65	1.8	1.15	1.18	0.652639	47	100	53	77.6	31.3508	0	0	0	0	0	0	0	0	0	0	0.02583	54	53.9742	21.6513	33.0158
1.17	2.01	0.84	1.81	0.402492	4	8	4	5.2	1.83712	8	14	6	11.6	2.80624	2	3	1	2.6	0.612372	72.64	150.36	77.72	102.275	35.9305	1.25	1.85	0.6	1.51	0.288856	28	84	56	67.6	25.7949	1.63e-08	0.0005	0.000499984	0.000200195	0.000305988	2130	5400	3270	3626	1823.25	13	430	417	198.6	237.144
1.1	2.19	1.09	1.828	0.497519	3	8	5	4.4	2.3184	3	15	12	9.8	5.77711	2	3	1	2.6	0.612372	30.9738	138.905	107.932	62.5086	49.7311	1	1.95	0.95	1.35	0.436606	33	90	57	67	26.7278	1e-07	6.15e-07	5.15e-07	2.03e-07	2.575e-07	0	0	0	0	0	0.236	80	79.764	34.6944	46.6054
1.2	2.18	0.98	1.788	0.458353	4	8	4	5.2	1.83712	9	15	6	12.6	2.80624	2	3	1	2.6	0.612372	74.9216	151.964	77.0424	105.326	35.9007	1.15	1.85	0.7	1.45	0.33541	18	89	71	69.2	32.9431	7e-08	9e-07	8.3e-07	3.4e-07	3.78979e-07	0	0	0	0	0	14	97	83	61.6	39.691
1.13	2.01	0.88	1.794	0.418748	4	8	4	4.8	2	5	14	9	10.6	4.15331	2	3	1	2.6	0.612372	58.6934	140.908	82.2142	80.7149	38.4198	1.25	1.85	0.6	1.41	0.280624	31	84	53	66.6	24.1945	7.2e-08	0.0005	0.000499928	0.000200169	0.000306014	2280	5400	3120	4604	1472.26	13	91	78	63	35.7334
1.12	1.93	0.81	1.756	0.397854	3	8	5	4.8	2.29129	4	14	10	10.8	4.56892	2	3	1	2.6	0.612372	28.0855	140.116	112.031	82.4047	57.36	1.1	1.85	0.75	1.45	0.375	32	85	53	68.8	24.2951	1.63e-08	0.001	0.000999984	0.000400155	0.000612215	2100	2600	500	2340	269.258	11	430	419	234.2	209.667
1.2	2.05	0.85	1.736	0.3908	5	8	3	5.6	1.5	9	15	6	12.6	2.80624	2	3	1	2.6	0.612372	112.411	151.964	39.553	124.061	18.2055	1.45	1.85	0.4	1.57	0.183712	18	88	70	68.8	32.5711	7e-08	9e-07	8.3e-07	3.68e-07	3.80247e-07	0	0	0	0	0	14	97	83	51.2	46.9667
1.13	1.93	0.8	1.758	0.392858	3	8	5	4.8	2.29129	5	14	9	11	4.10792	2	3	1	2.6	0.612372	28.0855	140.908	112.822	82.563	57.6097	1.1	1.85	0.75	1.45	0.375	31	85	54	68.6	24.7689	1.63e-08	0.001	0.000999984	0.000400147	0.000612223	2200	2600	400	2376	231.517	13	430	417	234.6	209.003
1.1	1.91	0.81	1.526	0.455837	3	8	5	5.4	2.69258	10	13	3	11	1.36931	2	3	1	2.8	0.5	26.9815	158.925	131.944	92.4438	69.3791	1.25	1.75	0.5	1.49	0.269258	26	80	54	53.2	28.3879	2.7e-08	1.15e-06	1.123e-06	4.942e-07	6.69638e-07	2620	5100	2480	4056	1466.81	11	235	224	87.8	102.294
1.1	2.01	0.91	1.788	0.433618	4	8	4	4.8	2	10	16	6	12.8	3	2	3	1	2.6	0.612372	58.6934	173.04	114.347	87.1414	54.2498	1.25	1.75	0.5	1.39	0.23184	17	84	67	63.8	30.7551	7.2e-08	0.0005	0.000499928	0.000200079	0.000306106	1590	5400	3810	4466	1813.5	39	91	52	68.2	25.1669
1.3	1.9	0.6	1.752	0.285197	3	9	6	4.6	2.80624	4	14	10	9.6	4.84768	2	3	1	2.6	0.612372	28.0855	232.038	203.953	79.9798	96.295	1.1	1.8	0.7	1.36	0.322102	47	85	38	67.8	18.6815	1e-07	0.001	0.0009999	0.00040007	0.000612301	2200	4910	2710	3342	1605.8	54	150	96	102.8	49.6135
1.17	1.93	0.76	1.766	0.372877	3	8	5	4.8	2.29129	8	14	6	11.6	2.80624	2	3	1	2.6	0.612372	28.0855	150.36	122.275	84.4535	60.7116	1.1	1.85	0.75	1.45	0.375	28	85	57	68	26.1964	1.63e-08	0.001	0.000999984	0.000400195	0.000612174	2130	2600	470	2346	261.199	13	430	417	234.6	209.003
1.2	1.93	0.73	1.772	0.357893	3	8	5	4.8	2.29129	9	14	5	11.8	2.42384	2	3	1	2.6	0.612372	28.0855	151.964	123.879	84.7743	61.2586	1.1	1.85	0.75	1.45	0.375	18	85	67	66	31.004	1.63e-08	0.001	0.000999984	0.000400187	0.000612182	0	0	0	0	0	14	430	416	234.8	208.672
1.22	2.2	0.98	2	0.487532	3	8	5	4.8	2.29129	8	15	7	11.6	3.9211	2	3	1	2.6	0.612372	30.9738	162.5	131.526	85.3175	62.1488	1	1.75	0.75	1.27	0.343693	24	90	66	65.6	30.348	7.1e-08	9.26e-07	8.55e-07	2.536e-07	4.20563e-07	0	0	0	0	0	0.236	120	119.764	50.2944	71.3124
1.27	1.91	0.64	1.594	0.357911	3	8	5	5.4	2.69258	10	17	7	13.4	3.9211	2	3	1	2.8	0.5	26.9815	174.967	147.985	98.8605	79.013	1.25	1.75	0.5	1.49	0.269258	20	80	60	50.8	31.9902	2.7e-08	5.8e-07	5.53e-07	2.662e-07	3.20929e-07	0	0	0	0	0	16	235	219	89.8	99.9669
1.27	1.9	0.63	1.746	0.300062	3	8	5	4.4	2.3184	8	17	9	12.2	4.5	2	3	1	2.6	0.612372	28.0855	174.967	146.881	68.5656	68.2874	1.1	1.75	0.65	1.35	0.30104	20	85	65	62.4	29.7027	1e-07	0.001	0.0009999	0.000400156	0.000612213	0	0	0	0	0	16	150	134	95.2	63.0991
1.3	2.2	0.9	1.944	0.416278	4	9	5	5.8	2.29129	4	14	10	9.6	4.84768	2	3	1	2.6	0.612372	72.64	232.038	159.398	151.556	82.7726	1.25	1.8	0.55	1.38	0.263984	47	84	37	68.2	17.7024	8.1e-08	0.0005	0.000499919	0.000200062	0.000306123	2490	5400	2910	4634	1364.45	54	88	34	70	18.5742
1.12	3.44	2.32	2.244	1.30004	2	8	6	5	3.3541	4	16	12	11.2	7.34847	2	3	1	2.4	0.612372	15.9994	140.116	124.117	87.9662	73.6726	0.6	1.85	1.25	1.26	0.704228	32	101	69	71.6	40.6248	0	0	0	0	0	317.5	2610	2292.5	1489	1218.11	0.02658	11	10.9734	5.01063	6.26172
1.78	2.54	0.76	2.236	0.537401	5	6	1	5.6	0.707107	11	13	2	11.8	1.41421	2	3	1	2.6	0.707107	114.818	196.967	82.1486	164.107	58.0878	1.35	1.55	0.2	1.43	0.141421	70	79	9	73.6	6.36396	2.2e-08	8e-08	5.8e-08	4.52e-08	4.10122e-08	1215	1740	525	1530	371.231	82	320	238	224.8	168.291
1	2.19	1.19	1.836	0.547072	3	4	1	3.6	0.612372	2	15	13	10.8	5.93717	1	3	2	2.2	0.935414	30.9738	63.546	32.5722	45.8235	18.5591	1	1.8	0.8	1.3	0.368697	16	90	74	68	34.0221	1.72e-08	1e-07	8.28e-08	5.368e-08	4.7893e-08	0	0	0	0	0	0.236	400	399.764	200.094	223.475
1.13	3.44	2.31	2.248	1.29464	2	8	6	5	3.3541	5	16	11	11.6	6.7361	2	3	1	2.4	0.612372	15.9994	140.908	124.908	88.2828	74.0236	0.6	1.85	1.25	1.26	0.704228	31	101	70	71.2	41.2341	0	0	0	0	0	317.5	2610	2292.5	1561	1278.05	0.02658	13	12.9734	5.81063	7.46207
1.25	1.91	0.66	1.586	0.369256	3	8	5	5.4	2.69258	10	15	5	12.6	2.80624	2	3	1	2.8	0.5	26.9815	168.934	141.953	96.4474	75.3842	1.25	1.75	0.5	1.49	0.269258	21	80	59	51.2	31.3887	2.7e-08	6.76e-07	6.49e-07	3.046e-07	3.79615e-07	0	0	0	0	0	17	235	218	90.2	99.5063
1.27	1.93	0.66	1.798	0.46669	5	8	3	5.6	2.12132	11	17	6	12.2	4.24264	3	3	0	3	0	107.868	174.967	67.0988	121.288	47.446	1.6	1.75	0.15	1.63	0.106066	20	71	51	60.8	36.0624	1.63e-08	5.8e-07	5.637e-07	1.2904e-07	3.98596e-07	0	0	0	0	0	16	430	414	347.2	292.742
1.13	2.28	1.15	1.942	0.529469	4	8	4	5.2	1.83712	5	14	9	10.2	4.28661	2	3	1	2.6	0.612372	72.64	140.908	68.2676	98.3997	31.4973	1.25	1.85	0.6	1.41	0.280624	31	84	53	65.8	24.2049	4.3e-08	0.0005	0.000499957	0.000200157	0.000306026	2280	5400	3120	4496	1439.22	13	150	137	86.6	68.1707
1.1	2.55	1.45	1.492	0.754577	2	8	6	5.8	3.62531	3	14	11	7.2	6.88684	2	3	1	2.6	0.654654	12.0107	138.905	126.895	91.1417	78.4273	0.7	1.95	1.25	1.56	0.679285	33	95	62	54.8	36.2373	2.7e-08	1e-05	9.973e-06	2.3744e-06	5.10415e-06	2475	18350	15875	6175	8247.43	13	235	222	82.8	121.086
1	2.2	1.2	1.956	0.597526	3	5	2	4	1.11803	2	15	13	9.6	6.15427	1	3	2	2.2	0.935414	30.9738	101.07	70.0962	60.8331	41.2763	1	1.8	0.8	1.28	0.365718	16	90	74	64	33.8378	3.4e-08	1e-07	6.6e-08	7.52e-08	3.04282e-08	0	0	0	0	0	0.236	200	199.764	88.0944	96.8197
1.2	3.44	2.24	2.276	1.25702	2	8	6	5	3.3541	10	16	6	13.6	3.67423	2	3	1	2.4	0.612372	15.9994	157.25	141.251	94.8198	81.5761	0.6	1.8	1.2	1.24	0.678233	27	101	74	69.6	43.6721	0	0	0	0	0	317.5	2680	2362.5	1721	1432.8	0.02658	11	10.9734	5.01063	6.26172
1.13	2.2	1.07	1.91	0.498936	4	8	4	5.2	1.83712	5	14	9	9.8	4.5	2	3	1	2.6	0.612372	72.64	140.908	68.2676	97.6655	31.3529	1.25	1.85	0.6	1.39	0.288856	31	84	53	64.6	24.3362	7.1e-08	0.0005	0.000499929	0.000200168	0.000306014	2280	5970	3690	5004	1732.06	13	120	107	74.6	51.0612
1.2	2.2	1	1.996	0.497531	3	8	5	4.8	2.29129	8	15	7	11	4.10792	2	3	1	2.6	0.612372	30.9738	151.964	120.99	83.2103	58.1548	1	1.85	0.85	1.29	0.388104	18	90	72	64.4	32.9545	7.1e-08	9e-07	8.29e-07	2.484e-07	4.07573e-07	0	0	0	0	0	0.236	120	119.764	50.8944	70.8099
1.1	3.44	2.34	2.236	1.31086	2	8	6	5	3.3541	11	16	5	14	3.06186	2	3	1	2.4	0.612372	15.9994	158.925	142.926	95.4899	82.3799	0.6	1.75	1.15	1.22	0.652639	26	101	75	69.2	44.2818	0	0	0	0	0	317.5	2620	2302.5	1697	1407.95	0.02658	11	10.9734	5.01063	6.26172
1.14	1.9	0.76	1.72	0.364606	3	8	5	4.4	2.3184	6	14	8	10	4.1833	2	3	1	2.6	0.612372	28.0855	144.242	116.156	62.4206	53.441	1.1	1.85	0.75	1.37	0.343693	30	85	55	64.4	25.3427	1e-07	0.001	0.0009999	0.000400169	0.0006122	2200	4910	2710	3310	1634.07	17	150	133	95.4	62.7077
1.22	3.44	2.22	2.284	1.24633	2	8	6	5	3.3541	12	16	4	14.4	2.44949	2	3	1	2.4	0.612372	15.9994	162.5	146.501	96.9198	84.1112	0.6	1.75	1.15	1.22	0.652639	24	101	77	68.4	45.5014	0	0	0	0	0	317.5	2710	2392.5	1733	1445.41	0.02658	11	10.9734	5.01063	6.26172
1.12	1.61	0.49	1.512	0.346482	3	8	5	4	3.53553	4	13	9	11.2	6.36396	2	3	1	2.2	0.707107	26.9815	140.116	113.134	49.6084	79.9981	1.25	1.85	0.6	1.37	0.424264	32	80	48	70.4	33.9411	2.7e-08	7.4e-07	7.13e-07	1.696e-07	5.04167e-07	2100	5100	3000	4500	2121.32	11	235	224	190.2	158.392
1.22	2.55	1.33	1.598	0.698999	2	8	6	6.2	3.20713	12	14	2	12.6	1.06904	2	3	1	2.6	0.654654	12.0107	162.5	150.489	122.866	78.071	0.7	1.75	1.05	1.5	0.544453	24	95	71	49.2	41.7937	8e-08	1e-05	9.92e-06	2.5716e-06	4.98258e-06	1215	18350	17135	5539	8594.61	11	140	129	51	69.903
1.25	2.28	1.03	1.966	0.472268	4	8	4	5.2	1.83712	9	15	6	12.2	3.29773	2	3	1	2.6	0.612372	72.64	168.934	96.2942	104.005	43.9664	1.25	1.75	0.5	1.39	0.23184	21	84	63	63.8	28.7815	4.3e-08	0.0005	0.000499957	0.000200152	0.000306031	0	0	0	0	0	17	150	133	87.4	66.8375
0.98	2.19	1.21	1.494	0.713644	2	8	6	3.6	2.80624	1	15	14	7.4	7.96869	1	3	2	1.8	0.935414	6.941	140.908	133.967	43.3474	62.4376	1	1.85	0.85	1.35	0.40117	12	90	78	47	44.7353	9.5e-08	7e-07	6.05e-07	2.18e-07	3.01263e-07	0	0	0	0	0	0.236	85	84.764	36.6944	49.6447
1.1	2.55	1.45	1.494	0.755154	2	8	6	6.4	3.11677	3	14	11	7.2	6.88684	2	3	1	2.6	0.654654	12.0107	204.383	192.373	126.622	83.7411	0.7	1.95	1.25	1.69	0.661978	33	95	62	54.4	35.7531	1.5e-07	1e-05	9.85e-06	2.399e-06	5.08433e-06	818	18350	17532	5318.6	8749.1	13	140	127	45	65.7321
1.38	2.19	0.81	1.884	0.373798	3	9	6	4.6	2.80624	6	15	9	10.4	4.78278	2	3	1	2.6	0.612372	30.9738	238.029	207.055	82.3333	98.298	1	1.75	0.75	1.31	0.354436	45	90	45	69.4	22.257	1e-07	2.8e-07	1.8e-07	1.36e-07	9e-08	0	0	0	0	0	0.236	80	79.764	37.4944	45.0693
0.98	2.18	1.2	1.49	0.707549	2	8	6	4	2.73861	1	15	14	7.4	7.96869	1	3	2	1.8	0.935414	6.941	140.908	133.967	60.9266	62.7933	1.15	1.85	0.7	1.41	0.322102	12	89	77	46.6	44.1347	9.5e-08	7e-07	6.05e-07	3.1e-07	2.76897e-07	0	0	0	0	0	13	85	72	56.6	33.5466
1.2	2.01	0.81	1.808	0.38409	4	8	4	4.8	2	9	14	5	11.4	2.69258	2	3	1	2.6	0.612372	58.6934	151.964	93.2706	82.9262	43.8473	1.25	1.85	0.6	1.41	0.280624	18	84	66	64	30.2799	7.2e-08	0.0005	0.000499928	0.000200209	0.000305973	0	0	0	0	0	14	91	77	63.2	35.297
1.17	2.2	1.03	1.918	0.479414	4	8	4	5.2	1.83712	8	14	6	10.4	3.67423	2	3	1	2.6	0.612372	72.64	150.36	77.72	99.556	35.5078	1.25	1.85	0.6	1.39	0.288856	28	84	56	64	25.6418	7.1e-08	0.0005	0.000499929	0.000200216	0.000305966	2130	5970	3840	4974	1805.83	13	120	107	74.6	51.0612
1.3	2.2	0.9	1.944	0.416278	4	9	5	5.4	2.3184	4	14	10	9.6	4.84768	2	3	1	2.6	0.612372	72.64	232.038	159.398	115.892	74.3109	1.25	1.8	0.55	1.38	0.263984	47	84	37	67.8	17.8955	7.1e-08	0.0005	0.000499929	0.000200058	0.000306127	2490	5970	3480	5046	1628.97	54	120	66	82.8	38.0657
1.36	1.93	0.57	1.816	0.403051	4	5	1	4.8	0.707107	3	11	8	9.4	5.65685	3	3	0	3	0	44.9559	107.868	62.9123	95.2857	44.4857	1.6	1.6	0	1.6	0	19	71	52	60.6	36.7696	1.63e-08	5.5e-07	5.337e-07	1.2304e-07	3.77383e-07	0	0	0	0	0	16	430	414	347.2	292.742
1.13	3.44	2.31	2.516	1.63342	2	8	6	4.4	4.24264	5	16	11	11.6	7.77817	2	3	1	2.4	0.707107	15.9994	140.908	124.908	65.9627	88.3235	0.6	1.85	1.25	1.1	0.883883	31	101	70	73	49.4975	0	0	0	0	0	317.5	2280	1962.5	1102.5	1387.7	0.02658	13	12.9734	5.21595	9.17359
1.13	1.9	0.77	1.606	0.356072	3	8	5	4.4	2.3184	5	14	9	9.4	4.78278	2	3	1	2.6	0.612372	28.0855	140.908	112.822	61.3909	51.9155	1.1	1.85	0.75	1.37	0.343693	31	85	54	64.2	25.0175	7e-07	0.001	0.0009993	0.000400716	0.000611642	2200	5150	2950	3396	1790.54	7.8	150	142.2	65.72	86.0507
1.2	3.44	2.24	1.764	1.15936	2	8	6	6.2	3.20713	9	16	7	11.2	3.81725	2	3	1	2.6	0.654654	15.9994	151.964	135.965	117.342	70.3886	0.6	1.85	1.25	1.54	0.646971	18	101	83	46.8	48.0431	0	0	0	0	0	0	0	0	0	0	0.02658	82	81.9734	24.8053	38.8931
1.24	2.28	1.04	1.964	0.477009	4	8	4	5.2	1.83712	9	14	5	12	3.06186	2	3	1	2.6	0.612372	72.64	167.259	94.619	103.67	43.1945	1.25	1.75	0.5	1.39	0.23184	22	84	62	64	28.3174	4.3e-08	0.0005	0.000499957	0.000200189	0.000305993	2830	5400	2570	4606	1176.96	15	150	135	87	67.5
1.25	2.2	0.95	1.934	0.440497	4	8	4	5.2	1.83712	8	15	7	11.8	3.90512	2	3	1	2.6	0.612372	72.64	168.934	96.2942	103.271	44.0095	1.25	1.75	0.5	1.37	0.239139	21	84	63	62.6	28.762	7.1e-08	0.0005	0.000499929	0.000200164	0.000306019	0	0	0	0	0	17	120	103	75.4	49.5707
1.91	2.36	0.45	2	0.318198	4	6	2	4.4	1.41421	6	10	4	9.2	2.82843	3	3	0	3	0	58.6934	183.84	125.147	83.7227	88.492	1.35	1.35	0	1.35	0	55	67	12	64.6	8.48528	5.4e-08	7.2e-08	1.8e-08	6.84e-08	1.27279e-08	4970	5174	204	5010.8	144.25	91	170	79	106.8	55.8614
0.89	3.44	2.55	2.752	1.32663	2	6	4	2.8	2.13809	2	16	14	12.8	7.28991	1	2	1	1.8	0.534522	12.0107	137.327	125.316	39.4672	65.4179	0.6	2.15	1.55	0.93	0.816788	14	101	87	82.4	45.807	0	0	0	0	0	317.5	18350	18032.5	4184.5	9488.7	0.02658	140	139.973	31.6159	73.0121
0.82	3.44	2.62	2.104	1.46607	2	6	4	4	2.09165	1	16	15	9.2	8.56592	1	3	2	1.8	0.935414	15.9994	200.59	184.591	80.7049	84.3938	0.6	2.35	1.75	1.48	0.97836	9	101	92	58.8	52.2996	0	0	0	0	0	317.5	1407	1089.5	928.4	625.407	0.02658	58	57.9734	24.8706	34.0227
0.95	2.05	1.1	1.63	0.508675	4	5	1	4.6	0.612372	2	15	13	9.2	6.34429	1	3	2	2.2	0.935414	54.938	121.76	66.822	88.2032	37.3564	1.4	2	0.6	1.54	0.288856	15	88	73	62.2	33.3954	1.35e-07	1.44e-06	1.305e-06	7.63e-07	7.01467e-07	0	0	0	0	0	7.8	35	27.2	19.72	13.1611
1.1	2.55	1.45	1.636	0.882148	2	8	6	6.4	3.11677	3	14	11	7.4	7.20119	2	3	1	2.6	0.654654	12.0107	207.2	195.189	127.185	84.6835	0.7	1.95	1.25	1.67	0.652741	33	95	62	55.2	36.7462	2.1e-07	1e-05	9.79e-06	2.411e-06	5.07494e-06	1260	18350	17090	5407	8670.74	13	140	127	42.8	65.935
1.24	2.2	0.96	1.932	0.445351	4	8	4	5.2	1.83712	8	14	6	11.6	3.67423	2	3	1	2.6	0.612372	72.64	167.259	94.619	102.936	43.2294	1.25	1.75	0.5	1.37	0.239139	22	84	62	62.8	28.3108	7.1e-08	0.0005	0.000499929	0.0002002	0.000305982	2830	5970	3140	5114	1462.63	15	120	105	75	50.3115
1.17	2.28	1.11	1.906	0.50668	3	8	5	4.8	2.29129	8	14	6	10.8	3.29773	2	3	1	2.6	0.612372	28.0855	150.36	122.275	82.4684	59.5809	1.1	1.85	0.75	1.35	0.342327	28	85	57	65.6	26.024	4.3e-08	0.001	0.000999957	0.000400205	0.000612163	2130	4700	2570	3186	1545.55	13	150	137	122.6	68.5
1.13	1.9	0.77	1.63	0.352048	3	8	5	4	2.5	5	14	9	11.8	4.28661	2	3	1	2.2	0.5	26.9815	140.908	113.926	50.2083	56.6904	1.1	1.85	0.75	1.31	0.347761	31	85	54	72.2	25.9013	2.7e-08	0.001	0.000999973	0.000400151	0.000612219	2200	5100	2900	3376	1759.93	13	235	222	156.6	101.552
1.3	2.28	0.98	1.932	0.448497	3	9	6	5	2.73861	4	14	10	10	4.67707	2	3	1	2.6	0.612372	28.0855	232.038	203.953	98.804	93.1853	1.1	1.8	0.7	1.34	0.319668	47	85	38	69.4	17.9165	4.3e-08	0.001	0.000999957	0.000400047	0.000612324	2200	4700	2500	3258	1477.68	54	150	96	130.8	48
1.69	3.44	1.75	2.912	0.937451	2	5	3	2.6	1.60357	12	16	4	14.8	2.13809	2	3	1	2.2	0.534522	12.0107	112.411	100.4	34.484	52.1081	0.6	1.55	0.95	0.81	0.497135	75	101	26	94.6	13.4589	0	0	0	0	0	317.5	18350	18032.5	4322.5	9429.08	0.02658	140	139.973	47.4159	79.6592
1.13	2.01	0.88	1.762	0.407615	4	8	4	4.8	2	5	14	9	9.8	4.5	2	3	1	2.6	0.612372	55.845	140.908	85.0626	79.5755	39.4656	1.25	1.85	0.6	1.43	0.275568	31	84	53	64.2	24.4106	1e-07	0.0005	0.0004999	0.00020018	0.000306003	2280	5400	3120	4580	1463.37	13	80	67	58.6	30.6145
1.1	2.28	1.18	1.892	0.538656	3	8	5	5.2	2.42384	10	14	4	11.8	2.29129	2	3	1	2.6	0.612372	28.0855	195.084	166.999	121.053	96.3091	1.1	1.75	0.65	1.33	0.297384	26	85	59	66.4	26.9792	1.06e-07	0.001	0.000999894	0.000400272	0.000612095	2200	2680	480	2476	283.019	11	150	139	91	66.3419
1.13	1.9	0.77	1.718	0.369577	3	8	5	4.4	2.3184	5	14	9	9.8	4.5	2	3	1	2.6	0.612372	28.0855	140.908	112.822	61.7537	51.8479	1.1	1.85	0.75	1.37	0.343693	31	85	54	64.6	24.9199	1e-07	0.001	0.0009999	0.00040018	0.000612189	2200	4910	2710	3300	1643.61	13	150	137	94.6	64.2826
1.62	2.58	0.96	2.088	0.511212	3	6	3	4	1.36931	8	16	8	12.2	4.5	2	3	1	2.4	0.612372	32.065	204.383	172.318	76.0407	81.3082	1	1.9	0.9	1.34	0.415331	61	94	33	77.6	18.4493	1e-07	1e+23	1e+23	4e+22	6.12372e+22	0	0	0	0	0	0.205	80	79.795	41.282	44.7041
1.22	2.28	1.06	1.916	0.484097	3	5	2	4.2	1.22474	3	14	11	9.8	5.08675	2	3	1	2.6	0.612372	28.0855	102.906	74.82	70.1776	43.4327	1.1	1.8	0.7	1.34	0.319668	25	85	60	65	27.3861	4.3e-08	0.001	0.000999957	0.000400137	0.000612232	2200	4700	2500	3420	1399.55	17	150	133	123.4	66.5
0.82	3.44	2.62	2.82	1.3592	2	4	2	2.8	1.30931	1	17	16	13.2	8.16788	1	2	1	1.8	0.534522	15.9994	79.904	63.9046	33.4001	33.2922	0.6	2.2	1.6	1.03	0.831951	10	101	91	82.2	48.2656	0	0	0	0	0	0	0	0	0	0	0.02658	100	99.9734	20.0399	53.4256
0.82	2.55	1.73	1.804	1.01182	2	6	4	4	2.09165	1	14	13	8	7.37394	1	3	2	1.8	0.935414	12.0107	195.084	183.073	78.0082	83.9073	0.7	2.35	1.65	1.49	0.926519	9	95	86	55.2	48.7365	1.06e-07	1e-05	9.894e-06	4.0744e-06	6.0478e-06	1300	18350	17050	8396	10178.8	58	140	82	93.6	47.786
0.95	3.04	2.09	1.926	1.18101	2	5	3	3.6	1.69558	2	15	13	9.2	7.47496	1	3	2	1.8	0.935414	14.0067	87.62	73.6133	53.7325	41.7932	0.65	2	1.35	1.33	0.754776	15	100	85	61.2	48.4084	0	0	0	0	0	0	0	0	0	0	0.02583	120	119.974	38.0103	54.8466
1.1	1.91	0.81	1.775	0.572756	4	8	4	4.66667	2.82843	10	16	6	11	4.24264	3	3	0	3	0	58.6934	173.04	114.347	77.7512	80.8553	1.35	1.75	0.4	1.41667	0.282843	17	67	50	58.6667	35.3553	7.2e-08	2.5e-07	1.78e-07	1.01667e-07	1.25865e-07	1590	4970	3380	4406.67	2390.02	39	91	52	82.3333	36.7696
1.1	2	0.9	1.68667	0.508462	5	8	3	6.33333	1.52753	12	16	4	14	2	2	3	1	2.66667	0.57735	118.71	200.59	81.88	164.113	41.6635	1.45	1.75	0.3	1.56667	0.160728	17	83	66	58	35.7911	1.15e-07	9.6e-07	8.45e-07	4.41667e-07	4.53936e-07	1407	2500	1093	1832.33	585.411	8.3	67	58.7	38.1	29.3603
1.25	2.54	1.29	1.905	0.526735	4	8	4	5	2.16025	10	15	5	11	2.58199	3	3	0	3	0	58.6934	196.967	138.273	100.112	83.6248	1.35	1.75	0.4	1.41667	0.210819	21	70	49	59.8333	24.6092	2.2e-08	6.76e-07	6.54e-07	1.64333e-07	3.24635e-07	0	0	0	0	0	17	320	303	116.833	134.056
1.17	1.65	0.48	1.49	0.339411	4	8	4	5.33333	2.82843	8	12	4	10.6667	2.82843	3	3	0	3	0	65.409	150.36	84.951	93.726	60.0694	1.35	1.85	0.5	1.51667	0.353553	28	76	48	60	33.9411	6e-08	9.4e-07	8.8e-07	3.53333e-07	6.22254e-07	2130	3700	1570	3176.67	1110.16	13	120	107	84.3333	75.6604
1.1	1.91	0.81	1.675	0.477755	3	8	5	4.5	2.27303	2	10	8	7.5	5.01664	1	3	2	2.66667	1.05409	24.305	138.905	114.6	66.3307	49.2157	1.35	1.95	0.6	1.475	0.310242	33	73	40	62.3333	18.809	4.4e-08	6.15e-07	5.71e-07	1.57833e-07	2.89499e-07	2475	4970	2495	4492.83	1290.26	13	160	147	89.5	60.0874
1.5	3.98	2.48	2.68333	1.1517	2	6	4	3.33333	2.41209	5	17	12	12	6.39602	2	3	1	2.33333	0.603023	14.0067	180.948	166.941	70.4857	99.9423	0.5	1.45	0.95	0.891667	0.509568	52	102	50	84.3333	29.2606	0	0	0	0	0	0	0	0	0	0	0.02583	57	56.9742	19.0175	34.3564
1.22	2.54	1.32	1.9	0.539259	4	6	2	4.5	1.08012	3	11	8	9	3.82971	3	3	0	3	0	58.6934	196.967	138.273	86.7743	71.4167	1.35	1.8	0.45	1.425	0.237171	25	70	45	60.5	22.5056	2.2e-08	6e-07	5.78e-07	1.51667e-07	2.84724e-07	1740	4970	3230	4153.33	1753.11	17	320	303	116.833	134.056
1.55	1.96	0.41	1.82333	0.289914	4	5	1	4.66667	0.707107	7	14	7	11.6667	4.94975	2	3	1	2.33333	0.707107	54.938	118.71	63.772	97.4527	45.0936	1.4	1.45	0.05	1.43333	0.0353553	60	83	23	75.3333	16.2635	1.15e-07	1.44e-06	1.325e-06	5.56667e-07	9.36916e-07	2500	5150	2650	3383.33	1873.83	7.8	67	59.2	47.2667	41.8607
0.98	1.96	0.98	1.47	0.692965	2	5	3	3.5	2.12132	1	14	13	7.5	9.19239	1	2	1	1.5	0.707107	6.941	118.71	111.769	62.8255	79.0326	1.45	1.45	0	1.45	0	12	83	71	47.5	50.2046	9.5e-08	1.15e-07	2e-08	1.05e-07	1.41421e-08	2500	6000	3500	4250	2474.87	67	85	18	76	12.7279
1.17	1.65	0.48	1.57	0.339411	4	8	4	4.66667	2.82843	8	12	4	11.3333	2.82843	3	3	0	3	0	65.409	150.36	84.951	79.5675	60.0694	1.35	1.85	0.5	1.43333	0.353553	28	76	48	68	33.9411	6e-08	9.4e-07	8.8e-07	2.06667e-07	6.22254e-07	2130	3700	1570	3438.33	1110.16	13	120	107	102.167	75.6604
1.12	1.91	0.79	1.67833	0.469781	3	8	5	4.5	2.27303	2	10	8	7.66667	4.73756	1	3	2	2.66667	1.05409	24.305	140.116	115.811	66.5324	49.8113	1.35	1.85	0.5	1.45833	0.25954	32	73	41	62.1667	19.329	4.4e-08	7.4e-07	6.96e-07	1.78667e-07	3.55313e-07	2100	4970	2870	4430.33	1486.03	11	160	149	89.1667	60.9394
1.54	2.28	0.74	1.81	0.408534	3	6	3	4.33333	1.52753	4	13	9	9	4.58258	2	3	1	2.66667	0.57735	26.9815	195.084	168.102	89.9775	91.6219	1.25	1.4	0.15	1.33333	0.0763763	51	80	29	66.3333	14.5717	2.7e-08	4e-07	3.73e-07	1.77667e-07	1.96556e-07	2680	5100	2420	3973.33	1218.58	22	235	213	109.667	111.384
1	2	1	1.65333	0.566157	4	6	2	5	1	2	14	12	9.33333	6.4291	1	3	2	2	1	40.078	200.59	160.512	119.793	80.2615	1.45	1.8	0.35	1.58333	0.189297	16	83	67	57.6667	36.3639	3.4e-08	9.6e-07	9.26e-07	3.69667e-07	5.12845e-07	1407	3810	2403	2572.33	1203.13	8.3	200	191.7	91.7667	98.2205
1.1	2.54	1.44	1.88	0.590931	4	8	4	5	2.16025	10	16	6	11.1667	3.10018	3	3	0	3	0	58.6934	196.967	138.273	100.797	84.7712	1.35	1.75	0.4	1.41667	0.210819	17	70	53	59.1667	26.7135	2.2e-08	2.5e-07	2.28e-07	9.33333e-08	1.02394e-07	1590	4970	3380	3868.33	2204.18	39	320	281	120.5	129.001
1.1	3.44	2.34	2.236	1.31086	2	8	6	5	3.3541	3	16	13	10.8	7.96084	2	3	1	2.4	0.612372	15.9994	138.905	122.906	87.4819	73.1388	0.6	1.95	1.35	1.3	0.757257	33	101	68	72	40.0156	0	0	0	0	0	317.5	2610	2292.5	1639	1350.16	0.02658	13	12.9734	5.81063	7.46207
0.95	2.18	1.23	1.794	0.562617	4	5	1	4.2	0.5	2	15	13	9.6	6.15427	1	3	2	2.2	0.935414	55.845	87.62	31.775	69.8306	15.4059	1.15	2	0.85	1.42	0.388507	15	89	74	63	33.8378	1e-07	3.3e-07	2.3e-07	1.99e-07	1.34652e-07	0	0	0	0	0	35	80	45	59	22.5
0.89	1.96	1.07	1.582	0.489477	4	6	2	4.8	0.935414	2	14	12	8.8	5.77711	1	3	2	2.2	0.935414	54.938	137.327	82.389	96.9246	43.6868	1.4	2.15	0.75	1.57	0.363576	14	83	69	60	31.494	1.15e-07	1.44e-06	1.325e-06	6.9e-07	7.72324e-07	1620	5150	3530	3384	1846.63	7.8	67	59.2	33.52	34.4861
1.23	2.2	0.97	1.985	0.441511	2	8	6	5	2.86039	9	13	4	11	2.55841	2	3	1	2.66667	0.603023	10.811	192.217	181.406	127.201	105.999	0.85	1.75	0.9	1.25	0.40452	23	86	63	65.5	26.8709	4.7e-08	1000000000000	1000000000000	3.33333e+11	6.03023e+11	2760	16200	13440	8272.5	7231.26	16	150	134	86.6667	81.1519
1.13	1.91	0.78	1.68	0.465833	3	8	5	4.5	2.27303	2	10	8	7.83333	4.50309	1	3	2	2.66667	1.05409	24.305	140.908	116.603	66.6644	50.2013	1.35	1.85	0.5	1.45833	0.25954	31	73	42	62	19.8494	4.4e-08	7e-07	6.56e-07	1.72e-07	3.34249e-07	2280	4970	2690	4460.33	1392	13	160	147	89.5	60.0874
1.13	2.28	1.15	2.08833	0.813173	6	8	2	6.33333	1.41421	5	10	5	9.16667	3.53553	3	3	0	3	0	140.908	195.084	54.1763	186.055	38.3085	1.35	1.85	0.5	1.43333	0.353553	31	68	37	61.8333	26.163	1.06e-07	7e-07	5.94e-07	2.05e-07	4.20021e-07	2280	2680	400	2613.33	282.843	13	72	59	62.1667	41.7193
1.2	2	0.8	1.72	0.450777	5	8	3	6.33333	1.52753	9	14	5	11.6667	2.51661	2	3	1	2.66667	0.57735	118.71	200.59	81.88	157.088	41.1798	1.45	1.85	0.4	1.6	0.217945	18	83	65	58.3333	35.2184	1.15e-07	9.6e-07	8.45e-07	6.58333e-07	4.71496e-07	0	0	0	0	0	8.3	67	58.7	29.7667	32.3707
1.22	1.9	0.68	1.65	0.374032	3	5	2	4	1	3	14	11	8.33333	5.50757	2	3	1	2.66667	0.57735	28.0855	88.9059	60.8203	57.6121	30.4487	1.1	1.8	0.7	1.43333	0.351188	25	85	60	57	30.1993	1e-07	0.001	0.0009999	0.000333567	0.000577148	2200	4910	2710	3470	1362.97	17	150	133	82.3333	66.5307
1.22	3.98	2.76	2.88	1.46274	2	5	3	3	1.73205	3	17	14	12	7.81025	2	3	1	2.33333	0.57735	15.9994	88.9059	72.9065	41.3012	41.2541	0.5	1.8	1.3	0.966667	0.723418	25	102	77	76	44.1701	0	0	0	0	0	0	0	0	0	0	0.02658	17	16.9734	5.68476	9.79929
1.14	1.91	0.77	1.68167	0.46191	3	8	5	4.5	2.27303	2	10	8	8	4.32049	1	3	2	2.66667	1.05409	24.305	144.242	119.937	67.2201	51.8488	1.35	1.85	0.5	1.45833	0.25954	30	73	43	61.8333	20.3702	4.4e-08	6.43e-07	5.99e-07	1.625e-07	3.04239e-07	2330	4970	2640	4468.67	1365.9	17	160	143	90.1667	58.4033
1.36	3.44	2.08	2.58667	1.0891	2	4	2	3.33333	1.1547	3	17	14	12	7.81025	2	3	1	2.33333	0.57735	15.9994	79.904	63.9046	46.9531	31.9991	0.6	1.6	1	1.11667	0.500833	19	101	82	72.6667	46.5009	0	0	0	0	0	0	0	0	0	0	0.02658	16	15.9734	5.38219	9.19541
1.1	1.9	0.8	1.61	0.443058	3	8	5	5	2.64575	8	16	8	12.6667	4.16333	2	3	1	2.66667	0.57735	28.0855	173.04	144.954	85.6568	76.9384	1.1	1.75	0.65	1.41667	0.32532	17	85	68	54.3333	34.4867	1e-07	0.001	0.0009999	0.00033345	0.000577249	1590	4910	3320	2900	1767.23	39	150	111	89.6667	56.1278
1.33	1.91	0.58	1.77	0.308977	4	5	1	4.16667	0.527046	4	12	8	9.33333	3.52767	3	3	0	3	0	58.6934	91.224	32.5306	65.2344	16.7991	1.35	1.55	0.2	1.38333	0.105409	49	76	27	65.5	11.4237	6e-08	4.33e-07	3.73e-07	1.30167e-07	1.91629e-07	3700	4970	1270	4563.33	814.357	23	120	97	84.5	41.6793
1.24	1.78	0.54	1.55667	0.281839	4	8	4	5.66667	2.08167	12	14	2	13	1	2	3	1	2.66667	0.57735	65.409	167.259	101.85	115.829	50.9325	1.35	1.75	0.4	1.55	0.2	22	79	57	59	32.078	6e-08	8.6e-07	8e-07	3.33333e-07	4.56216e-07	1215	3700	2485	2581.67	1260.98	15	120	105	72.3333	53.1633
1.28	3.98	2.7	2.9	1.42871	2	9	7	4.33333	4.04145	8	17	9	13.6667	4.93288	2	3	1	2.33333	0.57735	15.9994	244	228.001	92.9993	130.779	0.5	1.75	1.25	0.95	0.694622	43	102	59	82	33.7787	0	0	0	0	0	0	0	0	0	0	0.02658	6	5.97342	2.01809	3.44843
1.13	2.28	1.15	1.89667	0.813173	5	8	3	6	2.12132	5	9	4	7.66667	2.82843	3	3	0	3	0	102.906	140.908	38.0021	115.573	26.8716	1.35	1.85	0.5	1.51667	0.353553	31	65	34	53.6667	24.0416	4.3e-08	7e-07	6.57e-07	2.62e-07	4.64569e-07	2280	4700	2420	3893.33	1711.2	13	150	137	104.333	96.8736
1.3	1.61	0.31	1.40333	0.219203	3	6	3	5	2.12132	4	13	9	7	6.36396	2	3	1	2.66667	0.707107	26.9815	178.49	151.508	127.987	107.133	1.25	1.55	0.3	1.45	0.212132	50	80	30	60	21.2132	2.7e-08	3.4e-07	3.13e-07	2.35667e-07	2.21324e-07	3010	5100	2090	3706.67	1477.85	23	235	212	93.6667	149.907
1.83	3.98	2.15	3.26333	1.52028	2	4	2	2.66667	1.41421	8	17	9	14	6.36396	2	3	1	2.33333	0.707107	18.9984	55.845	36.8466	31.2806	26.0545	0.5	1.4	0.9	0.8	0.636396	61	102	41	88.3333	28.9914	0	0	0	0	0	0	0	0	0	0	0.0277	80	79.9723	26.6851	56.549
1.33	1.91	0.58	1.52333	0.410122	4	5	1	4.66667	0.707107	4	10	6	6	4.24264	3	3	0	3	0	58.6934	91.224	32.5306	80.3805	23.0026	1.35	1.55	0.2	1.48333	0.141421	49	67	18	55	12.7279	7.2e-08	4.33e-07	3.61e-07	3.12667e-07	2.55266e-07	3800	4970	1170	4190	827.315	23	91	68	45.6667	48.0833
1.1	2.02	0.92	1.67333	0.500133	4	8	4	6	2	11	16	5	14	2.64575	2	3	1	2.66667	0.57735	63.546	208.98	145.434	148.522	75.7538	1.35	1.75	0.4	1.56667	0.202073	17	87	70	58.6667	36.8556	1.72e-08	1.3e-06	1.2828e-06	5.224e-07	6.83407e-07	1590	3570	1980	2316.67	1090.02	8	400	392	149	217.924
1.24	2.2	0.96	1.88	0.678823	6	8	2	6.66667	1.41421	9	14	5	10.6667	3.53553	3	3	0	3	0	167.259	192.217	24.958	183.898	17.648	1.35	1.75	0.4	1.48333	0.282843	22	66	44	51.3333	31.1127	4.7e-08	8.6e-07	8.13e-07	3.18e-07	5.74878e-07	2830	4825	1995	4160	1410.68	15	150	135	105	95.4594
1.33	2.2	0.87	1.91	0.52463	1	5	4	3	2.55841	1	10	9	3.5	4.09545	1	3	2	2	1.2792	1.00794	106.42	105.412	48.6486	61.2857	0.25	1.55	1.3	0.875	0.802057	49	103	54	79.3333	31.4527	0	0	0	0	0	1270	3800	2530	2413.33	1495.31	0.1805	72	71.8195	19.7569	32.6138
1.33	1.91	0.58	1.71667	0.410122	4	5	1	4.33333	0.707107	4	10	6	8	4.24264	3	3	0	3	0	58.6934	91.224	32.5306	69.5369	23.0026	1.35	1.55	0.2	1.41667	0.141421	49	67	18	61	12.7279	7.2e-08	4.33e-07	3.61e-07	1.92333e-07	2.55266e-07	3800	4970	1170	4580	827.315	23	91	68	68.3333	48.0833
1.83	1.96	0.13	1.91667	0.0919239	4	5	1	4.66667	0.707107	8	14	6	12	4.24264	2	3	1	2.33333	0.707107	55.845	118.71	62.865	97.755	44.4523	1.4	1.45	0.05	1.43333	0.0353553	61	83	22	75.6667	15.5563	1e-07	1.15e-07	1.5e-08	1.1e-07	1.06066e-08	2500	4910	2410	3303.33	1704.13	67	80	13	71.3333	9.19239
1.3	3.44	2.14	2.44	1.07685	2	9	7	4.66667	3.78594	4	16	12	12	6.9282	2	3	1	2.33333	0.57735	15.9994	232.038	216.039	93.3675	120.361	0.6	1.8	1.2	1.13333	0.61101	47	101	54	80.6667	29.3655	0	0	0	0	0	0	0	0	0	0	0.02658	54	53.9734	18.0772	31.1102
1.36	1.9	0.54	1.652	0.267558	3	9	6	4.6	2.80624	7	14	7	9.8	4.28661	2	3	1	2.6	0.612372	28.0855	237	208.915	80.6094	98.8901	1.1	1.75	0.65	1.35	0.30104	44	85	41	66.8	19.9593	1.2e-06	0.001	0.0009988	0.000400816	0.00061154	0	0	0	0	0	6	150	144	64.32	87.4506
1.17	2.28	1.11	1.95	0.510331	4	8	4	5.2	1.83712	8	14	6	10.8	3.29773	2	3	1	2.6	0.612372	72.64	150.36	77.72	100.29	35.5744	1.25	1.85	0.6	1.41	0.280624	28	84	56	65.2	25.5612	4.3e-08	0.0005	0.000499957	0.000200205	0.000305977	2130	5400	3270	4466	1511.53	13	150	137	86.6	68.1707
1.27	2.54	1.27	2.286	0.898026	6	8	2	6.4	1.41421	11	17	6	12.2	4.24264	3	3	0	3	0	174.967	196.967	21.9996	192.567	15.556	1.35	1.75	0.4	1.43	0.282843	20	70	50	60	35.3553	2.2e-08	5.8e-07	5.58e-07	1.336e-07	3.94566e-07	0	0	0	0	0	16	320	304	259.2	214.96
2.02	3.44	1.42	2.872	1.00409	2	6	4	3.6	2.82843	15	16	1	15.6	0.707107	2	2	0	2	0	15.9994	208.98	192.981	93.1918	136.458	0.6	1.6	1	1	0.707107	87	101	14	95.4	9.89949	0	0	0	0	0	317.5	1790	1472.5	906.5	1041.21	0.02658	8	7.97342	3.21595	5.63806
1.38	3.44	2.06	2.46667	1.03467	2	9	7	4.66667	3.78594	6	16	10	12.6667	5.7735	2	3	1	2.33333	0.57735	15.9994	238.029	222.03	95.3644	123.812	0.6	1.75	1.15	1.11667	0.583809	45	101	56	80	30.5123	0	0	0	0	0	0	0	0	0	0	0.02658	27	26.9734	9.07719	15.5219
1.1	1.93	0.83	1.65333	0.586899	5	8	3	6	2.12132	11	16	5	12.6667	3.53553	3	3	0	3	0	107.868	173.04	65.1718	129.592	46.0834	1.6	1.75	0.15	1.65	0.106066	17	71	54	53	38.1838	1.63e-08	2.5e-07	2.337e-07	9.42e-08	1.65251e-07	1590	2600	1010	2263.33	714.178	39	430	391	299.667	276.479
1.12	1.9	0.78	1.52333	0.390683	3	8	5	5	2.64575	4	14	10	8.33333	5.1316	2	3	1	2.66667	0.57735	28.0855	140.116	112.031	74.3798	58.491	1.1	1.85	0.75	1.45	0.377492	32	85	53	59	26.5141	7.4e-07	0.001	0.00099926	0.00033406	0.000576721	2100	5150	3050	3150	1732.77	7.8	150	142.2	56.2667	81.1912
1.13	1.9	0.77	1.52667	0.38553	3	8	5	5	2.64575	5	14	9	8.66667	4.72582	2	3	1	2.66667	0.57735	28.0855	140.908	112.822	74.6437	58.9359	1.1	1.85	0.75	1.45	0.377492	31	85	54	58.6667	27.0247	7e-07	0.001	0.0009993	0.000334047	0.000576733	2200	5150	2950	3210	1680.57	7.8	150	142.2	56.9333	80.64
1.14	1.96	0.82	1.66667	0.457092	4	8	4	5.66667	2.08167	6	14	8	10.3333	4.04145	2	3	1	2.66667	0.57735	63.546	144.242	80.696	108.833	41.2448	1.35	1.85	0.5	1.55	0.264575	30	83	53	61.6667	27.9702	1.72e-08	6.43e-07	6.258e-07	2.584e-07	3.36644e-07	2330	3570	1240	2800	672.235	17	400	383	161.333	208.198
1.54	3.44	1.9	2.64667	0.987995	2	4	2	3.33333	1.1547	4	17	13	12.3333	7.23418	2	3	1	2.33333	0.57735	15.9994	79.904	63.9046	47.9235	31.9523	0.6	1.4	0.8	1.05	0.409268	51	101	50	83.3333	28.0416	0	0	0	0	0	0	0	0	0	0	0.02658	22	21.9734	7.38219	12.6595
1.14	1.9	0.76	1.53	0.380395	3	8	5	5	2.64575	6	14	8	9	4.3589	2	3	1	2.66667	0.57735	28.0855	144.242	116.156	75.7552	60.812	1.1	1.85	0.75	1.45	0.377492	30	85	55	58.3333	27.5379	6.43e-07	0.001	0.000999357	0.000334028	0.000576749	2200	5150	2950	3226.67	1666.92	7.8	150	142.2	58.2667	79.5765
1.1	1.91	0.81	1.76833	0.422723	4	8	4	4.66667	2.10819	10	16	6	11.6667	2.78887	3	3	0	3	0	58.6934	173.04	114.347	80.9862	58.2738	1.35	1.75	0.4	1.41667	0.210819	17	72	55	62	28.5774	1.72e-08	2.5e-07	2.328e-07	6.51333e-08	1.20296e-07	1590	4970	3380	3473.33	1393.36	39	400	361	288.333	224.34
1.24	3.16	1.92	2.32667	0.98475	3	8	5	4.66667	2.88675	14	17	3	15.6667	1.52753	2	3	1	2.33333	0.57735	32.065	167.259	135.194	78.259	77.0949	1	1.75	0.75	1.25	0.433013	22	99	77	71.6667	43.0852	8.6e-07	1e+23	1e+23	3.33333e+22	5.7735e+22	0	0	0	0	0	0.0089	15	14.9911	5.0713	8.59907
1.1	3.44	2.34	2.5	1.23596	2	9	7	5	3.60555	3	17	14	12	7.81025	2	3	1	2.33333	0.57735	15.9994	227	211.001	107.634	108.199	0.6	1.95	1.35	1.23333	0.678847	48	101	53	82.3333	29.7714	0	0	0	0	0	0	0	0	0	0	0.02658	12	11.9734	4.04886	6.88605
0.82	2.18	1.36	1.65333	0.730023	4	5	1	4.33333	0.57735	1	15	14	10	7.81025	1	2	1	1.66667	0.57735	39.0983	118.71	79.6117	77.5766	39.8722	1.15	2.2	1.05	1.6	0.540833	10	89	79	60.6667	43.9811	7.5e-08	3.3e-07	2.55e-07	1.73333e-07	1.37143e-07	0	0	0	0	0	50	100	50	72.3333	25.4231
1.12	1.96	0.84	1.772	0.408457	4	8	4	5.2	1.83712	4	14	10	10.4	4.58258	2	3	1	2.6	0.612372	58.6934	140.116	81.4226	98.9846	42.2668	1.35	1.85	0.5	1.49	0.23184	32	83	51	66.4	23.2863	7.2e-08	7.4e-07	6.68e-07	2.228e-07	3.24143e-07	2100	4970	2870	3408	1604.63	11	91	80	65.4	36.5513
2.02	2.55	0.53	2.158	0.249048	4	6	2	5.2	0.935414	15	16	1	15.6	0.612372	2	2	0	2	0	78.96	208.98	130.02	150.424	63.7541	1.15	1.6	0.45	1.43	0.207666	87	93	6	90.2	3.29773	1e-08	0.0001	9.999e-05	4.0522e-05	6.07073e-05	1790	3350	1560	2430	735.357	0.52	8	7.48	4.504	3.74334
1.28	3.44	2.16	2.62667	1.17462	2	9	7	4.66667	3.78594	8	17	9	13.6667	4.93288	2	3	1	2.33333	0.57735	15.9994	244	228.001	98.4841	126.395	0.6	1.75	1.15	1.11667	0.583809	43	101	58	81	32.9242	0	0	0	0	0	206	2260	2054	927.833	1155.04	0.0089	6	5.9911	2.01183	3.45387
1.27	1.96	0.69	1.81167	0.343552	4	8	4	4.83333	2.06828	10	17	7	11.8333	3.8658	2	3	1	2.83333	0.527046	58.6934	174.967	116.274	88.0751	63.0921	1.35	1.75	0.4	1.43333	0.206828	20	83	63	61.8333	27.7178	7.2e-08	5.8e-07	5.08e-07	1.63833e-07	2.64142e-07	0	0	0	0	0	16	91	75	74.5	39.0192
1.13	1.65	0.52	1.56333	0.367696	4	8	4	4.66667	2.82843	5	12	7	10.8333	4.94975	3	3	0	3	0	65.409	140.908	75.4986	77.9921	53.3856	1.35	1.85	0.5	1.43333	0.353553	31	76	45	68.5	31.8198	6e-08	7e-07	6.4e-07	1.66667e-07	4.52548e-07	2280	3700	1420	3463.33	1004.09	13	120	107	102.167	75.6604
1.17	3.44	2.27	2.52333	1.19634	2	8	6	4.66667	3.05505	8	17	9	13.6667	4.93288	2	3	1	2.33333	0.57735	15.9994	150.36	134.361	82.0878	67.2069	0.6	1.85	1.25	1.2	0.626498	28	101	73	75.6667	41.3078	0	0	0	0	0	0	0	0	0	0	0.02658	13	12.9734	4.38219	7.46339
0.89	2.66	1.77	1.84	0.884133	1	6	5	3.33333	3.01511	1	17	16	4	7.45898	1	2	1	1.16667	0.476731	1.00794	137.327	136.319	67.4304	85.084	0.25	2.15	1.9	1.075	1.10273	14	103	89	72.3333	52.8342	0	0	0	0	0	0	0	0	0	0	0.1805	18	17.8195	6.16508	10.7058
1.28	3.44	2.16	2.56	1.1342	2	9	7	5	3.60555	8	17	9	13.6667	4.93288	2	3	1	2.33333	0.57735	15.9994	244	228.001	113.301	117.612	0.6	1.75	1.15	1.16667	0.575181	43	101	58	80.6667	32.6548	0	0	0	0	0	0	0	0	0	0	0.02658	6	5.97342	2.04886	3.42211
1.2	1.9	0.7	1.55	0.35	3	8	5	5	2.64575	7	14	7	10.3333	3.51188	2	3	1	2.66667	0.57735	28.0855	157.25	129.165	80.0912	68.157	1.1	1.8	0.7	1.43333	0.351188	27	85	58	57.3333	29.0918	1.31e-06	0.001	0.00099869	0.00033425	0.000576556	2200	5150	2950	3343.33	1582.92	7.8	150	142.2	56.2667	81.1912
1.1	1.9	0.8	1.61	0.443058	3	8	5	5	2.64575	3	14	11	8.33333	5.50757	2	3	1	2.66667	0.57735	28.0855	138.905	110.82	74.2787	57.6638	1.1	1.95	0.85	1.48333	0.431084	33	85	52	59.6667	26.0256	1e-07	0.001	0.0009999	0.000333572	0.000577144	2200	4910	2710	3195	1491.58	13	150	137	81	68.5055
1.1	2.33	1.23	1.77667	0.624206	4	8	4	6	2	11	16	5	13.6667	2.51661	2	3	1	2.66667	0.57735	63.546	207.2	143.654	147.929	75.047	1.35	1.8	0.45	1.63333	0.246644	17	82	65	57	35	1.72e-08	2.5e-07	2.328e-07	1.59067e-07	1.24477e-07	1260	3570	2310	2140	1249.36	35	400	365	158	209.588
1.14	2.2	1.06	1.78333	0.565184	4	8	4	5.66667	2.08167	6	14	8	9.33333	4.16333	2	3	1	2.66667	0.57735	72.64	144.242	71.602	105.984	36.053	1.25	1.85	0.6	1.46667	0.332916	30	84	54	58.6667	27.1539	7.1e-08	0.0005	0.000499929	0.000166905	0.000288469	2330	5970	3640	4566.67	1957.86	17	120	103	65.6667	51.7333
1.3	2.16	0.86	1.87333	0.608112	5	6	1	5.33333	0.707107	4	6	2	5.33333	1.41421	3	3	0	3	0	95.94	178.49	82.55	123.457	58.3717	1.45	1.55	0.1	1.48333	0.0707107	50	56	6	54	4.24264	5.5e-08	3.4e-07	2.85e-07	1.5e-07	2.01525e-07	3010	6190	3180	5130	2248.6	23	139	116	100.333	82.0244
1.3	2.05	0.75	1.8	0.53033	5	9	4	6.33333	2.82843	4	15	11	11.3333	7.77817	2	3	1	2.33333	0.707107	121.76	232.038	110.278	158.519	77.9784	1.45	1.8	0.35	1.56667	0.247487	47	88	41	74.3333	28.9914	1.5e-07	4e-07	2.5e-07	3.16667e-07	1.76777e-07	2490	3420	930	3110	657.609	24	54	30	34	21.2132
1.22	3.44	2.22	2.60667	1.20902	2	5	3	3.33333	1.52753	3	17	14	12	7.81025	2	3	1	2.33333	0.57735	15.9994	88.9059	72.9065	46.7861	37.7514	0.6	1.8	1.2	1.13333	0.61101	25	101	76	75	43.3128	0	0	0	0	0	206	3300	3094	1274.5	1755.02	0.0089	17	16.9911	5.67849	9.80472
1.55	2.01	0.46	1.72333	0.250067	3	4	1	3.66667	0.57735	7	14	7	11.3333	3.78594	2	3	1	2.33333	0.57735	26.9815	72.64	45.6585	51.5199	23.0204	1.25	1.4	0.15	1.3	0.0866025	60	84	24	74.6667	12.8582	2.7e-08	0.0005	0.000499973	0.000167156	0.000288253	5100	5400	300	5216.67	160.728	7.8	235	227.2	100.933	119.003
1.1	2.54	1.44	1.84667	0.72148	3	8	5	5.66667	2.51661	11	16	5	13.6667	2.51661	2	3	1	2.66667	0.57735	28.0855	196.967	168.881	132.697	91.383	1.1	1.75	0.65	1.4	0.327872	17	85	68	57.3333	35.7258	2.2e-08	0.001	0.000999978	0.000333424	0.000577272	1590	2200	610	1843.33	317.857	39	320	281	169.667	141.529
1.3	1.91	0.61	1.70667	0.431335	4	6	2	4.66667	1.41421	4	10	6	8	4.24264	3	3	0	3	0	58.6934	178.49	119.797	98.6256	84.709	1.35	1.55	0.2	1.41667	0.141421	50	67	17	61.3333	12.0208	7.2e-08	3.4e-07	2.68e-07	1.61333e-07	1.89505e-07	3010	4970	1960	4316.67	1385.93	23	91	68	68.3333	48.0833
1.1	1.96	0.86	1.768	0.418435	4	8	4	5.2	1.83712	3	14	11	10.2	5.02494	2	3	1	2.6	0.612372	58.6934	138.905	80.2121	98.7425	41.9014	1.35	1.95	0.6	1.51	0.280624	33	83	50	66.6	22.8254	7.2e-08	6.15e-07	5.43e-07	1.978e-07	2.61856e-07	2475	4970	2495	3483	1517.71	13	91	78	65.8	35.623
1.36	1.9	0.54	1.72	0.381838	3	9	6	5	4.24264	7	14	7	11.6667	4.94975	2	3	1	2.33333	0.707107	28.0855	237	208.915	97.7237	147.725	1.1	1.75	0.65	1.31667	0.459619	44	85	41	71.3333	28.9914	1.2e-06	0.001	0.0009988	0.000667067	0.000706258	0	0	0	0	0	6	150	144	102	101.823
1.2	2.33	1.13	1.84333	0.581062	6	8	2	6.66667	1.1547	9	14	5	11.6667	2.51661	2	3	1	2.66667	0.57735	151.964	207.2	55.236	186.585	30.164	1.5	1.85	0.35	1.71667	0.189297	18	82	64	58	34.8712	2.1e-07	9.6e-07	7.5e-07	6.9e-07	4.16773e-07	0	0	0	0	0	8.3	35	26.7	19.1	14.0616
1	3.16	2.16	2.12	1.08222	1	4	3	2.66667	1.52753	1	17	16	6.66667	8.96289	1	2	1	1.33333	0.57735	1.00794	40.078	39.0701	25.513	21.3476	0.25	1.8	1.55	1.01667	0.775134	16	103	87	72.6667	49.1155	0	0	0	0	0	206	3810	3604	1762	1851.69	0.0089	200	199.991	66.7298	115.415
1.65	3.16	1.51	2.65667	1.06773	3	4	1	3.33333	0.707107	12	17	5	15.3333	3.53553	2	3	1	2.33333	0.707107	35.453	65.409	29.956	45.4383	21.1821	1	1.35	0.35	1.11667	0.247487	76	99	23	91.3333	16.2635	6e-08	10000000000	10000000000	6.66667e+09	7.07107e+09	206	3700	3494	1370.67	2470.63	0.0089	120	119.991	40.0059	84.8465
0.95	3.44	2.49	2.35333	1.44789	2	5	3	3.33333	1.7581	2	16	14	10.5	8.01419	1	3	2	1.83333	0.879049	15.9994	87.62	71.6206	47.7974	41.9514	0.6	2	1.4	1.19167	0.806014	15	101	86	67.5	49.266	0	0	0	0	0	0	0	0	0	0	0.02658	400	399.973	78.3466	185.095
1.54	3.04	1.5	2.04	1.06066	2	4	2	3.33333	1.41421	4	15	11	7.66667	7.77817	2	3	1	2.66667	0.707107	14.0067	47.867	33.8603	36.5802	23.9428	0.65	1.4	0.75	1.15	0.53033	51	100	49	67.3333	34.6482	0	0	0	0	0	333.6	4140	3806.4	2871.2	2691.53	0.02583	22	21.9742	14.6753	15.5381
1.9	2.18	0.28	1.99333	0.19799	4	4	0	4	0	11	15	4	12.3333	2.82843	2	3	1	2.66667	0.707107	63.546	74.9216	11.3756	67.3379	8.04376	1.15	1.35	0.2	1.28333	0.141421	72	89	17	77.6667	12.0208	1.72e-08	3.3e-07	3.128e-07	1.21467e-07	2.21183e-07	0	0	0	0	0	50	400	350	283.333	247.487
1	1.91	0.91	1.65833	0.519	3	4	1	3.83333	0.527046	2	10	8	7.33333	5.33333	1	3	2	2.33333	1.33333	24.305	58.6934	34.3884	49.8594	18.8048	1.35	1.8	0.45	1.45	0.234521	16	73	57	59.5	27.6857	3.4e-08	7.2e-08	3.8e-08	6.1e-08	2.23756e-08	3810	4970	1160	4715.33	603.295	91	200	109	120.667	61.5395
1.23	2.28	1.05	2.025	0.475074	2	8	6	4.5	2.63715	9	13	4	11	2.55841	2	3	1	2.66667	0.603023	10.811	164.93	154.119	82.5448	70.6898	0.85	1.75	0.9	1.25	0.40452	23	86	63	65	26.8633	4.3e-08	1000000000000	1000000000000	3.33333e+11	6.03023e+11	2760	16200	13440	8210	7280.29	16	150	134	86.6667	81.1519
1.1	3.98	2.88	2.54333	1.44001	2	8	6	4.66667	3.05505	3	17	14	12	7.81025	2	3	1	2.33333	0.57735	18.9984	138.905	119.907	78.9546	59.9535	0.5	1.95	1.45	1.2	0.726292	33	102	69	76	37.51	0	0	0	0	0	0	0	0	0	0	0.0277	13	12.9723	4.5159	7.35157
1.66	3.44	1.78	2.84667	1.25865	2	4	2	2.66667	1.41421	6	16	10	12.6667	7.07107	2	3	1	2.33333	0.707107	15.9994	51.9961	35.9967	27.9983	25.4535	0.6	1.4	0.8	0.866667	0.565685	57	101	44	86.3333	31.1127	0	0	0	0	0	317.5	5940	5622.5	2191.67	3975.71	0.02658	94	93.9734	31.3511	66.4492
1.17	1.9	0.73	1.47667	0.378726	3	8	5	5	2.64575	3	14	11	8.33333	5.50757	2	3	1	2.66667	0.57735	28.0855	150.36	122.275	74.4671	66.2642	1.1	1.85	0.75	1.51667	0.381881	19	85	66	44	35.7911	5.5e-07	0.001	0.00099945	0.00033383	0.00057692	0	0	0	0	0	13	150	137	59.6667	78.2453
0.82	3.98	3.16	3.095	1.81739	2	5	3	2.83333	1.71594	1	17	16	12.8333	8.80972	1	3	2	2	0.816497	18.9984	85.4678	66.4694	36.2177	36.5003	0.5	2.35	1.85	0.958333	0.995336	9	102	93	79.6667	49.4548	0	0	0	0	0	0	0	0	0	0	0.0277	80	79.9723	23.0185	46.8505
1.33	2.01	0.68	1.78333	0.480833	4	5	1	4.33333	0.707107	4	14	10	10.6667	7.07107	2	3	1	2.33333	0.707107	72.64	91.224	18.584	78.8347	13.1409	1.25	1.55	0.3	1.35	0.212132	49	84	35	72.3333	24.7487	4.33e-07	0.0005	0.000499567	0.000333478	0.000353247	3800	5400	1600	4866.67	1131.37	23	60	37	47.6667	26.163
1.3	2.01	0.71	1.77333	0.502046	4	6	2	4.66667	1.41421	4	14	10	10.6667	7.07107	2	3	1	2.33333	0.707107	72.64	178.49	105.85	107.923	74.8473	1.25	1.55	0.3	1.35	0.212132	50	84	34	72.6667	24.0416	3.4e-07	0.0005	0.00049966	0.000333447	0.000353313	3010	5400	2390	4603.33	1689.99	23	60	37	47.6667	26.163
1.83	2.1	0.27	2.01	0.190919	4	5	1	4.66667	0.707107	8	16	8	13.3333	5.65685	2	3	1	2.33333	0.707107	55.845	127.6	71.755	103.682	50.7384	1.4	1.4	0	1.4	3.33067e-16	61	92	31	81.6667	21.9203	1e-07	0.0001	9.99e-05	6.67e-05	7.064e-05	2610	4910	2300	3376.67	1626.35	3	80	77	28.6667	54.4472
2.04	2.2	0.16	2.14667	0.113137	2	5	3	4	2.12132	10	13	3	11	2.12132	2	3	1	2.66667	0.707107	10.811	106.42	95.609	74.5503	67.6058	0.85	1.4	0.55	1.21667	0.388909	69	86	17	74.6667	12.0208	1.08e-07	1000000000000	1000000000000	3.33333e+11	7.07107e+11	3070	16200	13130	7446.67	9284.31	27	72	45	57	31.8198
1.83	3.44	1.61	2.81	0.860174	2	4	2	3	1	8	17	9	13.6667	4.93288	2	3	1	2.33333	0.57735	15.9994	55.845	39.8456	35.7658	19.9246	0.6	1.4	0.8	1	0.4	61	101	40	87	22.5389	0	0	0	0	0	206	4910	4704	1811.17	2684.25	0.0089	80	79.9911	26.6785	46.1778
1.38	3.16	1.78	2.52667	0.994853	2	9	7	4.66667	3.78594	6	17	11	12.6667	5.85947	2	3	1	2.33333	0.57735	14.0067	238.029	224.022	95.8295	123.614	0.65	1.75	1.1	1.13333	0.561991	45	100	55	81.3333	31.4696	0	0	0	0	0	206	3155	2949	1231.53	1666.99	0.0089	27	26.9911	9.01158	15.5784
1.69	2.18	0.49	2.01667	0.346482	4	5	1	4.33333	0.707107	12	15	3	14	2.12132	2	3	1	2.33333	0.707107	74.9216	112.411	37.4894	87.4181	26.509	1.15	1.55	0.4	1.28333	0.282843	75	89	14	84.3333	9.89949	7e-08	3.3e-07	2.6e-07	2.43333e-07	1.83848e-07	0	0	0	0	0	50	97	47	65.6667	33.234
1.1	2.01	0.91	1.644	0.426292	4	8	4	4.8	2	7	14	7	10.6	3.9211	2	3	1	2.6	0.612372	54.938	158.925	103.987	82.8163	48.5866	1.25	1.75	0.5	1.41	0.228446	26	84	58	62.8	26.6271	1.15e-06	0.0005	0.00049885	0.000200806	0.000305364	2620	5400	2780	4744	1334.84	7.8	60	52.2	29.32	31.3467
1.14	2.58	1.44	2.1	1.01823	3	8	5	4.66667	3.53553	6	16	10	12.6667	7.07107	2	3	1	2.33333	0.707107	32.065	144.242	112.177	69.4573	79.3211	1	1.85	0.85	1.28333	0.601041	30	94	64	72.6667	45.2548	6.43e-07	1e+23	1e+23	6.66667e+22	7.07107e+22	0	0	0	0	0	0.205	17	16.795	5.80333	11.8759
2.04	2.16	0.12	2.12	0.0848528	2	5	3	4	2.12132	6	13	7	8.33333	4.94975	2	3	1	2.66667	0.707107	10.811	95.94	85.129	67.5637	60.1953	0.85	1.45	0.6	1.25	0.424264	56	86	30	66	21.2132	5.5e-08	1000000000000	1000000000000	3.33333e+11	7.07107e+11	6190	16200	10010	9526.67	7078.14	27	139	112	101.667	79.196
2.04	2.36	0.32	2.25333	0.226274	2	6	4	4.66667	2.82843	6	13	7	8.33333	4.94975	2	3	1	2.66667	0.707107	10.811	183.84	173.029	126.164	122.35	0.85	1.35	0.5	1.18333	0.353553	55	86	31	65.3333	21.9203	5.4e-08	1000000000000	1000000000000	3.33333e+11	7.07107e+11	5174	16200	11026	8849.33	7796.56	27	170	143	122.333	101.116
1.38	3.04	1.66	2.204	0.928089	2	9	7	5.2	3.98434	6	15	9	11.4	5.51135	2	3	1	2.4	0.612372	14.0067	238.029	224.022	115.799	127.812	0.65	1.75	1.1	1.19	0.615427	45	100	55	75.8	31.8336	0	0	0	0	0	0	0	0	0	0	0.02583	50	49.9742	20.8103	23.6686
1.63	3.44	1.81	2.74333	0.974286	2	4	2	3	1	5	17	12	12.6667	6.65833	2	3	1	2.33333	0.57735	15.9994	50.9415	34.9421	34.1313	17.5085	0.6	1.35	0.75	0.983333	0.375278	54	101	47	84.6667	26.5769	0	0	0	0	0	206	4560	4354	1694.5	2482.22	0.0089	31	30.9911	10.3452	17.8876
1.6	2.58	0.98	2.12333	0.49339	3	5	2	3.66667	1.1547	5	16	11	12	6.08276	2	3	1	2.33333	0.57735	30.9738	92.9064	61.9326	51.9817	35.446	1	1.45	0.45	1.15	0.259808	53	94	41	79	22.6053	1e-07	1e+23	1e+23	3.33333e+22	5.7735e+22	0	0	0	0	0	0.205	54	53.795	18.147	31.0496
1	2.05	1.05	1.7	0.742462	4	5	1	4.66667	0.707107	2	15	13	10.6667	9.19239	1	2	1	1.66667	0.707107	40.078	121.76	81.682	94.5327	57.7579	1.45	1.8	0.35	1.56667	0.247487	16	88	72	64	50.9117	3.4e-08	4e-07	3.66e-07	2.78e-07	2.58801e-07	3420	3810	390	3550	275.772	24	200	176	82.6667	124.451
1.6	2.55	0.95	2.11333	0.479618	3	5	2	4	1	5	16	11	12	6.08276	2	3	1	2.33333	0.57735	30.9738	92.9064	61.9326	67.6134	32.488	1	1.45	0.45	1.2	0.229129	53	93	40	78.6667	22.2785	1e-08	1.52e-07	1.42e-07	8.73333e-08	7.18424e-08	0	0	0	0	0	0.236	54	53.764	18.252	30.959
2.2	3.98	1.78	3.38667	1.25865	2	5	3	3	2.12132	10	17	7	14.6667	4.94975	2	3	1	2.33333	0.707107	18.9984	106.42	87.4216	48.1389	61.8164	0.5	1.4	0.9	0.8	0.636396	69	102	33	91	23.3345	0	0	0	0	0	0	0	0	0	0	0.0277	72	71.9723	24.0185	50.8921
1.69	2.96	1.27	2.53667	0.898026	4	5	1	4.33333	0.707107	12	17	5	15.3333	3.53553	2	3	1	2.33333	0.707107	79.904	112.411	32.507	90.7397	22.9859	1.15	1.55	0.4	1.28333	0.282843	75	98	23	90.3333	16.2635	7e-08	1e+18	1e+18	6.66667e+17	7.07107e+17	0	0	0	0	0	0.12	97	96.88	32.4133	68.5045
0.93	2.05	1.12	1.54333	0.567568	3	5	2	4	1	1	15	14	9.33333	7.37111	1	3	2	2	1	22.9898	121.76	98.7702	70.0529	49.5486	1.35	1.8	0.45	1.53333	0.236291	11	88	77	58.3333	41.4287	4.9e-08	4e-07	3.51e-07	1.69667e-07	1.9955e-07	3200	3700	500	3440	250.599	24	140	116	94.6667	62.0108
0.93	2.55	1.62	1.79333	0.81525	3	4	1	3.66667	0.57735	1	16	15	9.33333	7.63763	1	3	2	2	1	22.9898	78.96	55.9702	55.1653	28.911	1.15	1.8	0.65	1.43333	0.332916	11	93	82	58.6667	42.595	1e-08	4.9e-08	3.9e-08	2.54e-08	2.07528e-08	3200	3570	370	3373.33	186.1	0.52	400	399.48	180.173	202.747
0.93	2.1	1.17	1.64333	0.625806	3	5	2	4	1	1	16	15	9.33333	7.63763	1	3	2	2	1	22.9898	127.6	104.61	71.3786	52.7431	1.35	1.8	0.45	1.51667	0.246644	11	92	81	58.3333	42.194	1.72e-08	0.0001	9.99828e-05	3.33554e-05	5.77159e-05	2610	3570	960	3126.67	484.183	3	400	397	181	201.651
0.98	2.18	1.2	1.57667	0.600028	2	4	2	2.66667	1.1547	1	15	14	6	7.81025	1	2	1	1.33333	0.57735	6.941	74.9216	67.9806	30.2916	38.6646	1.05	1.45	0.4	1.21667	0.208167	12	89	77	59.3333	41.4287	3.8e-08	3.3e-07	2.92e-07	1.54333e-07	1.54778e-07	0	0	0	0	0	50	190	140	108.333	72.8583
0.82	2.55	1.73	1.75667	0.873861	4	4	0	4	0	1	16	15	9.33333	7.63763	1	3	2	2	1	39.0983	78.96	39.8617	60.5348	20.1007	1.15	2.2	1.05	1.56667	0.557524	10	93	83	58.3333	43.1548	1e-08	7.5e-08	6.5e-08	3.40667e-08	3.56316e-08	2000	3570	1570	2973.33	850.078	0.52	400	399.48	166.84	207.959
0.82	2.1	1.28	1.60667	0.688573	4	5	1	4.33333	0.57735	1	16	15	9.33333	7.63763	1	3	2	2	1	39.0983	127.6	88.5017	76.7481	45.704	1.35	2.2	0.85	1.65	0.47697	10	92	82	58	42.7551	1.72e-08	0.0001	9.99828e-05	3.33641e-05	5.77084e-05	2000	3570	1570	2726.67	791.475	3	400	397	167.667	206.969
0.89	2.58	1.69	2.01667	1.19501	3	6	3	4	2.12132	2	16	14	11.3333	9.89949	1	2	1	1.66667	0.707107	32.065	137.327	105.262	67.1523	74.4315	1	2.15	1.15	1.38333	0.813173	14	94	80	67.3333	56.5685	3.4e-07	1e+23	1e+23	6.66667e+22	7.07107e+22	0	0	0	0	0	0.205	18	17.795	6.13667	12.583
0.82	2.19	1.37	1.55333	0.690097	3	4	1	3.66667	0.57735	1	15	14	9.33333	7.37111	1	3	2	2	1	30.9738	65.409	34.4352	45.1604	18.0002	1	2.2	1.2	1.51667	0.617117	10	90	80	58.6667	42.7239	6e-08	1e-07	4e-08	7.83333e-08	2.02073e-08	0	0	0	0	0	0.236	120	119.764	73.412	64.1564
0.82	2.05	1.23	1.50667	0.627402	4	5	1	4.33333	0.57735	1	15	14	9.33333	7.37111	1	3	2	2	1	39.0983	121.76	82.6617	75.4224	42.2308	1.35	2.2	0.85	1.66667	0.464579	10	88	78	58	42	6e-08	4e-07	3.4e-07	1.78333e-07	1.92115e-07	2000	3700	1700	3040	911.482	24	120	96	81.3333	50.6491
1	3.04	2.04	1.95	1.02718	2	4	2	3.33333	1.1547	2	15	13	10	7	1	2	1	1.66667	0.57735	14.0067	69.723	55.7163	41.2692	27.8772	0.65	1.8	1.15	1.25	0.576628	16	100	84	65.6667	44.0492	0	0	0	0	0	333.6	3810	3476.4	2294.53	1780.5	0.02583	200	199.974	76.3419	108.066
1.81	1.81	0	1.81	0	4	4	0	4	0	13	13	0	13	0	2	2	0	2	0	69.723	69.723	0	69.723	0	1.3	1.3	0	1.3	0	81	81	0	81	0	1.4e-07	1.4e-07	0	1.4e-07	0	2740	2740	0	2740	0	29	29	0	29	0
1.22	1.9	0.68	1.668	0.310483	3	8	5	4.4	2.3184	6	14	8	10.4	4.58258	2	3	1	2.6	0.612372	28.0855	162.5	134.415	64.5326	62.6716	1.1	1.75	0.65	1.35	0.30104	24	85	61	61.6	28.2356	1.27e-07	0.001	0.000999873	0.000400236	0.000612132	2200	5940	3740	3798	2198.53	11	150	139	99.8	63.7201
1.27	1.91	0.64	1.69667	0.452548	4	8	4	5.33333	2.82843	10	17	7	12.3333	4.94975	3	3	0	3	0	58.6934	174.967	116.274	97.4513	82.2179	1.35	1.75	0.4	1.48333	0.282843	20	67	47	51.3333	33.234	7.2e-08	5.8e-07	5.08e-07	2.41333e-07	3.5921e-07	0	0	0	0	0	16	91	75	66	53.033
1.38	2.18	0.8	1.87	0.429302	4	9	5	6	2.64575	6	15	9	12	5.19615	2	3	1	2.33333	0.57735	74.9216	238.029	163.107	144.904	83.9804	1.15	1.75	0.6	1.45	0.3	45	89	44	74	25.1197	2.8e-07	4e-07	1.2e-07	3.36667e-07	6.02771e-08	0	0	0	0	0	24	50	26	33.6667	14.2244
0.79	3.44	2.65	2.072	1.48529	2	6	4	4	2.23607	1	16	15	9	8.47791	1	3	2	1.8	0.935414	15.9994	132.905	116.906	72.2711	65.5796	0.6	2.6	2	1.55	1.125	8	101	93	58	52.7198	0	0	0	0	0	0	0	0	0	0	0.02658	400	399.973	94.4106	192.049
1.13	2.01	0.88	1.65	0.414427	4	8	4	4.8	2	5	14	9	9.4	4.78278	2	3	1	2.6	0.612372	54.938	140.908	85.9696	79.2127	39.8089	1.25	1.85	0.6	1.43	0.275568	31	84	53	63.8	24.5	7e-07	0.0005	0.0004993	0.000200716	0.000305456	2280	5400	3120	4676	1504.01	7.8	60	52.2	29.72	30.9954
1.12	2.2	1.08	1.98	0.537529	3	8	5	4.8	2.29129	4	15	11	10	5.41987	2	3	1	2.6	0.612372	30.9738	140.116	109.142	80.8407	53.9254	1	1.85	0.85	1.29	0.388104	32	90	58	67.2	27	7.1e-08	7.4e-07	6.69e-07	2.164e-07	3.27651e-07	0	0	0	0	0	0.236	120	119.764	50.2944	71.3124
1.1	2.01	0.91	1.756	0.422167	4	8	4	4.8	2	3	14	11	9.4	5.22015	2	3	1	2.6	0.612372	55.845	138.905	83.0605	79.1751	38.494	1.25	1.95	0.7	1.45	0.323554	33	84	51	64.6	23.5664	1e-07	0.0005	0.0004999	0.000200163	0.00030602	2475	5400	2925	4619	1367.71	13	80	67	58.6	30.6145
0.98	3.44	2.46	2.62	1.73948	2	2	0	2	0	1	16	15	11	10.6066	1	2	1	1.66667	0.707107	6.941	15.9994	9.0584	12.9799	6.40526	0.6	1.45	0.85	0.883333	0.601041	12	101	89	71.3333	62.9325	0	0	0	0	0	317.5	6000	5682.5	2211.67	4018.13	0.02658	85	84.9734	28.3511	60.0853
0.89	3.16	2.27	2.08333	1.13949	1	6	5	3.33333	2.51661	1	17	16	6.66667	8.96289	1	2	1	1.33333	0.57735	1.00794	137.327	136.319	57.9293	70.8845	0.25	2.15	1.9	1.13333	0.956992	14	103	89	72	50.2693	0	0	0	0	0	206	1620	1414	1032	736.432	0.0089	18	17.9911	6.06313	10.338
0.82	2.58	1.76	1.46	0.973242	2	5	3	3.33333	1.52753	1	16	15	6	8.66025	1	2	1	1.33333	0.57735	6.941	85.4678	78.5268	41.4913	40.1031	1	2.35	1.35	1.6	0.687386	9	94	85	38.3333	48.2321	9.5e-08	1e+23	1e+23	3.33333e+22	5.7735e+22	0	0	0	0	0	0.205	85	84.795	47.735	43.3195
0.89	2.96	2.07	2.01667	1.04711	1	6	5	3.66667	2.51661	1	17	16	6.66667	8.96289	1	2	1	1.33333	0.57735	1.00794	137.327	136.319	72.7463	68.4408	0.25	2.15	1.9	1.18333	0.950438	14	103	89	71.6667	50.0033	0	0	0	0	0	0	0	0	0	0	0.12	18	17.88	6.10017	10.3056
1.5	2.18	0.68	1.95333	0.480833	4	9	5	5.66667	3.53553	5	15	10	11.6667	7.07107	2	3	1	2.33333	0.707107	74.9216	231.036	156.114	126.96	110.389	1.15	1.8	0.65	1.36667	0.459619	46	89	43	74.6667	30.4056	1.8e-07	3.3e-07	1.5e-07	2.8e-07	1.06066e-07	0	0	0	0	0	47	50	3	49	2.12132
1.31	2.55	1.24	2.13667	0.876812	2	3	1	2.33333	0.707107	2	14	12	10	8.48528	1	2	1	1.66667	0.707107	12.0107	24.305	12.2943	16.1088	8.69338	0.7	1.5	0.8	0.966667	0.565685	73	95	22	87.6667	15.5563	4.4e-08	1e-05	9.956e-06	6.68133e-06	7.03996e-06	4602	18350	13748	13767.3	9721.3	140	160	20	146.667	14.1421
0.95	2.2	1.25	1.89	0.593454	5	5	0	5	0	2	15	13	10.4	5.94769	1	3	2	2.2	0.935414	87.62	121.76	34.14	108.796	15.7703	1.4	2	0.6	1.54	0.288856	15	88	73	65.8	33.4795	1.08e-07	4e-07	2.92e-07	2.302e-07	1.73739e-07	0	0	0	0	0	24	72	48	45.4	27.6089
0.98	1.9	0.92	1.28667	0.650538	2	3	1	2.33333	0.707107	1	14	13	5.33333	9.19239	1	2	1	1.33333	0.707107	6.941	28.0855	21.1445	13.9892	14.9514	1.1	1.45	0.35	1.33333	0.247487	12	85	73	36.3333	51.6188	9.5e-08	0.001	0.000999905	0.000333397	0.00070704	2200	6000	3800	4733.33	2687.01	85	150	65	106.667	45.9619
0.95	1.65	0.7	1.53333	0.494975	4	5	1	4.16667	0.707107	2	12	10	10.3333	7.07107	1	3	2	2.66667	1.41421	65.409	87.62	22.211	69.1108	15.7055	1.35	2	0.65	1.45833	0.459619	15	76	61	65.8333	43.1335	6e-08	1.35e-07	7.5e-08	7.25e-08	5.3033e-08	0	0	0	0	0	35	120	85	105.833	60.1041
2.19	2.2	0.01	2.19333	0.00707107	3	5	2	3.66667	1.41421	8	15	7	12.6667	4.94975	2	3	1	2.33333	0.707107	30.9738	101.07	70.0962	54.3392	49.5655	1	1.3	0.3	1.1	0.212132	62	90	28	80.6667	19.799	7.1e-08	1e-07	2.9e-08	9.03333e-08	2.05061e-08	0	0	0	0	0	0.236	120	119.764	40.1573	84.6859
1.96	3.44	1.48	2.7	1.04652	2	5	3	3.5	2.12132	14	16	2	15	1.41421	2	2	0	2	0	15.9994	118.71	102.711	67.3547	72.6274	0.6	1.45	0.85	1.025	0.601041	83	101	18	92	12.7279	0	0	0	0	0	317.5	2500	2182.5	1408.75	1543.26	0.02658	67	66.9734	33.5133	47.3574
1.22	2.2	0.98	1.85	0.508645	5	5	0	5	0	3	13	10	9	4.64758	2	3	1	2.75	0.547723	88.9059	114.818	25.9121	104.141	11.9415	1.4	1.8	0.4	1.5375	0.206761	25	79	54	60.5	26.4348	8e-08	6e-07	5.2e-07	2.24e-07	2.74972e-07	1215	3300	2085	2663.75	1064.66	17	82	65	60.75	32.3651
1	3.04	2.04	1.674	1.14317	2	6	4	4	1.69031	2	15	13	7	8.19407	1	2	1	1.4	0.654654	14.0067	207.2	193.193	68.2881	93.7901	0.65	1.8	1.15	1.57	0.614701	16	100	84	46	49.6847	0	0	0	0	0	333.6	3810	3476.4	2604.72	2011.07	0.02583	200	199.974	127.005	120.377
0.95	1.9	0.95	1.58333	0.671751	3	5	2	3.66667	1.41421	2	14	12	10	8.48528	1	2	1	1.66667	0.707107	28.0855	87.62	59.5345	47.9303	42.0972	1.1	2	0.9	1.4	0.636396	15	85	70	61.6667	49.4975	1.35e-07	0.001	0.000999865	0.000666712	0.000707011	0	0	0	0	0	35	150	115	111.667	81.3173
1.1	3.44	2.34	2.36333	1.18112	2	8	6	4	3.4641	3	16	13	11	7	2	3	1	2.33333	0.57735	12.0107	138.905	126.895	55.6385	72.1389	0.6	1.95	1.35	1.08333	0.752219	33	101	68	76.3333	37.6475	0	0	0	0	0	317.5	18350	18032.5	7047.5	9847.52	0.02658	140	139.973	51.0089	77.3411
[truncated: 11,350 more rows]
[truncated: 24 more columns]
